# Supplementary material for: The crystal structures of four di­meth­oxy­benzaldehyde isomers
Source: Acta Crystallogr E Crystallogr Commun. 2019 Jan 1;75(Pt 1):38–42. doi: 10.1107/S2056989018017152 (PMC6323868; doi:10.1107/S2056989018017152)
Supplement: Supplementary file 1 [file e-75-00038-sup1.cif]

##############################################################################
#                                                                            #
# This CIF contains the data in a paper accepted for publication in          #
# Acta Crystallographica Section E. It conforms to the requirements of       #
# Notes for Authors for Acta Crystallographica Section E, and has been       #
# peer reviewed under the auspices of the IUCr Commission on Journals.       #
#                                                                            #
# Full details of the Crystallographic Information File format               #
# are given in the paper "The Crystallographic Information File (CIF):       #
# a New Standard Archive File for Crystallography" by S. R. Hall, F. H.      #
# Allen and I. D. Brown [Acta Cryst. (1991), A47, 655-685].                  #
#                                                                            #
# The current version of the core CIF dictionary is obtainable from          #
# ftp://ftp.iucr.org/pub/cif_core.dic.                                       #
#                                                                            #
# Software is freely available for graphical display of the structure(s)     #
# in this CIF. For information consult the CIF software page                 #
# http://www.iucr.org/resources/cif/software.                                #
#                                                                            #
# This file may be used for bona fide research purposes within the           #
# scientific community so long as proper attribution is given to the journal # 
# article from which it was obtained.                                        #
#                                                                            #
##############################################################################
data_2,3DMBz
_audit_creation_method     'SHELXL-2016/6'
_journal_date_recd_electronic     2018-06-05
_journal_date_accepted     2018-12-03
_journal_name_full     'Acta Crystallographica, Section E'
_journal_year     2019
_journal_volume     75
_journal_issue      1
_journal_page_first     38
_journal_page_last     42
_journal_paper_category     GO
_journal_paper_doi     10.1107/S2056989018017152
_journal_coeditor_code     ZP2031
_publ_contact_author_name     'Paul Tinnemans'
_publ_contact_author_address
;
Radboud University, Institute for Molecules and Materials, Heyendaalseweg 135,
6525 AJ Nijmegen,
The Netherlands
;
_publ_contact_author_email     'p.tinnemans@science.ru.nl'
_publ_contact_author_fax     ?
_publ_contact_author_phone     ?
_publ_section_title
;
The crystal structures of four dimethoxybenzaldehyde isomers
;
loop_
    _publ_author_name
    _publ_author_footnote
    _publ_author_address
    'Brugman, Sander J. T.' .
;
Radboud University, Institute for Molecules and Materials, Heyendaalseweg 135,
6525 AJ Nijmegen,
The Netherlands
;
    'Engwerda, Anthonius H. J.' .
;
Radboud University, Institute for Molecules and Materials, Heyendaalseweg 135,
6525 AJ Nijmegen,
The Netherlands
;
    'Kalkman, Emma' .
;
Radboud University, Institute for Molecules and Materials, Heyendaalseweg 135,
6525 AJ Nijmegen,
The Netherlands
;
    'Ronde, Erik de' .
;
Radboud University, Institute for Molecules and Materials, Heyendaalseweg 135,
6525 AJ Nijmegen,
The Netherlands
;
    'Tinnemans, Paul' .
;
Radboud University, Institute for Molecules and Materials, Heyendaalseweg 135,
6525 AJ Nijmegen,
The Netherlands
;
    'Vlieg, Elias' .
;
Radboud University, Institute for Molecules and Materials, Heyendaalseweg 135,
6525 AJ Nijmegen,
The Netherlands
;
_publ_section_synopsis
;
The crystal structures of four dimethoxybenzaldehyde (C~9~H~10~O~3~) isomers are
reported and compared to the previously reported crystal structures of
3,4-dimethoxybenzaldehyde and 2,6-dimethoxybenzaldehyde. All
dimethoxybenzaldehyde molecules in the crystal structure are nearly planar.
;
_database_code_depnum_ccdc_archive     'CCDC 1882758'
_chemical_name_systematic     '2,3-Dimethoxybenzaldehyde'
_chemical_name_common     ?
_chemical_formula_moiety     'C9 H10 O3'
_chemical_formula_sum     'C9 H10 O3'
_chemical_formula_iupac     'C9 H10 O3'
_chemical_formula_weight     166.17
_chemical_melting_point     322
_space_group_crystal_system     monoclinic
_space_group_name_H-M_alt     'P 21/c'
_space_group_name_Hall     '-P 2ybc'
loop_
    _space_group_symop_operation_xyz
    'x, y, z'
    '-x, y+1/2, -z+1/2'
    '-x, -y, -z'
    'x, -y-1/2, z-1/2'
_cell_length_a     7.6152(3)
_cell_length_b     15.5513(6)
_cell_length_c     7.5891(3)
_cell_angle_alpha     90
_cell_angle_beta     115.8831(18)
_cell_angle_gamma     90
_cell_volume     808.59(6)
_cell_formula_units_Z     4
_cell_measurement_reflns_used     6893
_cell_measurement_theta_min     2.6
_cell_measurement_theta_max     36.9
_cell_measurement_temperature     150(2)
_exptl_crystal_description     block
_exptl_crystal_colour     colourless
_exptl_crystal_size_max     0.488
_exptl_crystal_size_mid     0.450
_exptl_crystal_size_min     0.158
_exptl_crystal_density_diffrn     1.365
_exptl_crystal_density_meas     ?
_exptl_crystal_density_method     ?
_exptl_crystal_F_000     352
_exptl_absorpt_coefficient_mu     0.103
_exptl_absorpt_correction_type     multi-scan
_exptl_absorpt_process_details
;
(SADABS; Krause et al., 2015)
;
_exptl_absorpt_correction_T_min     0.6715
_exptl_absorpt_correction_T_max     0.7473
_diffrn_ambient_temperature     150(2)
_diffrn_source     'sealed tube'
_diffrn_radiation_type     'MoK\a'
_diffrn_radiation_wavelength     0.71073
_diffrn_radiation_monochromator     'graphite'
_diffrn_measurement_device     'Bruker D8 Quest APEX3'
_diffrn_measurement_method     '\f and \w scans'
_diffrn_detector_area_resol_mean     10.4
_diffrn_reflns_number     17821
_diffrn_reflns_av_R_equivalents     0.0320
_diffrn_reflns_av_unetI/netI     0.0277
_diffrn_reflns_theta_min     2.619
_diffrn_reflns_theta_max     37.098
_diffrn_reflns_theta_full     25.242
_diffrn_measured_fraction_theta_max     0.998
_diffrn_measured_fraction_theta_full     1.000
_diffrn_reflns_limit_h_min     -12
_diffrn_reflns_limit_h_max     12
_diffrn_reflns_limit_k_min     -26
_diffrn_reflns_limit_k_max     26
_diffrn_reflns_limit_l_min     -12
_diffrn_reflns_limit_l_max     12
_refine_special_details     ?
_reflns_number_total     4126
_reflns_number_gt     3160
_reflns_threshold_expression     'I > 2\s(I)'
_refine_ls_structure_factor_coef     Fsqd
_refine_ls_matrix_type     full
_refine_ls_R_factor_all     0.0617
_refine_ls_R_factor_gt     0.0428
_refine_ls_wR_factor_gt     0.1185
_refine_ls_wR_factor_ref     0.1298
_refine_ls_goodness_of_fit_ref     1.024
_refine_ls_restrained_S_all     1.024
_refine_ls_number_reflns     4126
_refine_ls_number_parameters     111
_refine_ls_number_restraints     0
_refine_ls_hydrogen_treatment     constr
_refine_ls_weighting_scheme     calc
_refine_ls_weighting_details
              'w=1/[\s^2^(Fo^2^)+(0.0743P)^2^+0.0948P] where P=(Fo^2^+2Fc^2^)/3'
_atom_sites_solution_hydrogens     geom
_atom_sites_solution_primary     direct
_atom_sites_solution_secondary     difmap
_refine_ls_shift/su_max     0.001
_refine_ls_shift/su_mean     0.000
_refine_diff_density_max     0.604
_refine_diff_density_min     -0.244
_refine_ls_extinction_method     none
_refine_ls_extinction_coef     .
loop_
    _atom_type_symbol
    _atom_type_description
    _atom_type_scat_dispersion_real
    _atom_type_scat_dispersion_imag
    _atom_type_scat_source
    'C' 'C' 0.0033 0.0016
                         'International Tables Vol C Tables 4.2.6.8 and 6.1.1.4'
    'H' 'H' 0.0000 0.0000
                         'International Tables Vol C Tables 4.2.6.8 and 6.1.1.4'
    'O' 'O' 0.0106 0.0060
                         'International Tables Vol C Tables 4.2.6.8 and 6.1.1.4'
_computing_data_collection
;
APEX3 (Bruker, 2012)
;
_computing_cell_refinement
;
PEAKREF (Schreurs, 2013)
;
_computing_data_reduction
;
SAINT (Bruker, 2012)
;
_computing_structure_solution
;
<i>SHELXT2014/4</i> (Sheldrick, 2015a)
;
_computing_structure_refinement
;
<i>SHELXL2016/6</i> (Sheldrick, 2015b)
;
_computing_molecular_graphics
;
PLATON (Spek, 2009), <i>ShelXLe</i> (H\"ubschle <i>et al.</i>,
2011)
;
_computing_publication_material     ?
loop_
    _atom_site_type_symbol
    _atom_site_label
    _atom_site_fract_x
    _atom_site_fract_y
    _atom_site_fract_z
    _atom_site_U_iso_or_equiv
    _atom_site_adp_type
    _atom_site_calc_flag
    _atom_site_occupancy
    _atom_site_disorder_assembly
    _atom_site_disorder_group
    O O01 0.84423(8) 0.67610(3) 0.72112(7) 0.01819(11) Uani d 1 . .
    O O02 0.93597(9) 0.50880(4) 0.76827(8) 0.02194(12) Uani d 1 . .
    O O03 0.42554(9) 0.77393(5) 0.22027(10) 0.03084(15) Uani d 1 . .
    C C04 0.60779(10) 0.65162(5) 0.38944(10) 0.01633(12) Uani d 1 . .
    C C05 0.79724(10) 0.53265(4) 0.58899(9) 0.01586(12) Uani d 1 . .
    C C06 0.50903(11) 0.59449(5) 0.23432(10) 0.02083(14) Uani d 1 . .
    H H06 0.410967 0.615175 0.113675 0.025 Uiso calc 1 . .
    C C07 0.75191(9) 0.62098(4) 0.56613(9) 0.01466(12) Uani d 1 . .
    C C08 0.55760(11) 0.74397(5) 0.36618(11) 0.02121(14) Uani d 1 . .
    H H08 0.632072 0.781899 0.470279 0.025 Uiso calc 1 . .
    C C09 0.69865(11) 0.47667(5) 0.43414(11) 0.01968(13) Uani d 1 . .
    H H09 0.729027 0.417067 0.448365 0.024 Uiso calc 1 . .
    C C10 0.55498(11) 0.50806(5) 0.25774(11) 0.02239(15) Uani d 1 . .
    H H10 0.487993 0.469473 0.152498 0.027 Uiso calc 1 . .
    C C11 1.04331(11) 0.69266(5) 0.75867(12) 0.02355(15) Uani d 1 . .
    H H11A 1.113534 0.638043 0.778082 0.035 Uiso calc 1 . .
    H H11B 1.106109 0.728092 0.876679 0.035 Uiso calc 1 . .
    H H11C 1.045946 0.723144 0.646820 0.035 Uiso calc 1 . .
    C C12 0.98881(13) 0.41998(5) 0.79585(12) 0.02495(16) Uani d 1 . .
    H H12A 0.872738 0.385147 0.769517 0.037 Uiso calc 1 . .
    H H12B 1.086092 0.410593 0.931161 0.037 Uiso calc 1 . .
    H H12C 1.043851 0.403253 0.705808 0.037 Uiso calc 1 . .
loop_
    _atom_site_aniso_label
    _atom_site_aniso_U_11
    _atom_site_aniso_U_22
    _atom_site_aniso_U_33
    _atom_site_aniso_U_12
    _atom_site_aniso_U_13
    _atom_site_aniso_U_23
    O01 0.0179(2) 0.0172(2) 0.0179(2) -0.00017(17) 0.00634(17) -0.00429(17)
    O02 0.0282(3) 0.0151(2) 0.0174(2) 0.00471(19) 0.0052(2) 0.00247(17)
    O03 0.0228(3) 0.0306(3) 0.0343(3) 0.0108(2) 0.0081(2) 0.0124(3)
    C04 0.0142(3) 0.0176(3) 0.0168(3) 0.0012(2) 0.0064(2) 0.0019(2)
    C05 0.0180(3) 0.0140(3) 0.0157(2) 0.0007(2) 0.0075(2) 0.0007(2)
    C06 0.0171(3) 0.0265(4) 0.0164(3) -0.0016(2) 0.0049(2) -0.0001(2)
    C07 0.0147(3) 0.0138(3) 0.0153(2) 0.0003(2) 0.0064(2) -0.00084(19)
    C08 0.0185(3) 0.0207(3) 0.0250(3) 0.0049(2) 0.0100(3) 0.0050(3)
    C09 0.0240(3) 0.0156(3) 0.0207(3) -0.0029(2) 0.0110(3) -0.0034(2)
    C10 0.0229(3) 0.0240(3) 0.0189(3) -0.0061(3) 0.0078(3) -0.0057(2)
    C11 0.0193(3) 0.0225(3) 0.0254(3) -0.0045(3) 0.0067(3) -0.0055(3)
    C12 0.0324(4) 0.0170(3) 0.0272(3) 0.0085(3) 0.0147(3) 0.0064(3)
_geom_special_details
;
 All esds (except the esd in the dihedral angle between two l.s. planes)
 are estimated using the full covariance matrix.  The cell esds are taken
 into account individually in the estimation of esds in distances, angles
 and torsion angles; correlations between esds in cell parameters are only
 used when they are defined by crystal symmetry.  An approximate (isotropic)
 treatment of cell esds is used for estimating esds involving l.s. planes.
;
loop_
    _geom_bond_atom_site_label_1
    _geom_bond_atom_site_label_2
    _geom_bond_site_symmetry_2
    _geom_bond_distance
    _geom_bond_publ_flag
    O01 C07 . 1.3750(8) ?
    O01 C11 . 1.4383(10) ?
    O02 C05 . 1.3601(8) ?
    O02 C12 . 1.4284(9) ?
    O03 C08 . 1.2175(9) ?
    C04 C07 . 1.3945(9) ?
    C04 C06 . 1.4029(10) ?
    C04 C08 . 1.4767(10) ?
    C05 C09 . 1.3901(10) ?
    C05 C07 . 1.4085(9) ?
    C06 C10 . 1.3807(12) ?
    C06 H06 . 0.9500 ?
    C08 H08 . 0.9500 ?
    C09 C10 . 1.3960(11) ?
    C09 H09 . 0.9500 ?
    C10 H10 . 0.9500 ?
    C11 H11A . 0.9800 ?
    C11 H11B . 0.9800 ?
    C11 H11C . 0.9800 ?
    C12 H12A . 0.9800 ?
    C12 H12B . 0.9800 ?
    C12 H12C . 0.9800 ?
loop_
    _geom_angle_atom_site_label_1
    _geom_angle_atom_site_label_2
    _geom_angle_atom_site_label_3
    _geom_angle_site_symmetry_1
    _geom_angle_site_symmetry_3
    _geom_angle
    _geom_angle_publ_flag
    C07 O01 C11 . . 112.47(6) ?
    C05 O02 C12 . . 117.16(6) ?
    C07 C04 C06 . . 119.94(7) ?
    C07 C04 C08 . . 120.08(6) ?
    C06 C04 C08 . . 119.98(6) ?
    O02 C05 C09 . . 124.88(6) ?
    O02 C05 C07 . . 115.51(6) ?
    C09 C05 C07 . . 119.59(6) ?
    C10 C06 C04 . . 119.71(7) ?
    C10 C06 H06 . . 120.1 ?
    C04 C06 H06 . . 120.1 ?
    O01 C07 C04 . . 120.23(6) ?
    O01 C07 C05 . . 119.76(6) ?
    C04 C07 C05 . . 119.96(6) ?
    O03 C08 C04 . . 123.28(8) ?
    O03 C08 H08 . . 118.4 ?
    C04 C08 H08 . . 118.4 ?
    C05 C09 C10 . . 119.98(7) ?
    C05 C09 H09 . . 120.0 ?
    C10 C09 H09 . . 120.0 ?
    C06 C10 C09 . . 120.82(7) ?
    C06 C10 H10 . . 119.6 ?
    C09 C10 H10 . . 119.6 ?
    O01 C11 H11A . . 109.5 ?
    O01 C11 H11B . . 109.5 ?
    H11A C11 H11B . . 109.5 ?
    O01 C11 H11C . . 109.5 ?
    H11A C11 H11C . . 109.5 ?
    H11B C11 H11C . . 109.5 ?
    O02 C12 H12A . . 109.5 ?
    O02 C12 H12B . . 109.5 ?
    H12A C12 H12B . . 109.5 ?
    O02 C12 H12C . . 109.5 ?
    H12A C12 H12C . . 109.5 ?
    H12B C12 H12C . . 109.5 ?
loop_
    _geom_torsion_atom_site_label_1
    _geom_torsion_atom_site_label_2
    _geom_torsion_atom_site_label_3
    _geom_torsion_atom_site_label_4
    _geom_torsion_site_symmetry_1
    _geom_torsion_site_symmetry_2
    _geom_torsion_site_symmetry_3
    _geom_torsion_site_symmetry_4
    _geom_torsion
    _geom_torsion_publ_flag
    C12 O02 C05 C09 . . . . 2.55(11) ?
    C12 O02 C05 C07 . . . . -178.75(6) ?
    C07 C04 C06 C10 . . . . 0.13(11) ?
    C08 C04 C06 C10 . . . . -179.23(7) ?
    C11 O01 C07 C04 . . . . -108.70(7) ?
    C11 O01 C07 C05 . . . . 74.09(8) ?
    C06 C04 C07 O01 . . . . -177.61(6) ?
    C08 C04 C07 O01 . . . . 1.75(10) ?
    C06 C04 C07 C05 . . . . -0.40(10) ?
    C08 C04 C07 C05 . . . . 178.96(6) ?
    O02 C05 C07 O01 . . . . -1.05(9) ?
    C09 C05 C07 O01 . . . . 177.73(6) ?
    O02 C05 C07 C04 . . . . -178.28(6) ?
    C09 C05 C07 C04 . . . . 0.51(10) ?
    C07 C04 C08 O03 . . . . -175.45(7) ?
    C06 C04 C08 O03 . . . . 3.90(11) ?
    O02 C05 C09 C10 . . . . 178.31(7) ?
    C07 C05 C09 C10 . . . . -0.34(11) ?
    C04 C06 C10 C09 . . . . 0.03(11) ?
    C05 C09 C10 C06 . . . . 0.08(11) ?
_shelx_space_group_comment
;
The symmetry employed for this shelxl refinement is uniquely defined
by the following loop, which should always be used as a source of
symmetry information in preference to the above space-group names.
They are only intended as comments.
;
_shelx_estimated_absorpt_T_min     0.952
_shelx_estimated_absorpt_T_max     0.984
_shelx_hkl_file
;
   0   0  -1    3.16    0.14
   0   0  -1    3.28    0.14
   0   0   2 3862.23  111.10
   0   0   2 4084.91  111.10
   0   0  -2 4136.26  111.07
   0   0  -2 3987.96  111.09
   0   0  -3    0.17    0.16
   0   0   3    0.24    0.15
   0   0  -3    0.39    0.15
   0   0   3    0.29    0.15
   0   0   3    0.41    0.14
   0   0  -4  618.82   15.94
   0   0   4  558.11   15.93
   0   0   4  573.96   15.94
   0   0   4  552.70   15.94
   0   0  -4  571.11   15.94
   0   0   5    0.42    0.22
   0   0   5    0.47    0.39
   0   0   5    0.22    0.25
   0   0  -5    0.32    0.25
   0   0  -5   -0.23    0.27
   0   0   6  642.64   18.08
   0   0   6  654.27   18.03
   0   0   7   -0.59    0.34
   0   0   7    0.08    0.39
   0   0   8   25.95    1.17
   0   0   8   25.80    1.14
   0   0   9   -0.24    0.51
   0   0   9    0.65    0.57
   0   0  10    4.20    0.74
   0   0  10    4.47    0.76
   0   0  11   -0.11    1.03
   0   0  11   -0.86    0.84
   0   1  -1  956.66   25.27
   0   1  -1  908.12   25.31
   0  -1   1  907.91   25.28
   0  -1   1  883.64   25.32
   0  -1   1  908.41   25.29
   0   1   2   12.91    0.42
   0   1  -2   13.27    0.46
   0   1  -2   13.90    0.45
   0   1   2   13.20    0.42
   0  -1   2   13.39    0.44
   0  -1   2   13.09    0.44
   0  -1   2   12.53    0.45
   0   1   3   96.37    2.61
   0   1  -3   95.36    2.62
   0   1  -3   92.85    2.63
   0   1   3   89.79    2.61
   0  -1   3   93.14    2.62
   0  -1   3   90.50    2.63
   0  -1   3   89.11    2.61
   0   1  -4   51.45    1.54
   0   1   4   52.34    1.53
   0   1  -4   53.81    1.54
   0   1   4   50.66    1.52
   0  -1   4   50.74    1.54
   0  -1   4   51.53    1.55
   0  -1   4   51.87    1.52
   0  -1   4   51.33    1.57
   0   1   5  202.14    5.94
   0   1  -5  217.73    5.89
   0   1   5  209.36    5.88
   0   1  -5  210.01    5.88
   0  -1   5  207.21    5.87
   0  -1   5  208.48    5.90
   0   1  -6  247.92    6.65
   0   1  -6  222.61    6.64
   0   1   6  239.80    6.65
   0   1   6  236.48    6.70
   0  -1   6  232.07    6.71
   0  -1   6  231.32    6.73
   0  -1   6  240.70    6.63
   0   1   7    6.26    0.70
   0   1   7    5.67    0.66
   0   1  -7    7.78    0.87
   0  -1   7    7.48    0.65
   0  -1   7    6.58    0.68
   0  -1   7    7.25    0.69
   0   1   8   29.01    1.24
   0   1   8   31.88    1.29
   0  -1   8   31.36    1.29
   0  -1   8   31.68    1.28
   0   1   9    8.97    0.94
   0   1   9   10.88    1.01
   0  -1   9   12.77    1.05
   0  -1   9   11.67    0.99
   0   1  10   -0.93    0.64
   0   1  10    1.44    0.70
   0  -1  10    0.57    0.67
   0  -1  10    0.08    0.69
   0   1  11    4.04    0.95
   0   1  11    5.45    0.99
   0  -1  11    5.44    0.99
   0  -1  11    7.20    1.13
   0   2   0  140.51    3.76
   0   2   0  146.89    3.76
   0   2   0  147.51    3.77
   0   2   0  138.25    3.76
   0  -2   0  136.91    3.77
   0  -2   0  135.99    3.76
   0  -2   0  117.11    3.77
   0  -2   0  123.22    3.76
   0   2  -1   30.63    0.92
   0   2  -1   30.70    0.89
   0  -2   1   30.30    0.90
   0  -2   1   30.68    0.90
   0  -2   1   31.62    0.89
   0  -2   1   30.88    0.91
   0   2  -2   51.21    1.46
   0   2  -2   51.32    1.46
   0  -2   2   49.20    1.45
   0  -2   2   52.13    1.45
   0  -2   2   48.44    1.45
   0  -2   2   49.40    1.46
   0   2  -3    0.36    0.19
   0   2  -3    0.35    0.18
   0   2   3    0.53    0.13
   0  -2   3    0.32    0.18
   0  -2   3    0.23    0.17
   0  -2   3    0.27    0.17
   0  -2   3    0.40    0.16
   0   2   4   45.27    1.34
   0   2   4   44.91    1.33
   0   2  -4   45.31    1.37
   0   2  -4   47.63    1.38
   0  -2   4   45.90    1.36
   0  -2   4   43.35    1.37
   0  -2   4   44.46    1.37
   0  -2   4   43.73    1.38
   0   2   5   99.22    2.93
   0   2  -5  103.68    2.92
   0   2  -5   99.86    2.91
   0   2   5   99.74    2.88
   0   2   5  101.64    2.88
   0  -2   5  102.54    2.89
   0  -2   5   99.36    2.92
   0  -2   5   96.69    2.95
   0   2   6   80.37    2.37
   0   2  -6   80.33    2.40
   0   2  -6   80.84    2.44
   0   2   6   77.88    2.42
   0  -2   6   80.89    2.45
   0  -2   6   80.77    2.43
   0  -2   6   79.80    2.38
   0   2   7    2.23    0.39
   0   2  -7    1.30    0.42
   0   2   7    1.53    0.36
   0   2  -7    1.50    0.66
   0  -2   7    2.56    0.44
   0  -2   7    2.93    0.43
   0  -2   7    2.03    0.40
   0   2   8    8.57    0.80
   0   2  -8    7.60    0.80
   0   2   8    8.99    0.77
   0  -2   8    7.52    0.82
   0  -2   8    9.29    0.90
   0  -2   8    8.81    0.75
   0   2   9    2.39    0.55
   0   2   9    2.43    0.60
   0  -2   9    3.22    0.62
   0  -2   9    3.79    0.54
   0  -2   9    2.80    0.67
   0   2  10    1.61    0.83
   0   2  10    1.47    0.70
   0  -2  10    1.47    0.78
   0  -2  10    1.42    0.71
   0   2  11    7.08    1.23
   0   2  11   10.71    1.26
   0  -2  11   11.81    1.27
   0  -2  11    7.27    1.67
   0   3   0    0.05    0.07
   0   3   0    0.07    0.10
   0   3   0    0.11    0.08
   0   3   0    0.18    0.05
   0  -3   0    0.19    0.06
   0  -3   0    0.13    0.09
   0  -3   0    0.29    0.05
   0  -3   0    0.16    0.08
   0   3  -1    5.17    0.24
   0   3  -1    5.36    0.25
   0   3  -1    5.94    0.26
   0  -3   1    5.30    0.23
   0  -3   1    5.25    0.23
   0  -3   1    4.65    0.25
   0  -3   1    4.84    0.25
   0   3  -2  460.35   13.20
   0   3  -2  521.08   13.21
   0  -3   2  486.77   13.21
   0  -3   2  462.46   13.21
   0  -3   2  458.36   13.21
   0  -3   2  469.27   13.20
   0   3  -3  231.26    6.13
   0   3  -3  218.77    6.13
   0  -3   3  221.43    6.12
   0  -3   3  215.17    6.12
   0  -3   3  215.35    6.13
   0  -3   3  211.13    6.13
   0   3   4  110.66    3.07
   0   3  -4  111.12    3.13
   0   3  -4  106.56    3.12
   0  -3   4  108.33    3.12
   0  -3   4  106.32    3.14
   0  -3   4  109.26    3.11
   0  -3   4  109.07    3.14
   0   3  -5   54.72    1.93
   0   3   5   61.97    1.78
   0   3   5   61.00    1.80
   0   3  -5   61.36    1.86
   0  -3   5   60.28    1.85
   0  -3   5   62.62    1.82
   0  -3   5   60.98    1.85
   0   3   6    0.06    0.27
   0   3  -6    0.41    0.50
   0   3  -6    0.56    0.39
   0   3   6    0.59    0.30
   0  -3   6    0.12    0.33
   0  -3   6    0.66    0.39
   0  -3   6    0.43    0.33
   0   3   7    6.66    0.60
   0   3  -7    5.64    0.55
   0   3   7    4.40    0.45
   0  -3   7    4.86    0.53
   0  -3   7    6.23    0.51
   0  -3   7    6.49    0.55
   0   3   8    2.46    0.48
   0   3   8    2.45    0.51
   0   3  -8    2.15    0.53
   0  -3   8    1.75    0.50
   0  -3   8    2.40    0.49
   0  -3   8    2.21    0.54
   0   3   9   18.50    1.19
   0   3   9   19.76    1.07
   0  -3   9   20.60    1.19
   0  -3   9   18.87    1.09
   0  -3   9   22.04    1.24
   0   3  10    1.42    0.73
   0   3  10    2.26    0.79
   0  -3  10    1.20    0.73
   0  -3  10    0.99    0.69
   0  -3  10    1.29    0.70
   0   3  11    7.83    1.15
   0  -3  11    7.79    1.09
   0   4   0  801.83   22.36
   0   4   0  826.86   22.38
   0   4   0  808.19   22.34
   0   4   0  829.15   22.38
   0  -4   0  764.81   22.34
   0  -4   0  835.78   22.42
   0  -4   0  820.53   22.40
   0  -4   0  780.55   22.33
   0   4  -1 1454.40   39.25
   0   4  -1 1467.51   39.33
   0   4  -1 1419.37   39.39
   0  -4   1 1362.60   39.29
   0  -4   1 1402.26   39.40
   0  -4   1 1479.15   39.39
   0  -4   1 1360.65   39.28
   0   4  -2  315.84    8.91
   0   4  -2  342.31    8.92
   0  -4   2  308.93    8.91
   0  -4   2  316.14    8.91
   0  -4   2  331.94    8.91
   0  -4   2  307.63    8.91
   0   4  -3 1731.05   45.49
   0   4  -3 1623.38   45.53
   0  -4   3 1629.62   45.78
   0  -4   3 1610.59   45.55
   0  -4   3 1650.45   45.49
   0  -4   3 1626.30   45.54
   0   4  -4   41.70    1.32
   0   4  -4   41.66    1.35
   0  -4   4   42.25    1.30
   0  -4   4   41.90    1.32
   0  -4   4   42.01    1.32
   0   4  -5  104.50    2.97
   0   4  -5  101.52    2.94
   0  -4   5   86.92    3.14
   0  -4   5  100.51    2.96
   0  -4   5  108.16    3.04
   0   4   6   15.52    0.72
   0   4  -6   13.79    0.80
   0   4   6   15.77    0.68
   0  -4   6   15.73    0.75
   0  -4   6   14.57    0.74
   0  -4   6   14.77    0.83
   0   4   7    3.68    0.45
   0   4  -7    4.13    0.52
   0   4   7    3.85    0.42
   0  -4   7    3.48    0.48
   0  -4   7    3.48    0.50
   0  -4   7    3.84    0.48
   0   4   8   11.21    0.82
   0   4  -8   12.15    0.98
   0   4   8   11.39    0.87
   0  -4   8   12.16    0.88
   0  -4   8   10.87    0.89
   0  -4   8   13.68    0.96
   0   4  -9   10.97    1.05
   0   4   9    8.32    0.93
   0   4   9    9.94    1.03
   0  -4   9    9.35    1.03
   0  -4   9    9.89    0.76
   0  -4   9    9.29    0.83
   0   4  10    6.25    0.88
   0   4  10    3.69    0.74
   0  -4  10    5.30    0.91
   0  -4  10    2.76    0.79
   0  -4  10    3.95    0.70
   0   4  11    0.44    1.01
   0  -4  11    1.32    1.02
   0  -4  11    0.31    0.96
   0   5   0    0.11    0.10
   0   5   0    0.15    0.14
   0   5   0    0.21    0.13
   0   5   0    0.12    0.08
   0  -5   0    0.02    0.08
   0  -5   0    0.20    0.08
   0  -5   0    0.22    0.11
   0  -5   0    0.16    0.13
   0   5  -1   88.92    2.42
   0   5  -1   88.74    2.41
   0   5   1   78.83    2.41
   0   5  -1   85.04    2.42
   0  -5   1   82.35    2.43
   0  -5   1   89.44    2.41
   0  -5   1   83.87    2.42
   0  -5  -1   84.71    2.39
   0  -5   1   85.84    2.40
   0   5  -2   83.40    2.44
   0   5  -2   91.23    2.46
   0  -5   2   87.57    2.44
   0  -5   2   82.42    2.44
   0  -5   2   84.13    2.43
   0  -5   2   83.03    2.44
   0   5  -3  138.72    3.99
   0   5  -3  145.02    4.00
   0  -5   3  140.08    3.99
   0  -5   3  141.32    3.99
   0  -5   3  138.73    3.99
   0  -5   3  139.43    3.98
   0   5  -4   17.59    0.73
   0   5  -4   17.96    0.81
   0  -5   4   17.51    0.70
   0  -5   4   17.78    0.70
   0  -5   4   17.58    0.72
   0   5  -5   21.34    0.90
   0  -5   5   22.52    0.89
   0  -5   5   23.25    0.93
   0  -5   5   23.10    0.87
   0   5   6    1.17    0.33
   0   5  -6    0.76    0.44
   0  -5   6    1.02    0.33
   0  -5   6    1.43    0.38
   0  -5   6    0.35    0.42
   0   5   7   23.97    1.04
   0   5  -7   25.53    1.14
   0   5   7   24.47    0.96
   0  -5   7   25.24    1.11
   0  -5   7   25.62    1.08
   0  -5   7   24.42    1.07
   0   5  -8   18.89    1.09
   0   5   8   18.50    0.99
   0   5   8   15.40    0.87
   0  -5   8   15.71    1.01
   0  -5   8   17.42    1.07
   0  -5   8   17.11    1.02
   0   5  -9   12.80    1.12
   0   5   9   11.64    1.10
   0   5   9   13.00    1.00
   0  -5   9   14.07    1.14
   0  -5   9   13.90    1.09
   0  -5   9   13.42    1.12
   0   5  10    0.73    0.81
   0   5 -10    4.38    0.93
   0  -5  10    2.60    1.06
   0  -5  10    3.36    0.75
   0  -5  10    0.50    0.74
   0   5  11   -0.29    0.97
   0  -5  11   -0.02    0.97
   0  -5  11   -0.48    0.96
   0   6   0  232.70    6.46
   0   6   0  240.26    6.48
   0   6   0  242.57    6.46
   0  -6   0  224.55    6.45
   0  -6   0  227.24    6.47
   0  -6   0  233.19    6.45
   0  -6   0  226.33    6.44
   0   6  -1 1081.33   30.46
   0   6   1 1139.32   30.42
   0   6  -1 1170.66   30.44
   0   6  -1 1065.15   30.42
   0  -6  -1 1081.58   30.41
   0  -6   1 1059.33   30.44
   0  -6   1 1050.32   30.43
   0  -6   1 1117.84   30.57
   0  -6   1 1140.44   30.49
   0   6  -2   83.23    2.32
   0   6  -2   80.25    2.31
   0  -6   2   81.33    2.30
   0  -6   2   77.91    2.30
   0  -6   2   79.02    2.29
   0  -6   2   77.66    2.31
   0   6  -3   66.51    1.97
   0   6  -3   65.88    1.94
   0  -6   3   63.81    1.92
   0  -6   3   63.62    1.92
   0  -6   3   65.40    1.93
   0  -6   3   65.02    1.93
   0   6  -4   83.86    2.51
   0  -6   4   85.41    2.50
   0   6  -5   57.37    1.86
   0  -6   5   59.79    1.87
   0  -6   5   60.11    1.85
   0  -6   5   59.66    1.85
   0   6  -6  109.22    3.24
   0   6   6  109.68    3.20
   0  -6   6  109.39    3.25
   0  -6   6  109.36    3.22
   0  -6   6  107.23    3.25
   0   6   7   42.36    1.48
   0   6  -7   42.06    1.57
   0  -6   7   42.68    1.51
   0  -6   7   41.89    1.55
   0  -6   7   43.41    1.53
   0   6  -8   10.70    1.05
   0   6   8   12.94    0.93
   0  -6   8   11.62    1.02
   0  -6   8   14.34    1.04
   0  -6   8   11.26    0.93
   0   6  -9   -0.38    0.69
   0   6   9    0.46    0.60
   0  -6   9    1.05    0.63
   0  -6   9    0.79    0.56
   0  -6   9    0.52    0.62
   0   6 -10    0.17    0.86
   0   6  10    1.91    0.80
   0  -6  10    1.12    0.76
   0  -6  10   -0.12    0.81
   0  -6  10   -1.23    1.51
   0   6  11    1.33    1.04
   0  -6  11   -0.38    0.96
   0  -6  11    1.41    1.02
   0   7   0    0.20    0.14
   0   7   0    0.10    0.10
   0   7   0    0.13    0.19
   0   7   0   -0.06    0.18
   0  -7   0   -0.17    0.17
   0  -7   0    0.21    0.13
   0  -7   0    0.03    0.10
   0  -7   0   -0.11    0.13
   0   7   1  175.00    4.83
   0   7  -1  172.50    4.85
   0   7  -1  174.71    4.84
   0   7  -1  180.32    4.87
   0  -7   1  170.39    4.87
   0  -7   1  178.03    4.84
   0  -7   1  168.28    4.85
   0  -7  -1  169.96    4.84
   0  -7   1  168.58    4.83
   0   7  -2   22.53    0.80
   0   7  -2   24.90    0.87
   0  -7   2   23.38    0.77
   0  -7   2   24.44    0.79
   0  -7   2   24.11    0.82
   0  -7   2   22.96    0.81
   0   7  -3    4.36    0.44
   0  -7   3    4.46    0.42
   0  -7   3    5.01    0.43
   0  -7   3    4.62    0.45
   0  -7   3    4.41    0.35
   0   7  -4   15.12    0.71
   0  -7   4   14.64    0.73
   0  -7   4   13.63    0.69
   0  -7   4   14.97    0.71
   0   7  -5   22.12    0.96
   0  -7   5   23.20    0.94
   0  -7   5   21.87    0.96
   0  -7   5   22.90    0.89
   0   7  -6   15.94    0.89
   0   7   6   17.14    0.78
   0  -7   6   16.19    0.81
   0  -7   6   17.06    0.91
   0  -7   6   16.23    0.89
   0   7  -7    7.52    0.69
   0   7   7    6.46    0.56
   0  -7   7    7.02    0.72
   0  -7   7    7.64    0.66
   0  -7   7    8.17    0.84
   0   7  -8    1.65    0.64
   0   7   8    0.97    0.51
   0  -7   8    0.73    0.59
   0  -7   8    0.39    0.57
   0  -7   8    1.64    0.50
   0   7  -9   -0.74    0.77
   0   7   9   -0.43    0.62
   0  -7   9    0.77    0.67
   0  -7   9   -0.72    0.64
   0  -7   9   -0.30    0.61
   0   7  10    3.35    0.89
   0   7 -10    1.71    0.90
   0  -7  10    2.57    0.79
   0  -7  10    1.00    0.89
   0  -7  10    2.34    0.78
   0   7 -11   -1.62    1.07
   0   7  11    2.22    1.10
   0  -7  11    3.32    1.19
   0  -7  11    0.98    1.04
   0  -7  11   -0.26    1.08
   0   8   0  369.55   10.39
   0   8   0  379.77   10.42
   0   8   0  388.45   10.42
   0   8   0  386.52   10.44
   0  -8   0  368.98   10.44
   0  -8   0  358.22   10.39
   0   8   1  153.90    4.26
   0   8  -1  155.75    4.29
   0   8  -1  156.27    4.26
   0   8  -1  148.07    4.28
   0  -8   1  146.72    4.29
   0  -8  -1  149.34    4.26
   0  -8   1  150.45    4.27
   0  -8   1  156.81    4.26
   0  -8   1  148.79    4.25
   0   8  -2    6.50    0.42
   0   8  -2    7.19    0.58
   0  -8   2    5.66    0.44
   0  -8   2    6.27    0.41
   0  -8   2    5.82    0.34
   0  -8   2    6.46    0.43
   0   8  -3    3.21    0.33
   0  -8   3    2.51    0.38
   0  -8   3    3.02    0.34
   0   8  -4   10.22    0.64
   0  -8   4    8.68    0.64
   0  -8   4    8.95    0.61
   0  -8   4    7.64    0.61
   0   8  -5   25.74    1.09
   0  -8   5   28.19    1.07
   0  -8   5   26.36    1.01
   0  -8   5   27.68    1.08
   0   8  -6   14.25    0.90
   0   8   6   15.85    0.75
   0  -8   6   15.11    0.90
   0  -8   6   15.83    0.91
   0  -8   6   14.76    0.80
   0   8   7   -0.64    0.38
   0   8  -7    0.00    0.56
   0  -8   7   -0.80    0.49
   0  -8   7    0.37    0.54
   0  -8   7    0.22    0.42
   0   8   8    1.21    0.55
   0   8  -8    2.03    0.69
   0  -8   8    0.99    0.48
   0  -8   8    1.17    0.61
   0  -8   8    1.12    0.60
   0   8   9    3.31    0.70
   0   8  -9    3.19    0.84
   0  -8   9    4.74    0.85
   0  -8   9    4.97    0.77
   0  -8   9    3.27    0.77
   0   8  10    9.80    1.02
   0   8 -10    8.01    1.08
   0  -8  10    9.87    0.98
   0  -8  10   10.23    1.11
   0   8 -11   -0.06    1.22
   0   8  11    1.37    1.08
   0  -8  11    4.84    1.35
   0  -8  11    0.71    1.04
   0  -8  11    2.15    1.12
   0   9   0    0.73    0.15
   0   9   0    0.39    0.26
   0   9   0    0.82    0.18
   0  -9   0    0.15    0.22
   0  -9   0    0.39    0.13
   0   9  -1    2.58    0.36
   0   9  -1    2.64    0.25
   0   9  -1    2.44    0.24
   0  -9   1    2.70    0.24
   0  -9  -1    2.04    0.24
   0  -9   1    2.60    0.28
   0  -9   1    1.92    0.23
   0  -9   1    1.74    0.28
   0   9  -2   18.32    0.71
   0  -9   2   18.51    0.72
   0  -9   2   18.50    0.69
   0  -9   2   19.42    0.65
   0  -9   2   17.52    0.74
   0   9  -3    5.01    0.51
   0  -9   3    4.66    0.52
   0  -9   3    3.83    0.37
   0  -9   3    4.88    0.39
   0   9  -4  177.69    5.17
   0  -9   4  179.53    5.16
   0  -9   4  182.37    5.14
   0  -9   4  181.59    5.16
   0   9  -5   -0.02    0.42
   0  -9   5    0.19    0.41
   0  -9   5    0.56    0.31
   0  -9   5   -0.07    0.39
   0   9   6    0.16    0.33
   0   9  -6    0.55    0.49
   0  -9   6    0.07    0.33
   0  -9   6    0.82    0.49
   0  -9   6    0.43    0.46
   0   9   7    0.74    0.43
   0   9  -7   -0.29    0.61
   0  -9   7    0.31    0.55
   0  -9   7   -0.02    0.39
   0  -9   7    0.38    0.55
   0   9  -8    2.62    0.76
   0   9   8    2.67    0.57
   0  -9   8    2.30    0.65
   0  -9   8    3.00    0.64
   0  -9   8    2.12    0.69
   0   9   9   26.65    1.41
   0   9  -9   21.16    1.58
   0  -9   9   26.71    1.44
   0  -9   9   23.90    1.52
   0  -9   9   25.17    1.48
   0   9  10   40.28    1.96
   0  -9  10   41.67    2.01
   0  -9  10   41.78    2.11
   0  -9  10   38.86    1.98
   0  10   0  183.03    5.08
   0  10   0  183.40    5.07
   0  10   0  181.82    5.03
   0 -10   0  175.95    5.09
   0 -10   0  178.18    5.03
   0  10  -1  117.03    3.35
   0 -10  -1  117.06    3.34
   0 -10   1  117.32    3.34
   0 -10   1  118.67    3.31
   0 -10   1  120.50    3.33
   0 -10   1  112.63    3.37
   0  10  -2  337.48    9.18
   0 -10   2  332.70    9.15
   0 -10   2  323.53    9.19
   0 -10   2  326.66    9.14
   0 -10   2  317.78    9.22
   0  10  -3   74.67    2.28
   0 -10   3   75.83    2.28
   0 -10   3   75.06    2.29
   0 -10   3   76.60    2.24
   0  10  -4  392.83   11.06
   0 -10   4  394.72   11.05
   0 -10   4  393.74   11.04
   0 -10   4  392.90   11.03
   0 -10   5   39.28    1.35
   0 -10   5   39.61    1.42
   0 -10   5   38.18    1.43
   0  10   6   55.95    1.89
   0  10  -6   56.24    1.97
   0 -10   6   56.64    1.89
   0 -10   6   59.59    1.97
   0 -10   6   58.46    1.96
   0  10   7    1.24    0.46
   0  10  -7    1.92    0.72
   0 -10   7    1.12    0.44
   0 -10   7    1.24    0.59
   0 -10   7    0.86    0.54
   0  10  -8    3.98    0.84
   0  10   8    4.24    0.62
   0 -10   8    2.51    0.56
   0 -10   8    4.84    0.74
   0 -10   8    4.74    0.77
   0  10  -9   26.02    1.73
   0  10   9   30.60    1.52
   0 -10   9   29.40    1.59
   0 -10   9   25.95    1.66
   0 -10   9   29.55    1.64
   0  10 -10   16.32    1.39
   0  10  10   16.58    1.58
   0 -10  10   15.71    1.72
   0 -10  10   17.66    1.71
   0 -10  10   19.43    1.78
   0  11   0    0.67    0.23
   0  11   0    0.20    0.36
   0 -11   0    0.50    0.18
   0 -11   0    0.54    0.27
   0  11  -1   57.84    1.74
   0 -11   1   55.28    2.00
   0 -11   1   59.22    1.70
   0 -11   1   56.15    1.72
   0 -11  -1   57.88    1.73
   0 -11   1   58.21    1.68
   0  11  -2  127.69    3.75
   0 -11   2  129.63    3.66
   0 -11   2  132.37    3.68
   0 -11   2  125.91    3.72
   0 -11  -2  130.60    3.64
   0 -11   2  124.57    3.69
   0  11  -3   28.18    1.09
   0 -11   3   28.08    1.07
   0 -11   3   28.78    0.98
   0 -11   3   28.17    1.10
   0  11  -4  168.24    4.89
   0 -11   4  168.93    4.84
   0 -11   4  168.18    4.89
   0 -11   4  170.51    4.88
   0  11  -5    0.51    0.49
   0  11   5   -0.15    0.31
   0 -11   5    0.03    0.46
   0 -11   5   -0.03    0.48
   0 -11   5   -0.57    0.32
   0  11  -6   25.16    1.25
   0 -11   6   25.19    1.10
   0 -11   6   27.16    1.26
   0 -11   6   26.53    1.24
   0  11   7   19.22    0.99
   0  11  -7   20.12    1.33
   0 -11   7   17.69    1.24
   0 -11   7   19.47    1.21
   0 -11   7   19.59    1.09
   0  11   8    0.16    0.57
   0  11  -8    0.73    0.83
   0 -11   8    0.89    0.62
   0 -11   8    0.09    0.69
   0 -11   8    0.61    0.70
   0  11  -9    4.52    1.04
   0  11   9    5.12    0.79
   0 -11   9    6.67    0.99
   0 -11   9    5.98    1.01
   0 -11   9    5.42    0.87
   0  11  10    5.89    1.08
   0  11 -10    8.16    1.30
   0 -11  10    6.76    1.12
   0 -11  10    7.17    1.09
   0 -11  10    8.92    1.26
   0  12   0  182.65    4.86
   0 -12   0  160.84    4.95
   0  12   1   66.30    1.91
   0  12  -1   66.36    1.97
   0 -12  -1   65.24    1.96
   0 -12   1   65.75    2.01
   0 -12   1   67.57    1.93
   0 -12   1   62.26    1.94
   0 -12   1   63.64    1.90
   0  12  -2  295.10    8.33
   0 -12   2  300.08    8.29
   0 -12   2  294.91    8.27
   0 -12   2  290.37    8.33
   0 -12  -2  295.10    8.26
   0 -12   2  298.14    8.30
   0  12  -3   61.37    1.93
   0 -12   3   59.29    1.93
   0 -12   3   58.02    1.89
   0 -12   3   60.41    1.89
   0  12  -4   45.93    1.60
   0 -12   4   44.96    1.48
   0 -12   4   45.82    1.60
   0 -12   4   44.59    1.55
   0  12  -5    3.67    0.60
   0  12   5    4.65    0.38
   0 -12   5    5.12    0.54
   0 -12   5    4.48    0.59
   0 -12   5    4.05    0.42
   0  12  -6    0.35    0.58
   0  12   6    0.30    0.42
   0 -12   6   -0.31    0.57
   0 -12   6    0.82    0.53
   0 -12   6    0.14    0.38
   0  12   7    4.70    0.55
   0  12  -7    4.46    0.78
   0 -12   7    5.07    0.76
   0 -12   7    4.92    0.71
   0 -12   7    4.23    0.68
   0  12   8   32.59    1.41
   0  12  -8   30.70    1.75
   0 -12   8   33.05    1.58
   0 -12   8   34.83    1.68
   0 -12   8   32.89    1.67
   0  12   9    4.82    0.81
   0 -12   9    4.08    1.48
   0 -12   9    4.48    1.01
   0  12 -10   -0.10    1.31
   0 -12  10    0.54    1.10
   0 -12  10   -2.37    0.98
   0 -12  10    0.04    1.09
   0  13   0    0.62    0.30
   0 -13   0    0.34    0.36
   0  13   1   12.11    0.56
   0  13  -1   11.66    0.66
   0 -13  -1   11.38    0.66
   0 -13   1   11.20    0.56
   0 -13   1   11.75    0.51
   0 -13   1   12.22    0.73
   0  13  -2    6.93    0.66
   0 -13   2    3.56    0.48
   0 -13   2    3.85    0.42
   0 -13   2    4.90    0.47
   0 -13  -2    6.38    0.52
   0 -13   2    4.95    0.44
   0  13  -3    7.68    0.77
   0 -13   3    5.89    0.52
   0 -13   3    5.14    0.59
   0 -13   3    5.64    0.56
   0  13  -4    0.97    0.52
   0 -13   4    1.63    0.35
   0 -13   4    1.39    0.53
   0 -13   4    0.91    0.45
   0  13  -5    0.37    0.58
   0 -13   5    0.32    0.50
   0 -13   5    1.02    0.55
   0 -13   5   -0.04    0.36
   0  13  -6   12.52    1.16
   0  13   6   12.03    0.77
   0 -13   6   11.82    1.06
   0 -13   6   13.15    0.90
   0 -13   6   12.75    1.12
   0  13   7   29.24    1.23
   0  13  -7   29.27    1.61
   0 -13   7   32.86    1.56
   0 -13   7   35.26    1.46
   0 -13   7   33.76    1.63
   0  13  -8    9.67    1.12
   0  13   8   10.36    1.07
   0 -13   8   12.24    1.25
   0 -13   8    9.99    1.01
   0 -13   8   12.75    1.39
   0  13  -9    5.01    1.18
   0 -13   9    6.34    1.12
   0 -13   9    6.43    1.07
   0 -13   9    5.69    1.04
   0  13 -10   -0.80    1.38
   0 -13  10    0.03    1.12
   0 -13  10   -1.08    1.35
   0 -13  10    1.90    1.22
   0  14   0    6.97    0.58
   0 -14   0    7.87    0.68
   0  14   1   10.27    0.56
   0 -14   1    9.45    0.74
   0 -14   1    9.77    0.50
   0 -14   1   10.10    0.56
   0 -14   1    8.86    0.64
   0 -14  -1   10.19    0.71
   0  14  -2   18.42    0.93
   0 -14   2   18.21    0.86
   0 -14   2   19.33    0.74
   0 -14  -2   18.89    0.81
   0 -14   2   17.78    0.96
   0  14  -3    0.56    0.49
   0 -14   3   -0.35    0.47
   0 -14   3    0.37    0.30
   0 -14   3   -0.55    0.40
   0  14  -4   15.08    1.04
   0 -14   4   16.40    1.03
   0 -14   4   15.17    0.96
   0 -14   4   15.03    0.77
   0  14  -5   -0.97    0.60
   0 -14   5   -0.10    0.58
   0 -14   5    0.34    0.44
   0 -14   5    1.12    0.57
   0  14  -6    0.50    0.71
   0 -14   6    2.65    0.51
   0 -14   6    1.29    0.66
   0 -14   6    2.10    0.69
   0  14  -7    6.66    0.93
   0 -14   7    8.58    0.94
   0 -14   7    7.90    0.78
   0 -14   7    7.04    0.86
   0  14  -8    6.59    1.11
   0 -14   8    4.89    0.94
   0 -14   8    5.88    0.99
   0 -14   8    5.16    0.82
   0  14  -9    5.79    1.25
   0 -14   9    4.50    1.08
   0 -14   9    4.49    1.09
   0 -14   9    4.23    1.26
   0  15   0    0.39    0.37
   0 -15   0    0.18    0.42
   0  15  -1   26.01    1.07
   0  15   1   26.47    0.97
   0 -15   1   24.81    1.11
   0 -15   1   23.62    0.94
   0 -15   1   25.06    0.99
   0 -15   1   25.42    0.89
   0 -15  -1   25.99    1.07
   0  15  -2    0.15    0.46
   0 -15   2   -0.22    0.40
   0 -15   2    0.42    0.31
   0 -15   2    0.04    0.45
   0  15  -3   18.33    1.08
   0 -15   3   19.06    0.82
   0 -15   3   19.35    0.98
   0 -15   3   18.25    1.06
   0  15  -4    3.88    0.70
   0 -15   4    3.42    0.46
   0 -15   4    3.34    0.57
   0 -15   4    3.55    0.64
   0  15  -5    0.63    0.68
   0 -15   5   -0.20    0.57
   0 -15   5   -0.04    0.61
   0 -15   5   -0.89    0.44
   0  15  -6    0.79    0.80
   0 -15   6   -1.20    0.54
   0 -15   6    0.94    0.71
   0 -15   6   -0.19    0.65
   0  15  -7    8.63    1.06
   0 -15   7   10.35    1.02
   0 -15   7    7.57    0.93
   0 -15   7   10.63    0.93
   0  15  -8    4.22    1.20
   0 -15   8    1.95    0.96
   0 -15   8    1.52    1.18
   0 -15   8    3.80    0.95
   0  15  -9    3.99    1.34
   0 -15   9    3.15    1.15
   0 -15   9    1.90    1.09
   0 -15   9    4.09    1.08
   0  16   0    0.63    0.66
   0 -16   0    0.23    0.48
   0  16   1   19.90    0.87
   0  16  -1   18.34    0.98
   0 -16   1   17.32    0.77
   0 -16   1   16.60    1.01
   0 -16  -1   16.75    0.96
   0  16  -2   17.85    1.00
   0 -16   2   16.71    0.92
   0 -16   2   15.59    1.02
   0 -16  -2   17.29    0.92
   0 -16   2   16.08    0.77
   0  16  -3    8.96    0.99
   0 -16   3    9.59    0.67
   0 -16   3    9.15    0.87
   0 -16   3    8.94    0.98
   0  16  -4   10.77    1.14
   0 -16   4   12.95    1.01
   0 -16   4   13.89    1.12
   0 -16   4   12.84    0.81
   0  16  -5    1.69    0.77
   0 -16   5    1.41    0.51
   0 -16   5    0.98    0.67
   0 -16   5    1.28    0.63
   0  16  -6    1.02    0.85
   0 -16   6    0.10    0.75
   0 -16   6    1.08    0.57
   0 -16   6    2.22    0.73
   0  16  -7   -0.73    1.00
   0 -16   7   -0.71    0.66
   0 -16   7   -0.50    0.87
   0 -16   7   -0.56    0.82
   0  16  -8   -0.45    1.19
   0 -16   8    1.02    1.08
   0 -16   8    2.12    1.03
   0  16  -9    2.47    1.39
   0 -16   9    1.73    1.21
   0 -16   9    4.08    1.09
   0 -16   9    3.42    1.19
   0  17   0   -0.39    0.47
   0 -17   0    0.60    0.52
   0  17  -1    1.27    0.57
   0  17   1    1.75    0.46
   0 -17  -1    0.96    0.52
   0 -17   1    0.37    0.55
   0  17  -2    0.42    0.59
   0 -17   2    0.64    0.44
   0 -17   2    0.11    0.57
   0 -17  -2   -0.39    0.49
   0 -17   2    0.13    0.51
   0  17  -3   11.31    1.11
   0 -17   3   11.39    1.09
   0 -17   3   11.51    0.97
   0 -17   3   10.90    0.77
   0  17  -4   11.50    1.23
   0 -17   4   12.14    1.10
   0 -17   4   14.12    1.20
   0 -17   4   12.51    0.87
   0  17  -5   50.75    2.17
   0 -17   5   52.42    2.09
   0 -17   5   54.78    2.03
   0 -17   5   53.15    1.86
   0  17  -6    1.15    0.94
   0 -17   6   -0.03    0.61
   0 -17   6   -0.05    0.76
   0 -17   6   -1.73    0.79
   0 -17   7    4.19    0.81
   0 -17   7    3.25    1.26
   0  17  -8    3.20    1.31
   0 -17   8    3.85    1.13
   0 -17   8    3.22    0.96
   0 -17   8    3.64    1.18
   0  18   0   15.44    1.03
   0 -18   0   16.19    1.13
   0  18  -1   55.36    1.95
   0  18   1   53.51    1.92
   0 -18   1   56.70    2.00
   0 -18  -1   57.15    1.93
   0  18  -2   10.12    1.13
   0 -18   2   13.23    0.96
   0 -18   2   10.25    0.87
   0 -18   2   10.50    1.10
   0 -18  -2   11.23    1.01
   0  18  -3    2.20    0.74
   0 -18   3    2.19    0.48
   0 -18   3    3.07    0.71
   0 -18   3    2.24    0.66
   0  18  -4   21.47    1.48
   0 -18   4   23.04    1.44
   0 -18   4   21.24    1.32
   0 -18   4   21.44    1.12
   0  18  -5   30.77    1.78
   0 -18   5   29.93    1.43
   0 -18   5   31.36    1.71
   0 -18   5   33.91    1.62
   0  18  -6    0.66    0.99
   0 -18   6   -0.13    0.89
   0 -18   6   -0.10    0.66
   0 -18   6    0.11    0.82
   0  18  -7    2.19    1.25
   0 -18   7    3.28    0.88
   0 -18   7    2.57    1.03
   0 -18   7    3.52    1.12
   0  18  -8    3.49    1.41
   0 -18   8    2.64    1.31
   0 -18   8    2.16    1.08
   0 -18   8    1.73    1.17
   0  19   0   -0.44    0.63
   0 -19   0    0.52    0.66
   0  19   1   14.14    1.10
   0  19  -1   14.44    1.19
   0 -19  -1   14.97    1.15
   0 -19   1   14.45    1.22
   0  19  -2   20.38    1.38
   0 -19   2   18.16    1.33
   0 -19  -2   18.44    1.28
   0  19  -3   -1.09    0.76
   0 -19   3    0.48    0.75
   0 -19   3    0.05    0.48
   0 -19   3    0.29    0.65
   0  19  -4    2.11    0.92
   0 -19   4    0.64    0.77
   0 -19   4    1.16    0.81
   0 -19   4    1.61    0.58
   0  19  -5    3.57    1.03
   0 -19   5    2.18    0.85
   0 -19   5    3.72    0.70
   0 -19   5    2.34    0.92
   0 -19   6   -1.02    0.98
   0 -19   6   -0.28    0.73
   0 -19   6    0.30    1.01
   0  19  -7    2.84    1.36
   0 -19   7    4.89    1.08
   0 -19   7    2.53    1.13
   0 -19   7    2.58    1.20
   0  19  -8    1.24    1.51
   0 -19   8   -1.21    1.25
   0 -19   8    1.03    1.10
   0 -19   8    0.36    1.37
   0  20   0   13.66    1.22
   0 -20   0   12.96    1.26
   0  20  -1    2.78    0.79
   0  20   1    2.65    0.74
   0 -20  -1    3.46    0.76
   0 -20   1    2.43    0.80
   0  20  -2    5.53    0.88
   0 -20   2    5.24    0.86
   0 -20  -2    5.73    0.84
   0  20  -3    1.68    0.93
   0 -20   3    1.23    0.84
   0 -20   3    2.16    0.77
   0 -20   3    2.05    0.56
   0  20  -4    2.01    0.97
   0 -20   4    1.95    0.64
   0 -20   4    0.37    0.87
   0 -20   4    2.43    0.82
   0  20  -5    1.96    1.10
   0 -20   5   -0.98    0.88
   0 -20   5   -0.42    0.72
   0  20  -6   -0.06    1.23
   0 -20   6    1.54    0.86
   0 -20   6   -1.13    1.00
   0 -20   6    0.27    1.13
   0 -20   7    1.96    1.25
   0 -20   7    0.37    1.04
   0 -20   7    0.19    1.18
   0  21   0   -0.39    0.83
   0 -21   0    0.15    0.82
   0  21   1    9.16    0.96
   0  21  -1    9.21    1.00
   0 -21  -1    9.49    1.00
   0 -21   1   10.87    1.02
   0  21  -2   57.41    2.32
   0 -21  -2   56.90    2.21
   0 -21   2   59.00    2.30
   0  21  -3    5.75    1.10
   0 -21   3    7.19    1.02
   0 -21   3    5.26    0.88
   0 -21   3    5.48    0.72
   0  21  -4    5.42    1.12
   0 -21   4    3.03    0.77
   0 -21   4    3.75    0.95
   0 -21   4    4.95    1.05
   0 -21   5    1.01    0.80
   0 -21   5    1.48    1.12
   0 -21   5    3.83    1.01
   0  21  -6    4.76    1.43
   0 -21   6    5.61    1.29
   0 -21   6    5.93    1.04
   0 -21   6    6.09    1.30
   0 -21   7   24.11    2.33
   0  22   0   -1.89    0.90
   0 -22   0   -0.21    0.93
   0  22  -1    2.53    1.02
   0  22   1    4.15    1.03
   0 -22  -1    5.41    1.08
   0 -22   1    4.91    1.01
   0  22  -2   56.33    2.41
   0 -22   2   59.55    2.42
   0 -22  -2   52.37    2.27
   0  22  -3   36.87    2.12
   0 -22   3   35.63    2.04
   0  22  -4   39.36    2.35
   0 -22   4   37.94    2.05
   0 -22   4   38.86    2.16
   0  22  -5    1.53    1.31
   0 -22   5   -1.50    0.90
   0 -22   5    1.64    1.21
   0 -22   5    1.28    1.21
   0  22  -6    0.05    1.48
   0 -22   6    0.81    1.32
   0 -22   6    0.62    1.28
   0 -22   6    0.21    1.17
   0  23   0   -1.69    1.06
   0 -23   0    1.25    1.10
   0  23  -1    6.91    1.21
   0  23   1    8.14    1.39
   0 -23  -1    7.23    1.18
   0 -23   1   11.15    1.19
   0  23  -2    9.97    1.33
   0 -23   2    7.95    1.26
   0 -23  -2    7.60    1.13
   0  23  -3    0.29    1.24
   0 -23   3    0.83    1.18
   0  23  -4    6.48    1.42
   0 -23   4    5.20    1.33
   0 -23   4    3.81    1.23
   0  23  -5    8.86    1.58
   0 -23   5    7.15    1.47
   0 -23   5    6.56    1.45
   0  24   0   -0.67    1.26
   0 -24   0    3.37    1.34
   0  24  -1    3.83    1.29
   0 -24   1    4.76    1.26
   0 -24  -1    4.54    1.24
   0  24  -2    2.16    1.31
   0 -24  -2    1.63    1.43
   0 -24   2    0.31    1.25
   0  24  -3    7.76    1.78
   0 -24   3    8.44    1.43
   0  24  -4    1.49    1.54
   0 -24   4   -0.61    1.36
   0 -25   0    0.99    2.11
   0  25  -1    1.99    1.54
   0 -25  -1    0.72    1.40
   0 -25   1    0.86    1.48
   0 -25   2    2.25    1.40
   0  25  -3   -1.58    1.56
   0 -25   3   -1.16    1.51
   0 -26   0    4.88    1.60
   0 -26   1    5.13    1.71
  -1   0  11    0.40    1.10
  -1   0  11    0.46    0.77
  -1   0  10   19.01    1.25
  -1   0  10   17.22    1.27
  -1   0   9    0.09    0.52
  -1   0   9    0.14    0.52
  -1   0   8    3.87    0.44
  -1   0   8    3.15    0.47
  -1   0   8    3.48    0.51
  -1   0   7    0.22    0.34
  -1   0   7    0.12    0.36
  -1   0   7    0.45    0.62
  -1   0   6    8.65    0.55
  -1   0   6    8.36    0.55
   1   0  -6    7.86    0.54
  -1   0   5    0.07    0.20
  -1   0   5   -0.35    0.21
   1   0  -5    0.15    0.24
  -1   0   5   -0.29    0.21
   1   0  -5    0.01    0.21
  -1   0   4   85.29    2.48
   1   0  -4   88.20    2.47
   1   0  -4   87.50    2.47
  -1   0   4   86.42    2.47
  -1   0   4   86.34    2.50
  -1   0   3    0.10    0.12
  -1   0   3    0.12    0.14
  -1   0   3   -0.04    0.13
   1   0  -3    0.17    0.14
   1   0  -3    0.29    0.14
  -1   0   2  122.16    3.51
  -1   0   2  125.90    3.50
   1   0  -2  127.42    3.50
  -1   0   2  121.27    3.51
   1   0  -2  125.58    3.50
   1   0  -2  131.84    3.52
  -1   0   1    6.54    0.25
   1   0  -1    7.36    0.25
   1   0  -1    8.12    0.25
   1   0  -1    8.32    0.27
  -1   0   0   57.43    1.57
  -1   0   0   58.29    1.57
   1   0   0   55.97    1.58
  -1   0   0   51.78    1.57
   1   0   0   56.75    1.57
   1   0   0   56.12    1.57
   1   0   1    0.28    0.11
   1   0   1    0.40    0.12
  -1   0  -1    0.28    0.10
  -1   0  -1    0.35    0.12
   1   0   1    0.15    0.10
   1   0   2  147.90    4.29
  -1   0  -2  148.06    4.29
  -1   0  -2  156.46    4.29
   1   0   2  149.40    4.27
   1   0   2  159.21    4.30
  -1   0  -2  159.69    4.29
  -1   0  -3   -0.03    0.17
  -1   0  -3   -0.33    0.18
   1   0   3   -0.02    0.15
   1   0   3    0.14    0.18
   1   0   3   -0.08    0.20
  -1   0  -4  161.52    4.58
   1   0   4  161.23    4.60
   1   0   4  161.81    4.61
   1   0   4  159.66    4.56
  -1   0  -4  169.10    4.58
  -1   0  -5   -0.71    0.28
   1   0   5    0.12    0.29
  -1   0  -5   -0.14    0.30
   1   0   6    6.72    0.64
   1   0   6    6.94    0.68
   1   0   7    0.12    0.42
   1   0   7   -0.09    0.41
   1   0   8   36.16    1.42
   1   0   8   35.69    1.48
   1   0   9   -0.50    0.58
   1   0   9    0.28    0.58
   1   0  10    1.26    0.76
   1   0  10    0.54    1.50
   1   0  11   -0.05    1.08
   1   0  11    1.39    1.02
  -1   1  11    0.95    0.81
  -1  -1  11    1.27    0.80
  -1  -1  11    1.62    1.01
  -1   1  10    1.56    0.69
  -1   1  10    0.84    0.63
  -1  -1  10    1.64    0.66
  -1  -1  10    1.36    0.63
  -1   1   9    0.45    0.50
  -1   1   9    0.18    0.54
  -1  -1   9   -0.40    0.56
  -1  -1   9    0.24    0.47
  -1  -1   9    0.08    0.53
  -1   1   8    0.88    0.41
  -1   1   8    2.25    0.45
  -1  -1   8    1.09    0.40
  -1  -1   8    1.49    0.47
  -1  -1   8    1.86    0.49
  -1   1   7   30.16    1.10
  -1   1   7   29.83    1.14
   1   1  -7   31.14    1.21
   1   1  -7   30.68    1.11
  -1  -1   7   30.08    1.09
  -1  -1   7   28.24    1.13
  -1  -1   7   31.00    1.14
  -1   1   6   95.63    2.85
  -1   1   6   95.32    2.80
   1   1  -6   99.12    2.82
   1   1  -6   92.25    2.86
  -1  -1   6   99.04    2.83
  -1  -1   6   96.51    2.86
  -1  -1   6   98.02    2.80
  -1   1   5   54.75    1.74
   1   1  -5   59.48    1.72
   1   1  -5   59.19    1.72
  -1   1   5   56.18    1.71
  -1   1   5   57.96    1.70
  -1  -1   5   57.91    1.75
  -1  -1   5   57.41    1.72
  -1   1   4    1.34    0.21
  -1   1   4    1.33    0.18
   1   1  -4    0.90    0.22
   1   1  -4    0.81    0.21
  -1   1   4    0.96    0.19
  -1  -1   4    1.61    0.22
  -1  -1   4    1.38    0.20
  -1  -1   4    1.18    0.20
   1   1  -3   90.41    2.53
  -1   1   3   86.51    2.51
  -1   1   3   91.70    2.51
  -1   1   3   87.25    2.54
   1   1  -3   89.09    2.53
   1   1  -3   92.92    2.56
  -1  -1   3   93.08    2.53
  -1  -1   3   86.66    2.54
  -1  -1   3   86.56    2.53
  -1   1   2  391.73   10.89
  -1   1   2  394.72   10.87
   1   1  -2  407.82   10.86
   1   1  -2  387.80   10.86
   1   1  -2  401.31   10.87
  -1   1   2  376.73   10.84
   1  -1  -2  402.24   10.86
  -1  -1   2  389.02   10.93
  -1  -1   2  389.19   10.86
  -1  -1   2  379.70   10.86
   1   1  -1  289.00    7.82
  -1   1   1  286.74    7.81
   1   1  -1  286.02    7.81
  -1   1   1  282.87    7.82
  -1  -1   1  274.50    7.81
  -1  -1   1  265.58    7.82
   1  -1  -1  282.77    7.80
  -1  -1   1  280.72    7.90
   1  -1  -1  284.91    7.81
   1  -1  -1  288.27    7.81
  -1   1   0  397.88   11.17
  -1   1   0  411.84   11.17
   1   1   0  403.87   11.16
  -1   1   0  394.36   11.17
   1   1   0  404.72   11.20
   1  -1   0  401.25   11.17
   1  -1   0  394.37   11.17
  -1  -1   0  405.00   11.18
   1  -1   0  403.62   11.17
  -1  -1   0  420.11   11.21
   1   1   1    0.24    0.10
  -1   1  -1    0.45    0.14
   1  -1   1    0.17    0.12
   1  -1   1    0.13    0.12
   1  -1   1    0.05    0.12
  -1  -1  -1    0.31    0.10
   1   1   2   62.02    1.80
  -1   1  -2   64.69    1.82
  -1   1  -2   63.74    1.82
  -1   1  -2   64.81    1.81
   1   1   2   64.05    1.81
   1  -1   2   62.51    1.82
   1  -1   2   61.56    1.80
   1  -1   2   65.41    1.82
  -1  -1  -2   60.42    1.80
  -1   1  -3   19.34    0.70
   1   1   3   19.64    0.68
  -1   1  -3   22.34    0.71
   1   1   3   20.94    0.70
  -1  -1  -3   19.15    0.66
   1  -1   3   20.27    0.71
  -1  -1  -3   21.11    0.66
   1  -1   3   19.56    0.67
   1  -1   3   19.38    0.69
  -1   1  -4   24.76    0.87
   1   1   4   25.19    0.87
  -1   1  -4   25.15    0.85
   1   1   4   24.07    0.83
  -1  -1  -4   24.08    0.81
   1  -1   4   24.45    0.86
   1   1   5    1.63    0.30
  -1   1  -5    1.96    0.36
   1  -1   5    2.07    0.29
   1  -1   5    1.92    0.34
  -1   1  -6    7.21    0.64
  -1   1  -6    7.28    0.78
   1   1   6    6.50    0.57
   1  -1   6    5.78    0.62
   1  -1   6    5.34    0.54
   1  -1   6    6.46    0.62
   1   1   7    4.30    0.53
   1   1   7    3.64    0.47
   1  -1   7    4.47    0.52
   1  -1   7    4.42    0.56
   1   1   8    0.32    0.49
   1   1   8    1.22    0.48
   1  -1   8    1.15    0.55
   1  -1   8    0.76    0.49
   1   1   9   16.29    1.20
   1   1   9   14.48    1.09
   1  -1   9   14.55    1.14
   1  -1   9   14.21    1.10
   1   1  10    1.81    0.75
   1  -1  10    1.56    0.75
   1  -1  10    0.54    1.11
   1   1  11    0.95    1.02
   1  -1  11   -0.11    1.11
   1  -1  11    1.00    1.02
  -1   2  11    1.06    0.82
  -1  -2  11    1.09    0.81
  -1  -2  11    1.11    0.93
  -1   2  10   15.00    1.16
  -1   2  10   16.18    1.22
  -1  -2  10   14.39    1.21
  -1  -2  10   15.50    1.21
  -1   2   9   27.72    1.27
  -1   2   9   26.98    1.21
  -1  -2   9   25.99    1.28
  -1  -2   9   27.38    1.18
  -1  -2   9   28.68    1.31
  -1   2   8    0.77    0.43
  -1   2   8    0.46    0.42
   1   2  -8    0.38    0.44
  -1  -2   8    0.24    0.37
  -1  -2   8    0.73    0.48
  -1  -2   8    0.85    0.43
   1   2  -7  172.67    4.92
  -1   2   7  174.18    4.90
   1   2  -7  171.53    4.94
  -1   2   7  169.83    4.96
  -1  -2   7  171.84    4.91
  -1  -2   7  171.46    4.98
  -1  -2   7  172.86    4.94
  -1   2   6   80.17    2.32
   1   2  -6   80.33    2.38
   1   2  -6   82.33    2.36
  -1   2   6   80.96    2.37
  -1  -2   6   74.15    2.38
  -1  -2   6   79.54    2.39
  -1  -2   6   76.85    2.43
   1   2  -5    8.79    0.51
  -1   2   5    8.41    0.47
  -1   2   5    8.38    0.43
  -1   2   5    8.30    0.45
   1   2  -5    8.09    0.58
  -1  -2   5    8.14    0.47
  -1  -2   5    8.98    0.49
  -1   2   4   58.26    1.72
   1   2  -4   58.73    1.72
   1   2  -4   59.78    1.73
  -1   2   4   58.57    1.68
  -1   2   4   59.41    1.68
  -1  -2   4   56.88    1.73
  -1  -2   4   56.67    1.72
  -1  -2   4   58.80    1.72
  -1   2   3  146.63    4.23
   1   2  -3  155.17    4.24
   1   2  -3  155.37    4.26
   1   2  -3  152.32    4.24
  -1  -2   3  152.78    4.24
  -1  -2   3  146.34    4.24
  -1  -2   3  148.91    4.25
   1   2  -2   74.75    2.11
   1   2  -2   74.75    2.10
   1   2  -2   75.38    2.11
  -1   2   2   72.50    2.09
  -1  -2   2   73.57    2.11
  -1  -2   2   72.16    2.11
  -1  -2   2   75.29    2.10
   1  -2  -2   75.74    2.09
  -1   2   1 1442.20   39.19
   1   2  -1 1449.66   39.21
  -1   2   1 1381.35   39.16
   1   2  -1 1429.82   39.29
  -1   2   1 1437.94   39.15
   1   2  -1 1426.89   39.30
  -1  -2   1 1340.84   39.31
   1  -2  -1 1402.17   39.20
   1  -2  -1 1443.58   39.19
  -1  -2   1 1418.27   39.23
  -1   2   0  304.51    8.47
  -1   2   0  293.15    8.52
   1   2   0  307.12    8.47
  -1   2   0  303.55    8.49
   1  -2   0  311.61    8.48
  -1  -2   0  315.03    8.46
   1  -2   0  309.69    8.48
  -1  -2   0  306.37    8.46
   1  -2   0  301.67    8.47
  -1   2  -1    6.97    0.33
  -1   2  -1    7.56    0.32
   1   2   1    7.50    0.27
   1   2   1    7.18    0.28
  -1   2  -1    7.33    0.31
   1  -2   1    7.61    0.32
   1  -2   1    6.93    0.31
   1  -2   1    7.12    0.32
   1   2   2    1.01    0.15
  -1   2  -2    0.96    0.18
  -1   2  -2    1.06    0.20
  -1   2  -2    1.10    0.17
   1   2   2    0.80    0.14
   1  -2   2    1.07    0.17
   1  -2   2    1.01    0.17
   1  -2   2    1.04    0.18
  -1   2  -3    1.14    0.24
  -1   2  -3    1.39    0.25
   1   2   3    1.58    0.19
   1   2   3    1.44    0.20
   1  -2   3    1.31    0.21
   1  -2   3    0.95    0.24
   1  -2   3    1.44    0.23
  -1   2  -4    2.32    0.31
  -1   2  -4    1.94    0.32
   1   2   4    2.66    0.26
   1   2   4    2.19    0.30
   1  -2   4    2.74    0.31
   1  -2   4    2.68    0.28
  -1   2  -5   44.90    1.45
  -1   2  -5   43.93    1.44
   1   2   5   43.24    1.38
   1  -2   5   43.30    1.56
   1  -2   5   44.74    1.38
  -1   2  -6   11.09    0.71
  -1   2  -6   10.71    0.87
   1   2   6   11.77    0.65
   1  -2   6   10.16    0.69
   1  -2   6   10.40    0.70
   1   2   7    6.93    0.55
   1   2   7    6.08    0.54
  -1   2  -7    5.48    0.56
   1  -2   7    6.20    0.70
   1  -2   7    6.72    0.51
   1  -2   7    7.94    0.60
   1   2   8    0.62    0.46
   1   2   8   -0.07    0.44
   1  -2   8   -0.38    0.52
   1  -2   8   -0.09    0.52
   1   2   9    2.34    0.64
   1   2   9    2.14    0.61
   1  -2   9    1.36    0.61
   1  -2   9    2.06    0.65
   1   2  10    2.14    0.78
   1  -2  10    2.18    0.79
   1  -2  10    2.22    0.82
   1   2  11    1.69    1.17
   1  -2  11    1.26    0.98
   1  -2  11    0.20    1.04
  -1   3  11   -0.54    1.01
  -1   3  11   -1.37    1.43
  -1  -3  11    0.66    1.25
  -1  -3  11   -0.02    0.83
  -1  -3  11    1.28    0.94
  -1   3  10    0.23    0.60
  -1   3  10    0.62    0.65
  -1  -3  10    1.56    0.63
  -1  -3  10    0.64    0.63
  -1  -3  10    0.00    0.67
   1   3  -9    1.85    0.54
  -1   3   9    2.25    0.55
  -1   3   9    2.23    0.52
  -1  -3   9    2.87    0.57
  -1  -3   9    2.61    0.65
  -1  -3   9    2.37    0.61
   1   3  -8   11.73    0.89
  -1   3   8   12.22    0.81
  -1  -3   8   13.09    0.89
  -1  -3   8   12.81    0.85
  -1  -3   8   11.48    0.83
   1   3  -7   91.36    2.73
  -1   3   7   88.96    2.73
  -1   3   7   91.59    2.67
  -1  -3   7   91.65    2.75
  -1  -3   7   90.10    2.76
  -1  -3   7   90.95    2.71
   1   3  -6   -0.81    0.49
  -1   3   6   -0.22    0.25
  -1   3   6   -0.12    0.25
   1   3  -6   -0.11    0.33
  -1  -3   6    0.04    0.32
  -1  -3   6    0.52    0.27
  -1  -3   6    0.23    0.29
   1   3  -5    6.07    0.57
   1   3  -5    6.24    0.48
  -1   3   5    6.22    0.39
  -1   3   5    6.26    0.44
  -1  -3   5    6.00    0.45
  -1  -3   5    5.83    0.67
   1   3  -4   13.30    0.59
  -1   3   4   12.96    0.51
  -1  -3   4   13.13    0.53
  -1  -3   4   13.38    0.55
  -1  -3   4   12.80    0.53
  -1   3   3    2.14    0.22
   1   3  -3    1.87    0.23
   1   3  -3    2.48    0.22
   1   3  -3    2.30    0.25
  -1  -3   3    2.32    0.25
  -1  -3   3    1.81    0.19
  -1  -3   3    2.25    0.25
  -1   3   2    0.97    0.10
   1   3  -2    0.88    0.15
  -1   3   2    0.60    0.15
   1   3  -2    1.04    0.17
   1   3  -2    1.03    0.15
  -1  -3   2    1.12    0.13
  -1  -3   2    0.80    0.11
  -1  -3   2    0.86    0.15
   1   3  -1   30.52    0.87
   1   3  -1   29.96    0.87
   1   3  -1   29.96    0.87
  -1   3   1   27.11    0.84
  -1  -3   1   28.78    0.87
  -1  -3   1   30.58    0.86
  -1  -3   1   29.86    0.86
   1   3   0  182.46    5.00
   1   3   0  182.15    5.01
  -1   3   0  183.14    5.02
   1   3   0  176.85    5.00
  -1   3   0  183.88    5.01
  -1  -3   0  186.87    5.00
   1  -3   0  176.96    5.02
  -1  -3   0  174.10    5.00
   1  -3   0  174.93    5.01
  -1   3  -1    1.15    0.16
   1   3   1    1.89    0.17
  -1   3  -1    1.34    0.17
  -1   3  -1    1.40    0.17
   1  -3   1    1.26    0.16
   1  -3   1    1.39    0.17
   1  -3   1    1.67    0.17
  -1   3  -2    2.47    0.22
   1   3   2    1.93    0.16
  -1   3  -2    2.00    0.24
  -1   3  -2    2.33    0.24
   1  -3   2    2.23    0.22
   1  -3   2    2.26    0.21
   1  -3   2    2.34    0.22
  -1   3  -3    6.50    0.47
  -1   3  -3    6.28    0.43
   1   3   3    6.73    0.35
   1  -3   3    5.78    0.41
   1  -3   3    5.68    0.40
   1  -3   3    6.11    0.42
   1   3   4   14.30    0.63
  -1   3  -4   15.51    0.73
   1   3   4   14.58    0.57
  -1   3  -4   14.91    0.66
   1  -3   4   13.56    0.61
   1  -3   4   15.16    0.65
  -1   3  -5  153.67    4.52
   1   3   5  158.80    4.47
  -1   3  -5  157.15    4.53
   1  -3   5  158.48    4.56
   1  -3   5  158.75    4.53
   1  -3   5  159.92    4.49
  -1   3  -6   69.37    2.13
   1   3   6   68.46    2.06
   1  -3   6   68.78    2.08
   1  -3   6   66.53    2.15
   1  -3   6   68.08    2.13
   1   3   7    0.55    0.42
   1   3   7    0.51    0.40
  -1   3  -7    0.26    0.46
   1  -3   7   -0.06    0.40
   1  -3   7    0.77    0.45
   1  -3   7    0.25    0.39
   1   3   8    0.96    0.47
  -1   3  -8    0.62    0.54
   1   3   8    1.51    0.51
   1  -3   8    1.18    0.56
   1  -3   8    0.88    0.46
   1  -3   8    1.45    0.56
   1   3   9    0.31    0.59
   1   3   9    0.39    0.64
   1  -3   9    1.13    0.62
   1  -3   9   -0.41    0.60
   1  -3   9    1.54    0.57
   1   3  10    2.90    1.14
   1   3  10    2.60    0.79
   1  -3  10    4.88    1.02
   1  -3  10    3.53    0.82
   1   3  11   24.09    2.06
   1  -3  11   20.47    2.10
   1  -3  11   16.63    1.75
  -1   4  11    1.66    1.20
  -1  -4  11    0.26    0.79
  -1  -4  11   -0.50    0.86
  -1  -4  11   -1.67    0.81
  -1   4  10    0.57    0.70
  -1   4  10    0.62    0.70
  -1  -4  10    0.89    0.65
  -1  -4  10    0.65    0.73
  -1  -4  10    0.57    0.69
  -1   4   9    0.27    0.51
  -1   4   9    0.87    0.48
   1   4  -9    0.46    0.56
  -1  -4   9   -0.27    0.59
  -1  -4   9    0.41    0.58
  -1  -4   9    0.35    0.53
  -1   4   8    0.67    0.40
   1   4  -8    0.22    0.50
  -1   4   8    1.04    0.43
  -1  -4   8    0.85    0.40
  -1  -4   8    0.66    0.47
  -1  -4   8    0.03    0.47
  -1   4   7    2.58    0.36
  -1   4   7    2.36    0.38
   1   4  -7    2.42    0.45
  -1  -4   7    2.00    0.36
  -1  -4   7    2.29    0.46
  -1  -4   7    2.57    0.42
  -1   4   6   27.96    0.94
   1   4  -6   27.52    1.05
  -1   4   6   26.91    1.30
  -1  -4   6   28.76    1.04
  -1  -4   6   27.92    1.02
  -1  -4   6   28.04    1.06
   1   4  -5    5.12    0.46
  -1   4   5    4.54    0.41
   1   4  -5    4.64    0.48
  -1  -4   5    4.61    0.44
  -1  -4   5    5.18    0.45
  -1  -4   5    4.79    0.47
  -1   4   4    0.20    0.18
   1   4  -4    0.06    0.23
   1   4  -4    0.08    0.29
  -1  -4   4    0.00    0.22
  -1  -4   4    0.12    0.17
  -1  -4   4    0.08    0.21
  -1   4   3    6.90    0.31
   1   4  -3    7.01    0.42
   1   4  -3    6.74    0.37
  -1  -4   3    6.80    0.36
  -1  -4   3    6.96    0.34
  -1  -4   3    6.35    0.36
  -1   4   2  204.25    5.71
   1   4  -2  207.21    5.72
   1   4  -2  214.54    5.72
   1   4  -2  208.65    5.72
  -1   4   2  197.87    5.68
  -1  -4   2  199.16    5.72
  -1  -4   2  209.22    5.71
  -1  -4   2  197.39    5.72
   1   4  -1  331.55    9.37
  -1   4   1  351.52    9.37
   1   4  -1  337.12    9.37
   1   4  -1  353.25    9.38
   1  -4  -1  338.53    9.37
  -1  -4   1  331.40    9.37
  -1  -4   1  323.86    9.37
  -1  -4   1  336.75    9.37
  -1   4   0  122.82    3.43
   1   4   0  123.22    3.42
   1   4   0  125.63    3.42
   1   4   0  126.50    3.43
  -1   4   0  116.06    3.43
  -1   4   0  121.57    3.44
   1  -4   0  129.88    3.45
   1  -4   0  115.65    3.43
   1  -4   0  118.97    3.44
  -1  -4   0  128.46    3.42
  -1  -4   0  121.23    3.42
  -1   4  -1   78.08    2.26
  -1   4  -1   80.48    2.27
   1  -4   1   77.67    2.27
   1  -4   1   83.51    2.27
   1  -4   1   77.55    2.26
  -1   4  -2    7.42    0.42
  -1   4  -2    6.85    0.39
  -1   4  -2    7.50    0.43
   1  -4   2    7.19    0.39
   1  -4   2    6.95    0.40
   1  -4   2    7.44    0.39
  -1   4  -3   22.68    0.84
  -1   4  -3   22.22    0.81
   1  -4   3   22.72    0.79
   1  -4   3   22.40    0.80
   1  -4   3   21.75    0.78
   1   4   4    0.31    0.24
  -1   4  -4    0.06    0.38
   1   4   4    0.38    0.20
   1  -4   4    0.21    0.26
   1  -4   4    0.26    0.28
   1   4   5   22.90    0.78
  -1   4  -5   20.75    0.91
   1  -4   5   21.94    0.88
   1  -4   5   20.44    0.92
   1  -4   5   20.56    0.87
   1   4   6   93.60    2.74
  -1   4  -6   93.55    2.82
   1  -4   6   92.88    2.78
   1  -4   6   93.48    2.82
   1  -4   6   94.06    2.84
   1   4   7    4.19    0.51
  -1   4  -7    4.66    0.59
   1   4   7    5.40    0.53
   1  -4   7    5.27    0.53
   1  -4   7    4.29    0.52
   1  -4   7    5.09    0.57
   1   4   8    4.55    0.63
  -1   4  -8    3.12    0.62
   1   4   8    4.33    0.53
   1  -4   8    3.33    0.61
   1  -4   8    4.30    0.54
   1  -4   8    4.36    0.59
  -1   4  -9    5.13    0.75
   1   4   9    5.69    0.73
   1   4   9    4.92    0.67
   1  -4   9    5.90    0.68
   1  -4   9    4.96    0.73
   1  -4   9    5.29    0.76
   1   4  10    0.21    1.02
   1  -4  10    0.72    0.86
   1  -4  10    1.65    0.80
  -1   5  11    1.17    1.13
  -1  -5  11    0.94    0.92
  -1  -5  11    1.57    1.01
  -1   5  10    0.77    0.64
   1   5 -10   -0.46    0.76
  -1   5  10    1.13    0.67
  -1  -5  10    0.76    0.76
  -1  -5  10    1.59    0.70
  -1  -5  10    1.23    0.70
  -1   5   9   15.57    1.03
   1   5  -9   13.48    1.12
  -1   5   9   12.95    0.96
  -1  -5   9   14.83    1.10
  -1  -5   9   12.62    1.03
  -1  -5   9   16.03    1.09
  -1   5   8   34.53    1.23
   1   5  -8   33.21    1.39
  -1   5   8   35.19    1.32
  -1  -5   8   33.39    1.35
  -1  -5   8   35.19    1.43
  -1  -5   8   35.65    1.35
  -1   5   7   27.58    1.07
   1   5  -7   26.55    1.13
  -1  -5   7   27.22    1.10
  -1  -5   7   28.93    1.10
  -1  -5   7   28.35    1.17
  -1   5   6    2.19    0.38
   1   5  -6    1.58    0.40
  -1  -5   6    1.96    0.37
  -1  -5   6    1.80    0.40
  -1  -5   6    1.71    0.30
   1   5  -5    0.66    0.33
  -1   5   5    0.49    0.23
  -1  -5   5    0.90    0.23
  -1  -5   5    0.78    0.29
  -1  -5   5    0.86    0.33
  -1   5   4    9.87    0.44
   1   5  -4    9.99    0.61
   1   5  -4   10.45    0.52
  -1  -5   4   10.54    0.49
  -1  -5   4   10.21    0.53
  -1  -5   4    9.79    0.51
   1   5  -3  196.57    5.30
   1   5  -3  186.39    5.29
   1   5  -3  188.79    5.29
  -1   5   3  192.10    5.24
  -1  -5   3  191.02    5.28
  -1  -5   3  185.49    5.29
  -1  -5   3  176.42    5.28
   1   5  -2    7.77    0.36
   1   5  -2    8.33    0.36
  -1   5   2    7.38    0.34
   1   5  -2    7.56    0.38
  -1  -5   2    7.22    0.35
   1  -5  -2    7.35    0.32
  -1  -5   2    7.65    0.33
  -1  -5   2    7.32    0.33
   1   5  -1    6.53    0.28
  -1   5   1    5.90    0.31
  -1   5   1    5.48    0.25
   1   5  -1    5.83    0.28
   1   5  -1    6.15    0.31
   1  -5  -1    6.07    0.31
  -1  -5   1    6.68    0.26
  -1  -5   1    5.47    0.28
  -1  -5   1    6.03    0.27
  -1   5   0  249.29    6.84
   1   5   0  245.98    6.83
   1   5   0  250.94    6.83
  -1   5   0  237.86    6.84
   1   5   0  252.14    6.83
  -1   5   0  242.61    6.85
   1  -5   0  249.65    6.84
   1  -5   0  239.87    6.85
   1  -5   0  243.60    6.84
  -1  -5   0  248.66    6.82
  -1   5  -1    2.21    0.22
   1  -5   1    2.32    0.20
   1  -5   1    1.80    0.21
  -1   5  -2    4.42    0.42
  -1   5  -2    4.30    0.37
  -1   5  -2    5.20    0.44
   1  -5   2    4.82    0.35
   1  -5   2    4.43    0.37
   1  -5   2    5.08    0.39
  -1   5  -3   16.29    0.74
  -1   5  -3   14.83    0.63
   1  -5   3   15.84    0.65
   1  -5   3   15.20    0.64
   1  -5   3   15.53    0.65
  -1   5  -4   18.63    0.81
   1  -5   4   18.39    0.90
   1  -5   4   19.71    0.85
  -1   5  -5   22.57    0.96
   1  -5   5   21.07    0.92
   1  -5   5   22.98    0.89
   1  -5   5   22.19    0.91
  -1   5  -6   27.61    1.18
   1   5   6   29.53    1.01
   1  -5   6   28.18    1.15
   1  -5   6   28.47    1.11
  -1   5  -7    4.47    0.59
   1   5   7    5.69    0.60
   1   5   7    4.74    0.46
   1  -5   7    6.38    0.57
   1  -5   7    4.70    0.58
   1  -5   7    4.85    0.55
   1   5   8    1.34    0.56
   1   5   8    2.23    0.51
  -1   5  -8    0.74    0.65
   1  -5   8    2.02    0.58
   1  -5   8    1.38    0.57
   1  -5   8    1.56    0.54
  -1   5  -9   10.80    1.19
   1   5   9    9.43    0.85
   1   5   9    8.29    0.79
   1  -5   9    8.77    0.78
   1  -5   9    8.80    0.87
   1  -5   9   10.31    1.18
  -1   5 -10    2.79    0.85
   1   5  10    3.23    1.17
   1  -5  10    3.75    0.97
   1  -5  10    4.07    0.75
   1  -5  10    4.48    1.52
   1   6 -11    1.16    0.91
  -1   6  11   -0.08    1.09
  -1  -6  11   -0.73    0.90
  -1  -6  11   -0.12    0.90
  -1  -6  11   -0.13    1.07
   1   6 -10   12.90    1.33
  -1   6  10   15.08    1.26
  -1  -6  10   17.58    1.34
  -1  -6  10   13.63    1.41
  -1  -6  10   16.38    1.33
   1   6  -9   19.01    1.30
  -1   6   9   20.94    1.15
  -1  -6   9   19.53    1.25
  -1  -6   9   20.48    1.21
  -1  -6   9   23.71    1.22
   1   6  -8   25.97    1.27
  -1   6   8   26.39    1.15
  -1  -6   8   25.72    1.19
  -1  -6   8   27.38    1.30
  -1  -6   8   30.20    1.21
   1   6  -7    0.30    0.46
  -1   6   7    0.67    0.35
  -1  -6   7    1.10    0.42
  -1  -6   7    0.49    0.44
  -1  -6   7    0.15    0.38
   1   6  -6   43.18    1.49
  -1   6   6   44.52    1.41
  -1  -6   6   44.32    1.47
  -1  -6   6   43.00    1.49
  -1  -6   6   42.84    1.45
   1   6  -5    4.15    0.42
  -1   6   5    5.02    0.41
  -1  -6   5    4.33    0.39
  -1  -6   5    4.35    0.40
  -1  -6   5    4.32    0.44
   1   6  -4  373.04   10.35
  -1   6   4  376.92   10.28
  -1  -6   4  359.10   10.33
  -1  -6   4  367.22   10.34
  -1  -6   4  372.90   10.34
   1   6  -3   63.08    1.84
  -1   6   3   62.30    1.76
   1   6  -3   59.73    1.84
   1   6  -3   62.19    1.82
  -1  -6   3   63.17    1.82
  -1  -6   3   60.50    1.83
  -1  -6   3   59.31    1.82
  -1  -6   3   62.66    1.82
   1   6  -2  421.13   11.67
  -1   6   2  438.60   11.64
   1   6  -2  431.39   11.66
   1   6  -2  423.17   11.67
  -1  -6   2  426.29   11.66
   1  -6  -2  418.83   11.64
  -1  -6   2  395.62   11.66
  -1  -6   2  403.47   11.66
   1   6  -1   61.27    1.77
  -1   6   1   61.58    1.74
  -1   6   1   61.39    1.77
   1   6  -1   61.47    1.76
   1   6  -1   61.52    1.76
  -1  -6   1   59.73    1.76
  -1  -6   1   63.86    1.75
  -1  -6   1   59.12    1.75
  -1   6   0  355.36   10.09
   1   6   0  368.74   10.08
  -1   6   0  370.49   10.11
   1   6   0  363.10   10.08
  -1   6   0  380.05   10.10
   1   6   0  369.74   10.08
   1  -6   0  344.03   10.07
   1  -6   0  365.38   10.09
   1  -6   0  372.92   10.09
  -1  -6   0  355.19   10.09
   1  -6   0  356.40   10.11
  -1  -6   0  362.85   10.07
  -1   6  -1  122.03    3.43
  -1   6  -1  119.07    3.42
  -1   6  -1  126.29    3.44
   1  -6   1  117.06    3.40
   1  -6   1  116.58    3.42
   1  -6   1  118.62    3.43
   1  -6   1  126.34    3.42
  -1   6  -2  339.50    9.26
  -1   6  -2  339.59    9.26
  -1   6  -2  322.42    9.26
   1  -6   2  328.73    9.26
   1  -6   2  324.28    9.25
   1  -6   2  337.37    9.25
   1  -6   2  329.67    9.25
  -1   6  -3    0.90    0.43
  -1   6  -3    0.65    0.27
   1  -6   3    0.74    0.23
   1  -6   3    0.37    0.25
   1  -6   3    0.59    0.27
  -1   6  -4    9.65    0.65
   1  -6   4    9.46    0.53
   1  -6   4    8.70    0.58
   1  -6   4    9.58    0.62
  -1   6  -5    1.06    0.43
   1  -6   5    1.39    0.38
   1  -6   5    1.38    0.39
   1  -6   5    1.47    0.36
  -1   6  -6    2.24    0.51
   1  -6   6    2.56    0.44
   1  -6   6    3.07    0.50
   1  -6   6    3.17    0.47
   1   6   7   15.06    0.94
  -1   6  -7   15.68    1.03
   1   6   7   15.97    0.79
   1  -6   7   14.55    0.95
   1  -6   7   14.28    0.92
   1  -6   7   16.33    1.00
  -1   6  -8    7.17    0.79
   1   6   8    7.84    0.75
   1  -6   8    7.99    0.76
   1  -6   8    8.96    0.73
   1  -6   8    7.22    0.77
   1   6   9   -0.02    0.64
  -1   6  -9    1.48    0.75
   1   6   9    1.65    0.69
   1  -6   9    1.63    0.66
   1  -6   9    2.46    0.69
   1  -6   9    2.47    0.73
   1   6  10    0.82    1.53
  -1   6 -10    1.04    0.94
   1  -6  10    1.62    1.04
   1  -6  10    0.74    0.80
   1  -6  10    1.90    0.99
  -1   7  11    7.48    1.36
   1   7 -11    2.80    1.86
  -1  -7  11    5.85    1.03
  -1  -7  11    6.87    1.23
  -1  -7  11    5.87    1.20
  -1   7  10   19.08    1.40
   1   7 -10   18.51    1.47
  -1  -7  10   24.23    1.48
  -1  -7  10   18.54    1.46
  -1  -7  10   21.35    1.44
  -1   7   9    8.76    0.96
   1   7  -9    6.11    0.80
  -1  -7   9    7.01    0.80
  -1  -7   9    8.95    0.80
  -1  -7   9    6.41    0.75
   1   7  -8    0.87    0.63
  -1   7   8    0.35    0.44
  -1  -7   8    0.54    0.57
  -1  -7   8    0.09    0.50
  -1  -7   8    0.32    0.39
  -1   7   7   -0.08    0.35
   1   7  -7   -0.01    0.48
  -1  -7   7    0.11    0.35
  -1  -7   7    0.32    0.42
  -1  -7   7    0.51    0.48
  -1   7   6    1.89    0.33
   1   7  -6    1.88    0.44
  -1  -7   6    1.71    0.41
  -1  -7   6    1.63    0.43
  -1  -7   6    1.64    0.30
   1   7  -5    0.44    0.36
  -1   7   5    0.14    0.23
  -1  -7   5    0.52    0.33
  -1  -7   5    0.15    0.21
  -1  -7   5    0.34    0.30
   1   7  -4    2.34    0.32
  -1   7   4    1.87    0.21
  -1  -7   4    1.72    0.31
  -1  -7   4    2.20    0.28
  -1  -7   4    1.40    0.37
   1   7  -3   14.62    0.68
   1   7  -3   15.46    0.62
   1   7  -3   15.59    0.68
  -1  -7   3   14.48    0.57
  -1  -7   3   15.09    0.63
  -1  -7   3   15.26    0.62
  -1  -7   3   15.64    0.60
   1   7  -2  217.43    5.98
  -1   7   2  218.19    5.95
   1   7  -2  207.03    5.98
   1   7  -2  220.47    5.98
  -1  -7   2  221.92    5.97
  -1  -7   2  208.96    5.97
   1  -7  -2  209.31    5.95
  -1  -7   2  208.70    5.98
  -1  -7   2  207.55    5.98
  -1   7   1   79.74    2.31
   1   7  -1   82.17    2.34
   1   7  -1   81.24    2.35
  -1   7   1   80.28    2.34
   1   7  -1   84.10    2.33
  -1   7   1   82.18    2.31
  -1  -7   1   78.76    2.33
  -1  -7   1   88.70    2.33
  -1  -7   1   81.42    2.33
  -1  -7   1   79.46    2.35
   1   7   0   89.00    2.45
  -1   7   0   86.55    2.48
   1   7   0   92.54    2.46
  -1   7   0   86.82    2.50
   1   7   0   86.73    2.46
  -1   7   0   85.64    2.47
   1  -7   0   89.86    2.46
   1  -7   0   85.01    2.46
   1  -7   0   83.10    2.49
  -1  -7   0   81.71    2.46
  -1   7  -1   20.32    0.73
   1   7   1   19.72    0.64
  -1   7  -1   21.06    0.75
  -1   7  -1   18.73    0.69
   1  -7   1   19.51    0.69
   1  -7   1   20.15    0.68
   1  -7   1   19.34    0.71
   1  -7   1   19.66    0.65
  -1   7  -2  187.36    5.30
  -1   7  -2  190.44    5.31
  -1   7  -2  185.20    5.30
   1  -7   2  188.27    5.30
   1  -7   2  182.95    5.28
   1  -7   2  187.22    5.29
   1  -7   2  191.78    5.29
   1  -7   3   52.88    1.61
   1  -7   4   21.55    0.91
   1  -7   4   22.52    0.90
   1  -7   4   23.68    0.86
  -1   7  -5   35.85    1.34
   1  -7   5   36.60    1.31
   1  -7   5   37.73    1.30
   1  -7   5   37.11    1.32
  -1   7  -6   14.83    0.94
   1  -7   6   13.48    0.90
   1  -7   6   12.74    0.86
   1  -7   6   12.38    0.80
  -1   7  -7    0.12    0.57
   1   7   7   -0.35    0.47
   1  -7   7   -0.13    0.43
   1  -7   7    0.11    0.52
   1  -7   7    0.82    0.49
  -1   7  -8   33.09    1.53
   1   7   8   32.03    1.42
   1  -7   8   31.71    1.48
   1  -7   8   32.28    1.45
   1  -7   8   30.73    1.40
   1   7   9    3.75    0.75
  -1   7  -9    4.10    0.86
   1  -7   9    4.64    0.77
   1  -7   9    4.91    0.88
   1  -7   9    3.58    0.77
  -1   7 -10    5.52    1.28
   1   7  10    8.17    1.99
   1  -7  10    8.76    1.08
   1  -7  10    7.71    1.00
   1  -7  10    9.28    0.96
  -1   8  11   13.91    1.53
   1   8 -11   10.46    1.31
  -1  -8  11   14.22    1.32
  -1  -8  11   13.11    1.24
  -1  -8  11   12.30    1.26
   1   8 -10   15.21    1.44
  -1   8  10   16.45    1.36
  -1  -8  10   17.23    1.63
  -1  -8  10   15.58    1.42
  -1  -8  10   14.88    1.41
  -1   8   9    7.63    0.71
   1   8  -9    6.52    0.87
  -1  -8   9    8.84    0.87
  -1  -8   9    5.17    0.65
  -1  -8   9    7.17    0.82
  -1   8   8   30.00    1.22
   1   8  -8   29.18    1.38
  -1  -8   8   30.99    1.40
  -1  -8   8   29.04    1.35
   1   8  -7   11.14    0.92
  -1   8   7   10.94    0.71
  -1  -8   7   11.60    0.89
  -1  -8   7   11.35    0.95
  -1  -8   7   11.75    0.77
   1   8  -6   14.54    0.88
  -1   8   6   16.08    0.73
  -1  -8   6   16.17    0.86
  -1  -8   6   14.80    0.76
  -1  -8   6   15.88    0.89
   1   8  -5   10.87    0.71
  -1   8   5   10.21    0.51
  -1  -8   5    9.62    0.66
  -1  -8   5   11.14    0.71
  -1  -8   5    9.60    0.57
  -1   8   4   85.73    2.36
   1   8  -4   81.74    2.45
  -1  -8   4   82.43    2.45
  -1  -8   4   83.74    2.46
  -1  -8   4   78.59    2.48
   1   8  -3  135.34    3.82
   1   8  -3  139.15    3.83
  -1  -8   3  134.91    3.80
  -1  -8   3  124.73    3.87
  -1  -8   3  133.16    3.81
  -1  -8   3  132.69    3.80
   1   8  -2  235.08    6.36
  -1   8   2  231.28    6.34
   1   8  -2  219.32    6.37
   1   8  -2  233.23    6.37
  -1  -8   2  234.54    6.36
  -1  -8   2  221.35    6.35
  -1  -8   2  219.25    6.36
   1  -8  -2  226.89    6.34
  -1  -8   2  221.55    6.37
   1   8  -1  421.13   11.72
   1   8  -1  424.80   11.72
   1   8  -1  429.20   11.71
  -1   8   1  415.32   11.69
  -1   8   1  432.34   11.70
  -1   8   1  430.55   11.72
  -1  -8   1  403.76   11.70
   1  -8  -1  415.85   11.72
  -1  -8   1  415.47   11.71
  -1  -8   1  418.68   11.73
  -1  -8   1  432.70   11.71
   1   8   0  444.57   12.19
  -1   8   0  439.38   12.20
  -1   8   0  430.42   12.20
   1   8   0  455.44   12.18
  -1   8   0  454.26   12.22
   1   8   0  446.27   12.19
  -1  -8   0  427.09   12.20
   1  -8   0  454.78   12.18
   1  -8   0  433.65   12.22
   1  -8   0  423.25   12.16
   1  -8   0  423.52   12.19
  -1   8  -1  141.39    3.96
   1   8   1  141.63    3.89
  -1   8  -1  137.98    3.94
  -1   8  -1  141.56    3.94
   1  -8   1  136.06    3.90
   1  -8   1  144.30    3.92
   1  -8   1  133.27    3.92
  -1  -8  -1  136.74    3.89
   1  -8   1  135.24    3.95
  -1   8  -2   18.35    0.73
  -1   8  -2   21.93    1.13
   1  -8   2   17.58    0.71
   1  -8   2   17.85    0.73
   1  -8   2   19.09    0.72
   1  -8   2   17.11    0.66
  -1   8  -3    3.28    0.37
   1  -8   3    3.78    0.39
   1  -8   3    3.68    0.37
   1  -8   3    4.01    0.40
   1  -8   4   32.47    1.14
   1  -8   4   32.92    1.18
   1  -8   4   32.96    1.18
  -1   8  -5   13.37    0.87
   1  -8   5   12.58    0.82
   1  -8   5   12.83    0.81
   1  -8   5   12.96    0.72
  -1   8  -6    0.36    0.54
   1  -8   6    0.00    0.36
   1  -8   6   -0.13    0.44
   1  -8   6   -0.23    0.45
  -1   8  -7    0.84    0.63
   1   8   7    2.10    0.49
   1  -8   7    2.26    0.55
   1  -8   7    1.90    0.58
   1  -8   7    1.46    0.54
   1   8   8    0.91    0.59
  -1   8  -8    0.65    0.72
   1  -8   8    0.75    0.63
   1  -8   8    0.82    0.59
   1  -8   8    0.52    0.62
  -1   8  -9   32.08    1.82
   1   8   9   33.66    1.69
   1  -8   9   33.76    1.70
   1  -8   9   33.63    1.69
   1  -8   9   35.13    1.62
  -1   8 -10    9.05    1.24
   1  -8  10    9.53    1.14
   1  -8  10   11.30    1.16
   1  -8  10    8.79    1.22
   1   9 -11    9.61    1.41
  -1   9  11    9.40    1.53
  -1  -9  11   10.25    1.34
  -1  -9  11    8.83    1.19
  -1  -9  11   10.82    1.20
   1   9 -10    4.70    1.00
  -1   9  10    5.30    0.88
  -1  -9  10    5.88    1.24
  -1  -9  10    4.32    1.08
  -1  -9  10    7.77    0.96
   1   9  -9    2.30    0.84
  -1   9   9    3.09    0.64
  -1  -9   9    2.54    0.62
  -1  -9   9    2.44    0.76
  -1  -9   9    3.24    0.79
   1   9  -8   11.28    1.08
  -1   9   8   11.34    0.85
  -1  -9   8   10.92    1.07
  -1  -9   8   11.34    1.13
  -1  -9   8    9.69    0.94
   1   9  -7    8.89    0.93
  -1   9   7    8.08    0.66
  -1  -9   7    8.58    0.94
  -1  -9   7    9.30    0.90
  -1  -9   7    8.46    0.74
   1   9  -6  105.12    3.24
  -1   9   6  108.70    3.12
  -1  -9   6  103.23    3.20
  -1  -9   6  109.12    3.22
  -1  -9   6  110.47    3.24
   1   9  -5   29.70    1.17
  -1   9   5   30.76    1.01
  -1  -9   5   32.01    1.16
  -1  -9   5   30.46    1.18
   1   9  -4    0.23    0.32
  -1  -9   4   -0.03    0.29
  -1  -9   4   -0.19    0.32
  -1  -9   4    0.01    0.26
   1   9  -3    9.17    0.64
   1   9  -3    8.79    0.57
  -1  -9   3    8.31    0.55
  -1  -9   3    8.00    0.43
   1  -9  -3    8.26    0.42
  -1  -9   3    6.59    0.67
  -1  -9   3    9.49    0.55
   1   9  -2   32.43    1.03
  -1   9   2   31.42    1.01
   1   9  -2   32.64    1.02
   1  -9  -2   30.76    0.98
  -1  -9   2   31.41    0.99
  -1  -9   2   29.46    1.03
  -1  -9   2   30.53    0.98
  -1  -9   2   30.46    1.02
   1   9  -1   26.06    0.82
  -1   9   1   25.19    0.82
  -1   9   1   24.07    0.78
   1   9  -1   24.66    0.87
   1   9  -1   24.65    0.80
  -1   9   1   24.47    0.88
  -1  -9   1   26.76    0.79
  -1  -9   1   23.62    0.78
  -1  -9   1   22.99    0.83
   1  -9  -1   24.40    0.84
  -1  -9   1   23.30    0.81
  -1   9   0   32.63    1.03
   1   9   0   32.97    1.03
   1   9   0   32.98    1.00
  -1   9   0   33.71    1.12
   1   9   0   33.68    0.99
  -1   9   0   30.74    1.06
   1  -9   0   33.26    0.96
  -1  -9   0   31.07    1.02
   1  -9   0   33.70    0.99
   1  -9   0   32.78    1.06
   1  -9   0   31.66    1.00
  -1   9  -1   47.09    1.55
   1   9   1   49.66    1.43
  -1   9  -1   56.12    1.73
  -1   9  -1   48.78    1.49
   1  -9   1   47.89    1.43
   1  -9   1   45.84    1.47
   1  -9   1   50.32    1.47
   1  -9   1   48.06    1.51
  -1  -9  -1   47.08    1.44
  -1   9  -2    0.17    0.28
   1   9   2    0.01    0.23
   1  -9   2    0.51    0.29
   1  -9   2    0.22    0.19
   1  -9   2    0.17    0.29
   1  -9   3  138.38    4.00
   1  -9   3  138.53    3.99
   1  -9   3  138.18    3.97
   1  -9   4   54.45    1.72
   1  -9   4   55.41    1.77
   1  -9   4   53.45    1.77
  -1   9  -5   30.37    1.29
   1  -9   5   30.62    1.22
   1  -9   5   30.73    1.16
   1  -9   5   31.73    1.24
  -1   9  -6   13.25    1.01
   1  -9   6   13.39    0.93
   1  -9   6   13.31    0.94
   1  -9   6   14.11    0.84
  -1   9  -7   16.43    1.18
   1   9   7   17.36    1.00
   1  -9   7   17.18    1.04
   1  -9   7   17.35    1.13
   1  -9   7   18.43    1.16
   1   9   8    2.69    0.63
  -1   9  -8    1.86    0.81
   1  -9   8    2.46    0.62
   1  -9   8    1.65    0.69
   1  -9   8    3.75    0.73
  -1   9  -9    4.51    1.04
   1   9   9    3.91    0.85
   1  -9   9    5.98    1.16
   1  -9   9    4.94    0.88
   1  -9   9    6.30    0.82
   1   9  10    1.19    1.88
  -1   9 -10    0.03    1.10
   1  -9  10    0.19    0.94
   1  -9  10    0.69    1.09
   1  -9  10    1.31    1.06
   1  10 -11    4.88    1.31
  -1 -10  11    5.71    1.30
  -1 -10  11    6.73    1.18
  -1 -10  11    5.83    1.17
  -1  10  10    0.47    0.77
  -1 -10  10    0.78    1.01
  -1 -10  10   -0.24    0.90
  -1 -10  10    0.47    0.93
   1  10  -9    6.44    0.94
  -1  10   9    9.05    1.02
  -1 -10   9    7.53    0.90
  -1 -10   9    5.89    0.74
  -1 -10   9    8.35    0.91
  -1  10   8    0.92    0.48
   1  10  -8    0.08    0.67
  -1 -10   8    1.35    0.68
  -1 -10   8    0.83    0.56
  -1 -10   8    1.05    0.64
  -1  10   7   10.95    0.70
   1  10  -7   10.20    0.99
  -1 -10   7    9.77    0.81
  -1 -10   7   10.60    0.97
  -1 -10   7   10.41    0.99
  -1  10   6    3.33    0.37
   1  10  -6    2.43    0.54
  -1 -10   6    2.40    0.37
  -1 -10   6    2.73    0.51
  -1 -10   6    3.20    0.56
  -1  10   5  121.45    3.43
   1  10  -5  118.74    3.57
  -1 -10   5  121.67    3.56
  -1 -10   5  120.67    3.54
  -1 -10   5  120.76    3.57
   1  10  -4   10.11    0.70
  -1 -10   4   10.12    0.70
  -1 -10   4   11.72    0.60
  -1 -10   4   11.81    0.71
   1  10  -3   55.04    1.70
  -1 -10   3   52.68    1.70
  -1 -10   3   54.98    1.64
  -1 -10   3   53.60    1.69
   1  10  -2   43.47    1.35
  -1  10   2   43.80    1.34
   1  10  -2   43.03    1.34
  -1 -10   2   41.90    1.34
   1 -10  -2   40.71    1.31
  -1 -10   2   41.97    1.29
  -1 -10   2   42.82    1.32
  -1  10   1    0.69    0.20
   1  10  -1    0.91    0.34
   1  10  -1    0.47    0.22
  -1  10   1    1.06    0.35
  -1  10   1    0.32    0.27
   1  10  -1    0.87    0.23
  -1 -10   1    0.95    0.24
  -1 -10   1    1.26    0.20
  -1 -10   1    0.67    0.25
   1 -10  -1    0.64    0.25
  -1 -10   1    1.12    0.19
  -1  10   0  136.05    4.04
   1  10   0  145.61    4.00
   1  10   0  137.82    4.03
  -1  10   0  142.23    4.08
  -1  10   0  143.56    4.03
   1  10   0  145.75    4.02
   1 -10   0  138.79    4.01
   1 -10   0  142.67    4.06
  -1 -10   0  140.50    4.03
   1 -10   0  149.86    4.00
   1  10   1   15.46    0.58
  -1  10  -1   16.23    0.67
   1 -10   1   15.32    0.64
  -1 -10  -1   16.18    0.61
   1 -10   1   14.69    0.96
   1 -10   1   16.14    0.64
   1 -10   1   15.54    0.56
   1  10   2    2.85    0.27
   1 -10   2    2.26    0.36
   1 -10   2    1.94    0.31
   1 -10   2    2.28    0.25
   1 -10   2    3.18    0.36
  -1  10  -3    0.58    0.38
   1 -10   3    0.76    0.37
   1 -10   3    0.15    0.34
   1 -10   3    0.59    0.27
  -1  10  -4    5.21    0.52
   1 -10   4    6.80    0.67
   1 -10   4    5.31    0.55
   1 -10   4    6.37    0.70
  -1  10  -5    9.09    0.83
   1 -10   5    8.96    0.68
   1 -10   5   10.01    0.83
   1 -10   5   11.26    0.83
  -1  10  -6    2.62    0.64
   1 -10   6    2.27    0.56
   1 -10   6    1.46    0.53
   1 -10   6    1.97    0.45
   1  10   7    1.73    0.51
  -1  10  -7    1.95    0.71
   1 -10   7    2.40    0.62
   1 -10   7    2.04    0.60
   1 -10   7    2.88    0.65
  -1  10  -8    5.21    0.91
   1  10   8    5.17    0.72
   1 -10   8    4.10    0.79
   1 -10   8    5.51    0.71
   1 -10   8    3.48    0.79
   1  10   9    4.76    0.88
  -1  10  -9    7.16    1.80
   1 -10   9    4.62    1.00
   1 -10   9    5.46    0.90
  -1  10 -10   -0.87    1.15
   1  10  10    3.11    1.88
   1 -10  10    3.43    1.05
   1 -10  10    5.92    1.14
   1 -10  10    1.25    1.19
  -1  11  10    6.81    0.96
   1  11 -10    4.73    1.17
  -1 -11  10    6.29    1.05
  -1 -11  10    6.58    1.07
  -1 -11  10    6.33    1.31
   1  11  -9    1.43    0.92
  -1  11   9    1.77    0.61
  -1 -11   9   -0.42    0.79
  -1 -11   9   -0.76    0.77
  -1 -11   9    0.37    0.74
   1  11  -8    0.42    0.73
  -1  11   8    1.37    0.50
  -1 -11   8    0.62    0.68
  -1 -11   8    1.35    0.67
  -1 -11   8    1.04    0.56
   1  11  -7    1.33    0.65
  -1  11   7    0.76    0.39
  -1 -11   7    1.82    0.51
  -1 -11   7    1.89    0.63
  -1 -11   7    1.01    0.59
   1  11  -6    3.66    0.60
  -1  11   6    2.56    0.35
  -1 -11   6    2.63    0.44
  -1 -11   6    3.05    0.59
  -1 -11   6    2.69    0.56
  -1 -11   5    0.09    0.35
  -1 -11   5    0.37    0.42
  -1 -11   5    0.53    0.46
   1  11  -4   13.34    0.81
  -1 -11   4   12.74    0.82
  -1 -11   4   15.04    0.80
  -1 -11   4   14.24    0.66
   1  11  -3   38.93    1.33
  -1  11   3   39.52    1.28
  -1 -11   3   38.90    1.25
  -1 -11   3   38.02    1.34
  -1 -11   3   39.76    1.33
   1  11  -2   47.73    1.48
  -1  11   2   48.78    1.50
   1  11  -2   49.33    1.50
  -1 -11   2   48.01    1.43
   1 -11  -2   46.09    1.44
  -1 -11   2   44.78    1.49
  -1 -11   2   47.34    1.45
  -1 -11   2   40.09    1.77
   1  11  -1   35.77    1.16
  -1  11   1   37.84    1.15
   1  11  -1   37.83    1.18
  -1  11   1   37.23    1.29
  -1  11   1   34.85    1.21
  -1 -11   1   36.63    1.16
  -1 -11   1   38.27    1.13
   1 -11  -1   36.74    1.20
  -1 -11   1   35.56    1.13
  -1 -11   1   37.40    1.22
   1  11   0    2.18    0.24
  -1  11   0    2.26    0.30
   1  11   0    1.69    0.25
   1  11   0    2.34    0.35
   1 -11   0    1.94    0.24
   1 -11   0    2.26    0.23
  -1 -11   0    2.00    0.29
  -1  11  -1   64.10    1.90
   1  11   1   63.17    1.81
   1 -11   1   63.14    1.86
   1 -11   1   61.20    1.88
   1 -11   1   61.48    1.93
   1 -11   1   62.10    1.82
  -1 -11  -1   61.71    1.84
   1  11   2   98.42    2.77
  -1  11  -2   98.79    2.89
   1 -11   2   95.89    2.89
   1 -11   2   95.57    2.86
   1 -11   2   97.05    2.81
  -1  11  -3   97.96    2.87
   1  11   3   96.48    2.76
   1 -11   3   96.12    2.86
   1 -11   3   88.26    3.02
   1 -11   3   95.97    2.84
  -1  11  -4    3.40    0.51
   1 -11   4    3.45    0.47
   1 -11   4    3.83    0.39
   1 -11   4    3.26    0.50
  -1  11  -5   -0.19    0.48
   1 -11   5    0.12    0.35
   1 -11   5   -0.20    0.47
   1 -11   5    0.28    0.45
  -1  11  -6    0.26    0.62
   1 -11   6   -0.09    0.42
   1 -11   6   -0.36    0.56
   1 -11   6   -0.37    0.52
  -1  11  -7    0.35    0.75
   1  11   7    0.86    0.53
   1 -11   7    0.34    0.63
   1 -11   7    0.81    0.61
   1 -11   7    1.45    0.57
   1  11   8   20.62    1.27
  -1  11  -8   15.32    1.51
   1 -11   8   17.89    1.38
   1 -11   8   19.53    1.32
   1 -11   8   19.89    1.45
   1  11   9    1.79    0.86
  -1  11  -9    2.31    1.09
   1 -11   9    4.85    1.00
   1 -11   9    3.52    0.92
   1  11  10    9.05    1.47
  -1  11 -10    7.83    1.34
   1 -11  10   10.35    1.28
   1 -11  10    7.01    1.20
   1 -11  10   10.48    1.41
   1  12 -10   -0.90    1.15
  -1 -12  10   -1.93    1.01
  -1 -12  10   -0.62    0.92
  -1 -12  10   -0.65    1.01
  -1  12   9    5.56    0.74
   1  12  -9    9.80    1.11
  -1 -12   9    6.94    0.95
  -1 -12   9    6.70    0.95
  -1 -12   9    9.03    1.02
  -1  12   8   22.65    1.08
   1  12  -8   19.30    1.45
  -1 -12   8   21.41    1.45
  -1 -12   8   27.79    1.50
  -1 -12   8   22.59    1.35
  -1  12   7   28.23    1.52
   1  12  -7   30.35    1.48
  -1 -12   7   28.65    1.44
  -1 -12   7   31.60    1.43
  -1 -12   7   29.55    1.32
   1  12  -6    0.50    0.57
  -1 -12   6    0.57    0.53
  -1 -12   6    0.34    0.52
  -1 -12   6   -0.46    0.38
   1  12  -5  162.93    4.93
  -1 -12   5  171.07    4.89
  -1 -12   5  171.76    4.93
  -1 -12   5  170.24    4.92
   1  12  -4  109.52    3.34
  -1 -12   4  113.28    3.29
  -1 -12   4  113.71    3.35
  -1 -12   4  112.30    3.33
   1  12  -3  352.37    9.86
  -1  12   3  356.58    9.79
   1 -12  -3  351.08    9.77
  -1 -12   3  338.82    9.82
  -1 -12   3  352.95    9.84
  -1 -12   3  351.39    9.87
   1  12  -2    3.86    0.45
  -1  12   2    3.28    0.48
  -1 -12   2    3.06    0.34
  -1 -12   2    3.59    0.39
  -1 -12   2    2.54    0.39
  -1 -12   2    2.22    0.37
   1 -12  -2    2.57    0.33
  -1  12   1  181.72    5.01
   1  12  -1  184.20    5.01
   1  12  -1  181.33    5.04
   1 -12  -1  165.21    5.07
  -1 -12   1  173.92    5.05
  -1 -12   1  176.99    4.99
  -1 -12   1  182.87    5.01
  -1 -12   1  174.37    4.99
  -1  12   0    1.90    0.32
   1  12   0    2.24    0.27
   1  12   0    1.32    0.27
   1 -12   0    1.29    0.37
  -1 -12   0    1.04    0.31
   1  12   1  210.26    6.23
   1  12   1  224.38    6.20
  -1  12  -1  236.55    6.30
   1 -12   1  226.42    6.25
  -1 -12  -1  228.38    6.24
   1 -12   1  227.29    6.21
   1 -12   1  218.64    6.31
   1 -12   1  204.19    6.31
   1  12   2  100.01    2.82
  -1  12  -2   98.82    2.94
   1 -12   2   97.15    2.95
   1 -12   2   99.32    2.86
   1 -12   2   97.50    2.91
  -1  12  -3  191.26    5.44
   1  12   3  190.96    5.32
   1 -12   3  185.30    5.41
   1 -12   3  191.88    5.44
   1 -12   3  184.76    5.38
  -1  12  -4    0.67    0.51
   1 -12   4   -0.01    0.34
   1 -12   4   -0.20    0.45
   1 -12   4   -0.22    0.40
   1 -12   5   34.40    1.30
   1 -12   5   34.84    1.43
   1 -12   5   35.14    1.40
  -1  12  -6    4.23    0.74
   1 -12   6    5.17    0.71
   1 -12   6    3.47    0.63
   1 -12   6    4.21    0.58
  -1  12  -7    0.41    0.80
   1  12   7    1.08    0.56
   1 -12   7    1.08    0.71
   1 -12   7    0.65    0.55
   1 -12   7    0.64    0.65
  -1  12  -8    2.47    0.98
   1  12   8    1.31    0.69
   1 -12   8    1.82    0.79
   1 -12   8    0.56    0.76
   1 -12   8    2.10    0.81
   1  12   9   -1.36    0.88
  -1  12  -9   -0.51    1.09
   1 -12   9   -0.19    0.83
   1 -12   9    0.75    0.94
   1 -12   9   -1.20    1.00
   1  13 -10    1.82    1.25
  -1 -13  10    1.23    1.16
  -1 -13  10    0.68    1.14
  -1 -13  10    2.20    1.05
  -1 -13   9   42.41    2.14
  -1  13   8   17.15    1.03
   1  13  -8   17.80    1.48
  -1 -13   8   21.18    1.33
  -1 -13   8   17.81    1.38
  -1 -13   8   19.64    1.49
   1  13  -7    1.33    0.74
  -1 -13   7    2.00    0.52
  -1 -13   7    0.88    0.67
  -1 -13   7    1.04    0.65
   1  13  -6    8.36    0.81
  -1 -13   6    8.79    0.77
  -1 -13   6    9.88    0.80
  -1 -13   6    9.98    0.99
   1  13  -5    2.43    0.57
  -1 -13   5    1.11    0.51
  -1 -13   5    2.55    0.53
  -1 -13   5    2.32    0.40
   1  13  -4    7.79    0.79
  -1 -13   4    5.50    0.55
  -1 -13   4    6.38    0.55
  -1 -13   4    5.62    0.55
   1  13  -3  195.49    5.67
  -1 -13   3  195.16    5.68
  -1 -13   3  200.47    5.65
   1 -13  -3  200.56    5.58
  -1  13   2   58.02    1.80
   1  13  -2   52.83    1.69
   1  13  -2   52.36    1.71
  -1 -13   2   51.65    1.71
  -1 -13   2   52.20    1.67
  -1 -13   2   51.66    1.64
   1 -13  -2   52.93    1.65
  -1 -13   2   52.04    1.62
   1  13  -1    0.65    0.35
   1  13  -1    0.85    0.31
  -1  13   1    0.43    0.28
   1 -13  -1    0.57    0.35
  -1 -13   1    0.21    0.36
  -1 -13   1    0.21    0.24
  -1 -13   1    0.47    0.30
   1  13   0   16.83    0.67
   1  13   0   13.77    0.63
  -1  13   0   15.74    0.73
   1 -13   0   14.96    0.78
   1  13   1  131.89    3.79
   1  13   1  138.01    3.82
   1 -13   1  132.18    3.86
   1 -13   1  136.09    3.80
   1 -13   1  131.25    3.92
  -1 -13  -1  136.94    3.85
   1 -13   1  133.41    3.84
  -1  13  -2  101.24    3.02
   1  13   2  101.20    2.88
   1 -13   2   99.93    3.03
   1 -13   2   99.94    2.92
   1 -13   2  100.56    2.98
   1  13   3    3.58    0.37
  -1  13  -3    2.90    0.53
   1 -13   3    2.40    0.44
   1 -13   3    2.72    0.34
   1 -13   3    2.28    0.50
   1  13   4   10.77    0.84
  -1  13  -4   10.87    0.94
   1 -13   4   12.74    0.94
   1 -13   4   12.21    0.70
   1 -13   4   11.12    0.83
  -1  13  -5   12.04    1.03
   1 -13   5   12.67    0.81
   1 -13   5   11.83    0.94
   1 -13   5   11.71    1.04
  -1  13  -6    0.78    0.76
   1  13   6    1.52    0.49
   1 -13   6    1.97    0.70
   1 -13   6    0.98    0.46
   1 -13   6    1.39    0.61
  -1  13  -7   21.69    1.59
   1  13   7   21.06    1.20
   1 -13   7   23.53    1.47
   1 -13   7   25.41    1.45
   1 -13   7   24.69    1.33
   1  13   8    5.80    0.81
   1 -13   8    5.91    0.82
   1 -13   8    6.41    0.94
  -1  13  -9    0.27    1.21
   1 -13   9    1.73    1.01
   1 -13   9   -0.27    1.03
   1 -13   9   -0.37    0.97
   1  14 -10   -0.05    1.32
  -1 -14  10   -1.91    1.07
  -1 -14  10    0.91    1.14
  -1 -14  10   -0.03    1.26
   1  14  -9   24.74    1.99
  -1 -14   9   27.33    1.85
  -1 -14   9   27.88    1.88
  -1 -14   9   25.08    1.89
   1  14  -8   34.64    1.92
  -1 -14   8   38.00    1.73
  -1 -14   8   38.32    1.82
  -1 -14   8   37.06    1.91
   1  14  -7    0.30    0.78
  -1 -14   7    1.15    0.71
  -1 -14   7    0.64    0.76
  -1 -14   7    0.45    0.59
   1  14  -6   25.08    1.38
  -1 -14   6   24.79    1.36
  -1 -14   6   25.52    1.17
  -1 -14   6   25.23    1.33
   1  14  -5    0.39    0.60
  -1 -14   5    0.37    0.52
  -1 -14   5    0.23    0.36
  -1 -14   5   -0.26    0.57
   1  14  -4    4.48    0.62
  -1 -14   4    3.87    0.57
  -1 -14   4    5.16    0.56
  -1 -14   4    4.73    0.55
   1  14  -3    3.93    0.51
   1 -14  -3    3.98    0.41
  -1 -14   3    2.71    0.49
  -1 -14   3    2.48    0.46
  -1 -14   3    3.00    0.35
   1  14  -2   25.45    1.01
   1 -14  -2   24.25    1.00
  -1 -14   2   24.88    1.06
  -1 -14   2   23.52    0.95
  -1 -14   2   22.98    0.96
  -1 -14   2   24.78    0.89
   1  14  -1    4.91    0.45
  -1  14   1    5.51    0.55
   1  14  -1    5.48    0.47
  -1 -14   1    5.14    0.50
   1 -14  -1    4.38    0.45
  -1 -14   1    4.92    0.47
  -1  14   0    0.16    0.37
   1  14   0   -0.33    0.29
   1  14   0    0.03    0.31
  -1 -14   0    0.30    0.40
   1 -14   0   -0.01    0.40
  -1  14  -1   33.01    1.25
   1  14   1   33.38    1.10
   1 -14   1   32.09    1.17
   1 -14   1   31.89    1.05
  -1 -14  -1   34.04    1.17
   1 -14   1   31.46    1.13
   1 -14   1   34.09    1.27
  -1  14  -2   18.54    0.97
   1 -14   2   18.31    0.74
   1 -14   2   19.41    0.99
   1 -14   2   18.06    0.91
  -1  14  -3    2.79    0.57
   1 -14   3    3.00    0.54
   1 -14   3    3.36    0.37
   1 -14   3    3.10    0.49
  -1  14  -4    1.78    0.59
   1 -14   4    1.46    0.55
   1 -14   4    1.15    0.38
   1 -14   4    0.84    0.51
  -1  14  -5    0.18    0.63
   1 -14   5    0.02    0.44
   1 -14   5    0.64    0.56
   1 -14   5    0.12    0.61
   1  14   6    0.11    0.45
  -1  14  -6    1.10    0.79
   1 -14   6    0.57    0.71
   1 -14   6    0.83    0.52
   1 -14   6    0.55    0.66
  -1  14  -7   51.90    2.27
   1  14   7   50.67    1.88
   1 -14   7   56.27    2.15
   1 -14   7   51.72    2.03
   1 -14   7   54.03    2.17
   1  14   8   10.58    1.07
  -1  14  -8   12.52    1.31
   1 -14   8   13.85    1.24
   1 -14   8   15.74    1.77
   1 -14   8   15.45    1.59
  -1  14  -9    0.07    1.28
   1 -14   9    1.83    1.09
   1 -14   9    1.95    1.00
   1 -14   9   -1.05    1.05
   1  15  -9    8.95    1.35
  -1 -15   9    9.68    1.16
  -1 -15   9   10.61    1.27
  -1 -15   9    9.28    1.19
   1  15  -8   15.18    1.68
  -1 -15   8   19.02    1.39
  -1 -15   8   15.36    1.54
  -1 -15   8   18.65    1.70
   1  15  -7    0.75    0.85
  -1 -15   7    0.73    0.74
  -1 -15   7    1.34    0.81
  -1 -15   7    0.72    0.56
   1  15  -6   -0.09    0.74
  -1 -15   6    0.83    0.62
  -1 -15   6    0.32    0.51
  -1 -15   6    1.62    0.72
   1  15  -5    6.84    0.77
  -1 -15   5    7.99    0.76
  -1 -15   5    7.53    0.73
  -1 -15   5    7.21    0.75
   1  15  -4   -0.07    0.55
  -1 -15   4    0.38    0.34
  -1 -15   4    0.15    0.52
  -1 -15   4    0.62    0.52
   1  15  -3    0.44    0.47
  -1 -15   3    0.05    0.43
  -1 -15   3   -0.34    0.49
   1 -15  -3   -0.21    0.73
  -1 -15   3   -0.02    0.31
   1  15  -2    5.03    0.53
  -1 -15   2    5.64    0.55
  -1 -15   2    4.43    0.49
  -1 -15   2    4.35    0.45
  -1 -15   2    5.29    0.56
   1 -15  -2    5.06    0.52
  -1  15   1    0.57    0.38
   1  15  -1    0.34    0.41
   1  15  -1    0.72    0.46
  -1 -15   1    0.11    0.31
  -1 -15   1    0.75    0.45
   1 -15  -1    0.26    0.42
  -1  15   0   23.65    1.21
   1  15   0   27.25    0.98
   1  15   0   23.99    0.95
   1 -15   0   25.13    1.10
  -1 -15   0   25.57    1.07
   1  15   1    1.48    0.36
  -1  15  -1    0.76    0.47
   1 -15   1    1.05    0.27
   1 -15   1    0.77    0.39
   1 -15   1    0.72    0.39
  -1 -15  -1    0.50    0.43
   1 -15   1    1.25    0.48
  -1  15  -2    1.72    0.53
   1 -15   2    1.22    0.52
   1 -15   2    0.86    0.32
   1 -15   2    1.04    0.45
  -1  15  -3    3.55    0.64
   1 -15   3    5.12    0.45
   1 -15   3    4.79    0.64
   1 -15   3    4.87    0.58
  -1  15  -4    3.38    0.70
   1 -15   4    2.89    0.63
   1 -15   4    2.17    0.56
   1 -15   4    2.85    0.45
  -1  15  -5    3.26    0.79
   1 -15   5    4.54    0.70
   1 -15   5    6.11    0.77
   1 -15   5    7.57    0.86
  -1  15  -6    8.95    1.01
   1  15   6    8.11    0.86
   1 -15   6    9.35    0.89
   1 -15   6    9.13    0.93
   1 -15   6   11.14    1.05
   1  15   7   30.57    1.44
  -1  15  -7   26.02    1.88
   1 -15   7   29.87    1.72
   1 -15   7   31.24    1.80
   1 -15   7   29.34    1.58
  -1  15  -8    8.27    1.30
   1 -15   8   10.72    1.13
   1 -15   8    8.11    1.14
   1 -15   8    7.33    1.11
  -1  15  -9    3.05    1.45
   1 -15   9    4.46    1.26
   1 -15   9    3.45    1.22
   1 -15   9    2.10    1.19
   1  16  -9    4.28    1.35
  -1 -16   9    3.82    1.14
  -1 -16   9    3.82    1.24
  -1 -16   9    3.86    1.12
   1  16  -8   -0.02    1.11
  -1 -16   8    1.63    0.99
  -1 -16   8    2.20    0.78
  -1 -16   8    2.66    1.03
   1  16  -7   -0.78    0.92
  -1 -16   7    0.13    0.61
  -1 -16   7   -0.06    0.79
  -1 -16   7   -1.53    0.81
   1  16  -6   48.84    2.07
  -1 -16   6   49.33    1.85
  -1 -16   6   52.12    2.05
  -1 -16   6   52.54    1.98
   1  16  -5    8.18    0.89
  -1 -16   5    9.27    0.85
  -1 -16   5    9.26    0.85
  -1 -16   5    9.54    1.04
   1  16  -4   15.94    1.13
  -1 -16   4   15.29    1.14
  -1 -16   4   15.42    0.86
  -1 -16   4   15.05    1.05
   1  16  -3   10.93    0.93
   1 -16  -3   10.59    0.82
  -1 -16   3   11.44    1.01
  -1 -16   3   10.66    0.70
  -1 -16   3   10.62    0.89
   1  16  -2   64.51    2.03
  -1 -16   2   58.22    1.95
  -1 -16   2   63.13    1.96
  -1 -16   2   62.39    2.06
   1 -16  -2   64.60    1.99
  -1 -16   2   56.36    1.92
  -1  16   1    1.76    0.44
   1  16  -1    1.14    0.47
  -1 -16   1    1.35    0.50
   1 -16  -1    1.92    0.49
   1  16   0   40.54    1.43
  -1  16   0   43.65    1.52
   1 -16   0   42.32    1.54
  -1 -16   0   41.52    1.52
   1  16   1   22.03    0.93
  -1  16  -1   22.85    1.10
  -1 -16  -1   22.53    1.01
   1 -16   1   21.60    1.11
   1 -16   1   21.02    0.84
   1 -16   1   23.15    0.98
   1 -16   1   20.19    0.94
  -1  16  -2   13.96    1.02
   1 -16   2   13.01    0.92
   1 -16   2   14.99    1.05
   1 -16   2   13.69    0.72
  -1  16  -3   12.72    1.08
   1 -16   3   11.48    1.04
   1 -16   3   12.10    0.98
   1 -16   3   10.52    0.72
  -1  16  -4   49.79    1.97
   1 -16   4   49.91    1.72
   1 -16   4   50.43    1.87
   1 -16   4   51.50    1.93
  -1  16  -5    7.05    0.88
   1 -16   5    7.44    0.69
   1 -16   5    9.42    0.89
   1 -16   5    7.32    0.80
  -1  16  -6    1.15    0.91
   1 -16   6    1.72    0.83
   1 -16   6   -0.03    0.68
   1 -16   6    0.54    0.74
   1 -16   7   27.23    2.41
   1 -16   7   33.69    1.72
  -1  16  -8    1.17    1.27
   1 -16   8    0.03    1.07
   1 -16   8    1.40    1.07
   1 -16   8    0.16    1.08
   1  17  -9   -0.28    1.38
  -1 -17   9    0.02    1.20
  -1 -17   9    1.22    1.27
  -1 -17   9   -0.16    1.02
   1  17  -8    0.43    1.18
  -1 -17   8    1.25    1.03
  -1 -17   8    0.74    1.08
  -1 -17   8    0.20    1.42
   1  17  -7   -1.17    1.02
  -1 -17   7    0.11    0.92
  -1 -17   7   -0.66    0.85
  -1 -17   7    0.81    0.68
   1  17  -6    3.17    0.93
  -1 -17   6    2.76    0.79
  -1 -17   6    2.11    0.65
  -1 -17   6    3.25    0.84
   1  17  -5   26.00    1.61
  -1 -17   5   31.20    1.32
  -1 -17   5   28.86    1.48
  -1 -17   5   30.89    1.57
   1  17  -4    1.39    0.69
  -1 -17   4    1.12    0.46
  -1 -17   4    1.13    0.67
  -1 -17   4    0.27    0.59
   1  17  -3    0.07    0.59
   1 -17  -3   -1.02    0.50
  -1 -17   3   -0.05    0.41
  -1 -17   3   -0.15    0.60
  -1 -17   3    0.54    0.52
   1  17  -2    1.16    0.56
  -1 -17   2    0.37    0.58
  -1 -17   2    1.36    0.83
  -1 -17   2    0.83    0.48
   1 -17  -2    0.26    0.52
  -1  17   1   10.42    0.82
   1  17  -1   10.46    0.88
  -1 -17   1   10.25    0.95
   1 -17  -1    8.46    0.94
   1  17   0    0.60    0.49
  -1  17   0    0.17    0.51
   1 -17   0    0.82    0.54
  -1 -17   0    0.22    0.53
  -1  17  -1   15.09    1.07
   1  17   1   15.14    0.85
   1 -17   1   15.59    1.08
  -1 -17  -1   14.85    0.95
  -1  17  -2   13.37    1.09
   1 -17   2   12.46    0.81
   1 -17   2   13.82    1.11
   1 -17   2   13.61    0.97
  -1  17  -3    2.40    0.75
   1 -17   3    3.12    0.46
   1 -17   3    2.80    0.63
   1 -17   3    2.51    0.70
  -1  17  -4   19.64    1.41
   1 -17   4   16.77    1.33
   1 -17   4   17.57    0.99
   1 -17   4   18.70    1.26
  -1  17  -5    5.74    0.96
   1 -17   5    6.34    0.68
   1 -17   5    6.72    0.90
   1 -17   5    6.72    0.84
  -1  17  -6    1.00    0.99
   1 -17   6    0.55    0.70
   1 -17   6    0.75    0.89
   1 -17   6   -0.93    0.83
  -1  17  -7   -1.57    1.19
   1 -17   7    0.51    0.97
   1 -17   7    1.07    0.90
   1 -17   7    0.67    1.07
  -1  17  -8   -1.62    1.36
   1 -17   8    0.63    1.00
   1 -17   8    0.29    1.15
   1 -17   8    0.08    1.17
   1  18  -8   -1.14    1.27
  -1 -18   8    0.54    1.09
  -1 -18   8   -1.42    0.95
  -1 -18   8   -0.71    1.18
  -1 -18   7    3.13    1.05
  -1 -18   7    3.49    0.83
   1  18  -6    0.54    1.00
  -1 -18   6    1.01    0.87
  -1 -18   6    0.66    0.66
  -1 -18   6    0.86    0.80
   1  18  -5   14.63    1.47
  -1 -18   5   17.87    1.15
  -1 -18   5   17.51    1.43
  -1 -18   5   18.05    1.32
   1  18  -4   23.19    1.48
  -1 -18   4   25.63    1.16
  -1 -18   4   24.97    1.34
  -1 -18   4   23.55    1.45
   1  18  -3   16.15    1.20
  -1 -18   3   14.60    1.13
   1 -18  -3   13.46    1.12
  -1 -18   3   15.10    0.91
  -1 -18   3   14.66    1.21
   1  18  -2    7.14    0.76
  -1 -18   2    8.45    0.88
  -1 -18   2    7.08    0.75
  -1 -18   2    6.73    0.77
   1 -18  -2    8.90    0.98
   1  18  -1    2.17    0.61
  -1  18   1    1.01    0.61
   1 -18  -1    2.71    0.63
  -1 -18   1    2.54    0.63
  -1  18   0    5.38    0.68
   1  18   0    5.96    0.62
   1 -18   0    4.58    0.68
  -1 -18   0    5.34    0.65
  -1  18  -1    6.21    0.75
   1  18   1    6.18    0.60
   1 -18   1    5.62    0.74
  -1 -18  -1    6.75    0.66
  -1  18  -2   19.84    1.29
   1 -18   2   17.77    1.10
   1 -18   2   19.65    1.27
   1 -18   2   20.12    1.14
  -1  18  -3   19.37    1.39
   1 -18   3   20.59    1.37
   1 -18   3   20.95    1.30
   1 -18   3   19.92    0.98
  -1  18  -4    3.38    0.87
   1 -18   4    3.88    0.76
   1 -18   4    3.57    0.84
   1 -18   4    3.33    0.58
  -1  18  -5    0.51    0.99
   1 -18   5   -0.03    0.83
   1 -18   5   -0.11    0.60
   1 -18   5    0.68    0.79
  -1  18  -6    4.05    1.95
   1 -18   6    3.10    0.77
   1 -18   6    4.87    1.12
   1 -18   6    4.25    1.05
  -1  18  -7   -2.29    1.23
   1 -18   7   -0.04    1.45
   1 -18   7   -1.21    1.09
   1 -18   7   -0.59    1.08
   1  19  -8   -1.72    1.38
  -1 -19   8   -0.11    1.02
  -1 -19   8   -0.31    1.29
  -1 -19   8    0.50    1.20
   1  19  -7    2.04    1.27
  -1 -19   7    2.06    1.07
  -1 -19   7    4.79    1.20
  -1 -19   7    2.37    0.90
   1  19  -6   -0.56    1.10
  -1 -19   6   -0.79    0.73
  -1 -19   6   -0.16    0.87
   1  19  -5    3.90    0.98
  -1 -19   5    3.29    0.83
  -1 -19   5    4.50    0.89
  -1 -19   5    3.11    0.68
   1  19  -4   17.22    1.45
  -1 -19   4   18.83    1.36
  -1 -19   4   18.15    1.40
  -1 -19   4   13.15    1.08
   1  19  -3    0.74    0.76
  -1 -19   3    1.48    0.63
  -1 -19   3    0.82    0.52
   1 -19  -3    0.39    0.69
  -1 -19   3    1.55    0.74
   1  19  -2   36.08    1.59
  -1  19   2   36.35    1.43
   1 -19  -2   35.02    1.56
  -1 -19   2   33.74    1.32
  -1 -19   2   35.98    1.63
   1  19  -1    3.53    0.69
  -1  19   1    4.07    0.70
  -1 -19   1    4.69    0.77
   1 -19  -1    3.04    0.70
   1  19   0    3.04    0.67
  -1  19   0    1.99    0.67
   1 -19   0    2.35    0.70
  -1 -19   0    1.86    0.67
  -1  19  -1    1.11    0.71
   1  19   1    0.43    0.62
  -1 -19  -1    0.28    0.67
   1 -19   1    0.80    0.68
  -1  19  -2    1.86    0.83
   1 -19   2    0.77    0.74
   1 -19   2    0.95    0.62
   1 -19   2    1.73    0.77
  -1  19  -3    4.68    0.88
   1 -19   3    4.65    0.78
   1 -19   3    4.75    0.85
   1 -19   3    4.07    0.57
  -1  19  -4   21.40    1.64
   1 -19   4   21.15    1.22
   1 -19   4   22.72    1.52
   1 -19   4   24.67    1.57
  -1  19  -5    5.90    1.17
   1 -19   5    6.40    1.08
   1 -19   5    4.20    0.75
   1 -19   5    5.41    0.93
  -1  19  -6    5.95    1.28
   1 -19   6    4.59    1.14
   1 -19   6    4.42    0.86
   1 -19   6    4.92    1.06
  -1  19  -7   -0.75    1.39
   1 -19   7    1.79    1.24
   1 -19   7    1.20    0.95
   1 -19   7    1.85    1.19
   1  20  -7    0.97    1.38
  -1 -20   7    0.87    1.22
  -1 -20   7   -0.96    1.55
  -1 -20   7   -0.17    1.12
   1  20  -6   -1.46    1.57
  -1 -20   6   -1.44    1.07
  -1 -20   6    2.23    1.49
  -1 -20   6    0.31    0.79
   1  20  -5    4.39    1.12
  -1 -20   5    4.26    0.94
  -1 -20   5    4.82    1.00
  -1 -20   5    4.57    0.76
   1  20  -4    6.08    1.02
  -1 -20   4    5.94    0.94
  -1 -20   4    6.34    0.87
  -1 -20   4    6.93    0.73
   1  20  -3    1.20    0.91
  -1 -20   3    1.54    0.72
  -1 -20   3    1.62    0.82
   1 -20  -3    1.69    0.75
  -1 -20   3    3.22    0.63
   1  20  -2   23.64    1.48
  -1 -20   2   22.78    1.49
   1 -20  -2   23.03    1.46
  -1  20   1   -0.64    0.74
   1  20  -1   -0.40    0.68
   1 -20  -1    0.65    0.73
  -1 -20   1    1.02    0.75
  -1  20   0   16.86    1.35
   1  20   0   18.02    1.24
   1 -20   0   18.56    1.41
  -1 -20   0   18.20    1.32
  -1  20  -1    4.96    0.88
   1  20   1    6.37    0.78
  -1 -20  -1    5.54    0.86
   1 -20   1    5.97    0.87
  -1  20  -2    5.95    0.93
   1 -20   2    5.03    0.73
   1 -20   2    5.23    0.87
  -1  20  -3   13.12    1.16
   1 -20   3   15.68    1.48
   1 -20   3   13.11    1.00
   1 -20   3   13.75    1.32
  -1  20  -4    1.50    1.01
   1 -20   4    2.46    0.93
   1 -20   4    2.61    0.68
   1 -20   4    3.04    0.97
   1 -20   5    0.85    0.77
   1 -20   5    1.08    1.03
   1 -20   5    0.02    1.08
  -1  20  -6    0.95    1.40
   1 -20   6   -0.44    1.16
   1 -20   6   -0.59    1.12
   1 -20   6    0.11    0.89
  -1  20  -7   -3.44    1.47
   1 -20   7    1.62    1.36
   1 -20   7    1.99    1.37
   1 -20   7   -0.16    1.11
   1  21  -7   -0.85    1.58
  -1 -21   7    5.89    1.12
  -1 -21   7    4.96    1.39
  -1 -21   7   -0.33    1.25
   1  21  -6    4.35    1.37
  -1 -21   6    5.57    1.23
  -1 -21   6    3.89    1.22
  -1 -21   6    5.57    0.99
   1  21  -5    1.40    1.18
  -1 -21   5    1.60    0.96
  -1 -21   5   -0.48    0.82
  -1 -21   5    1.39    1.10
   1  21  -4    2.92    1.09
  -1 -21   4    3.26    0.89
  -1 -21   4    4.37    1.02
  -1 -21   4    1.86    0.73
   1  21  -3    3.22    0.99
  -1 -21   3    3.54    0.94
   1 -21  -3    3.25    0.87
  -1 -21   3    4.28    0.68
   1  21  -2   -0.77    0.88
   1 -21  -2    0.17    0.94
  -1 -21   2   -0.12    0.88
  -1  21   1   -0.21    0.83
   1  21  -1    1.07    0.85
  -1 -21   1    2.17    0.85
   1 -21  -1    1.15    0.83
   1  21   0    1.52    0.79
  -1  21   0   -0.30    0.86
  -1 -21   0    0.10    0.82
   1 -21   0    1.25    0.83
  -1  21  -1    9.12    1.02
   1  21   1    7.46    0.94
   1 -21   1    8.11    0.99
  -1 -21  -1    8.49    0.99
  -1  21  -2    3.43    0.98
   1 -21   2    4.66    0.95
  -1  21  -3    1.00    1.09
   1 -21   3    0.38    0.83
   1 -21   3    1.41    0.94
   1 -21   3    1.05    0.64
  -1  21  -4    3.12    1.13
   1 -21   4    2.40    0.95
   1 -21   4    1.90    0.70
   1 -21   4    1.77    1.23
  -1  21  -5   -0.45    1.24
   1 -21   5   -0.45    0.86
   1 -21   5   -0.58    1.13
   1 -21   5   -0.37    1.14
  -1  21  -6   12.46    1.66
   1 -21   6   15.82    1.52
   1 -21   6   16.52    1.53
   1 -21   6   13.76    1.33
   1  22  -6    0.46    1.46
  -1 -22   6   -1.35    1.14
  -1 -22   6    0.41    1.29
  -1 -22   6   -2.64    1.06
   1  22  -5    6.70    1.41
  -1 -22   5    6.84    1.27
  -1 -22   5    7.63    0.99
  -1 -22   5    9.85    1.42
   1  22  -4    6.33    1.29
  -1 -22   4    4.62    1.09
  -1 -22   4    3.29    0.86
   1  22  -3   19.85    1.81
  -1 -22   3   16.27    1.83
   1 -22  -3   16.32    1.62
  -1 -22   3   19.06    1.74
   1  22  -2   -1.69    1.00
  -1 -22   2   -0.32    0.94
   1 -22  -2   -1.31    0.99
  -1  22   1   22.65    1.75
   1  22  -1   20.93    1.65
   1 -22  -1   26.11    1.75
  -1 -22   1   25.97    1.71
  -1  22   0    2.42    0.98
   1  22   0    1.00    0.94
   1 -22   0    1.45    0.95
  -1 -22   0    0.27    1.05
   1  22   1   95.03    3.21
  -1  22  -1   99.36    3.35
  -1 -22  -1   95.27    3.22
   1 -22   1   95.69    3.36
  -1  22  -2    8.58    1.18
   1 -22   2    7.87    1.12
  -1  22  -3   17.91    1.85
   1 -22   3   17.94    1.73
  -1  22  -4    2.76    1.65
   1 -22   4    2.10    1.07
   1 -22   4    4.28    1.21
  -1  22  -5    2.71    1.37
   1 -22   5    4.53    1.25
   1 -22   5    3.06    1.34
   1  23  -6    2.20    1.59
  -1 -23   6   -1.03    1.46
  -1 -23   6    0.37    1.34
   1  23  -5   11.00    1.68
  -1 -23   5   11.47    1.47
  -1 -23   5    9.68    1.44
  -1 -23   4   24.34    2.07
  -1 -23   4   22.63    1.89
   1  23  -3    7.05    1.29
   1 -23  -3    3.93    1.30
   1  23  -2   30.87    2.06
   1 -23  -2   32.42    1.98
  -1 -23   2   31.33    1.99
   1  23  -1    1.47    1.13
  -1  23   1    3.38    1.17
  -1 -23   1    1.37    1.07
   1 -23  -1    3.91    1.21
   1  23   0    9.69    1.25
  -1  23   0    6.91    1.18
   1 -23   0    7.11    1.15
  -1 -23   0    5.55    1.22
  -1  23  -1   32.90    2.12
   1 -23   1   35.29    2.08
  -1 -23  -1   34.24    2.04
  -1  23  -2   -1.47    1.15
   1 -23   3   -0.91    1.21
  -1  23  -4    0.68    1.45
   1 -23   4    2.15    2.30
   1 -23   4    0.05    1.32
  -1  23  -5    1.27    1.53
   1 -23   5   -0.90    1.45
   1 -23   5   -0.99    1.42
   1  24  -5   33.98    2.75
  -1 -24   5   36.09    2.63
  -1 -24   5   33.86    2.40
   1  24  -4    2.98    1.52
  -1 -24   4    5.60    1.39
   1  24  -3   18.85    2.33
  -1 -24   3   21.06    2.14
   1  24  -2   13.30    1.43
   1 -24  -2   11.98    1.37
   1  24  -1   -0.03    1.24
  -1 -24   1   -1.44    1.31
   1 -24  -1    0.43    1.27
  -1  24   0    2.26    1.35
   1  24   0    2.86    1.35
  -1 -24   0    3.91    1.20
   1 -24   0    3.34    1.24
  -1  24  -1   27.41    2.15
  -1 -24  -1   24.22    2.22
   1 -24   1   24.14    2.38
  -1  24  -2    3.07    1.37
   1 -24   2    2.04    1.37
  -1  24  -3   22.80    2.45
   1 -24   3   24.99    2.30
  -1  24  -4   12.13    1.66
   1 -24   4   11.14    1.60
   1 -24   4    8.33    1.45
   1  25  -4    3.89    1.67
  -1 -25   4    6.29    1.69
   1  25  -3    0.88    1.58
  -1 -25   3    0.84    1.41
   1  25  -2    9.76    2.25
   1 -25  -2    8.16    1.66
  -1 -25   2    7.42    1.53
   1  25  -1    1.31    1.42
   1 -25  -1    1.30    1.54
  -1 -25   1    2.37    1.75
  -1  25   0    1.39    1.69
   1 -25   0    1.45    1.54
  -1 -25   0    3.90    1.38
  -1  25  -1    1.12    1.56
   1 -25   1    0.94    1.39
  -1  25  -2    0.50    1.57
   1 -25   2    1.67    1.40
  -1  25  -3   26.73    2.72
   1 -25   3   30.52    2.59
   1  26  -2    5.24    1.89
  -1 -26   2    5.43    1.84
   1 -26  -1   10.20    1.69
  -1 -26   1    9.54    1.65
  -1 -26   0    5.95    1.77
   1 -26   0    4.83    1.66
  -1  26  -1    3.34    1.75
   1 -26   1    1.51    1.70
  -2   0  12   -0.61    1.03
  -2   0  12   -3.14    1.08
  -2   0  11    0.97    0.76
  -2   0  11   -0.75    0.84
  -2   0  10   20.68    1.25
  -2   0  10   19.94    1.25
  -2   0   9   -0.90    0.48
  -2   0   9    0.10    0.42
  -2   0   9    0.04    0.42
  -2   0   8  360.72   10.09
  -2   0   8  361.09   10.05
  -2   0   8  354.02   10.13
  -2   0   7    0.63    0.37
  -2   0   6    9.65    0.56
  -2   0   6   10.08    0.54
   2   0  -6    9.71    0.54
   2   0  -5    0.14    0.23
  -2   0   5    0.00    0.22
  -2   0   5    0.16    0.19
  -2   0   5    0.40    0.22
  -2   0   4  399.86   11.28
  -2   0   4  384.06   11.29
  -2   0   4  406.58   11.27
   2   0  -4  433.31   11.31
  -2   0   3    0.26    0.15
   2   0  -3   -0.10    0.17
   2   0  -3    0.03    0.14
   2   0  -3    0.08    0.13
  -2   0   3    0.10    0.11
  -2   0   3    0.01    0.12
   2   0  -2 9999.00  276.19
   2   0  -1   -0.02    0.12
  -2   0   1    0.01    0.11
  -2   0   1    0.01    0.11
  -2   0   1   -0.23    0.13
   2   0  -1   -0.35    0.15
   2   0  -1   -0.03    0.11
  -2   0   0 1484.69   40.31
   2   0   0 1450.04   40.30
   2   0   0 1432.92   40.40
  -2   0   0 1428.78   40.36
  -2   0   0 1486.09   40.34
  -2   0  -1   -0.05    0.13
  -2   0  -1   -0.07    0.15
   2   0   1    0.18    0.14
   2   0   1    0.07    0.14
  -2   0  -1    0.00    0.15
   2   0   1    0.02    0.16
  -2   0  -2  418.73   11.65
  -2   0  -2  416.72   11.67
   2   0   2  411.23   11.65
   2   0   2  411.13   11.67
  -2   0  -2  432.29   11.67
   2   0   2  431.14   11.68
  -2   0  -3    0.00    0.19
   2   0   3   -0.09    0.19
   2   0   3    0.00    0.26
  -2   0  -3   -0.04    0.22
  -2   0  -3    0.30    0.24
   2   0   3    0.12    0.18
   2   0   4  231.27    6.73
  -2   0  -4  250.26    6.72
  -2   0  -4  236.00    6.71
  -2   0  -5   -0.61    0.32
  -2   0  -5   -0.38    0.36
  -2   0  -6    1.85    0.53
  -2   0  -6    1.11    0.38
   2   0   6    1.45    0.39
   2   0   7    0.76    0.49
   2   0   7    0.78    0.44
   2   0   8   20.46    1.20
   2   0   8   21.21    1.13
   2   0   9    0.35    0.69
   2   0   9    0.18    0.64
   2   0  10   -0.93    0.85
   2   0  10    0.12    0.95
  -2   1  12    0.59    1.24
  -2   1  12    0.23    1.09
  -2  -1  12   -1.67    1.21
  -2   1  11    2.25    0.80
  -2   1  11    3.67    0.83
  -2  -1  11    2.43    0.79
  -2  -1  11    3.04    0.79
  -2   1  10    1.34    0.58
  -2   1  10    2.92    0.63
  -2  -1  10    2.27    0.58
  -2  -1  10    3.12    0.65
  -2  -1  10    1.30    0.58
  -2   1   9    1.82    0.50
  -2   1   9    1.22    0.53
  -2  -1   9    0.85    0.52
  -2  -1   9    1.19    0.45
  -2  -1   9    0.86    0.44
  -2   1   8   21.38    0.98
  -2   1   8   23.04    0.98
  -2  -1   8   21.79    1.02
  -2  -1   8   21.52    0.99
  -2   1   7  375.31   10.62
   2   1  -7  381.75   10.56
   2   1  -7  385.91   10.57
  -2   1   7  383.61   10.57
  -2  -1   7  377.56   10.59
  -2  -1   7  363.48   10.62
   2   1  -6    0.32    0.37
   2   1  -6    0.54    0.30
  -2   1   6    0.86    0.27
  -2  -1   6    0.84    0.25
  -2  -1   6    0.98    0.28
  -2   1   5  181.11    5.22
  -2   1   5  181.84    5.25
  -2   1   5  185.89    5.23
   2   1  -5  190.47    5.24
   2   1  -5  191.80    5.24
  -2  -1   5  182.95    5.26
  -2  -1   5  187.95    5.24
   2   1  -4   48.15    1.41
  -2   1   4   46.69    1.37
   2   1  -4   47.57    1.44
  -2   1   4   44.98    1.38
  -2   1   4   46.59    1.40
   2   1  -4   46.63    1.39
   2  -1  -4   48.03    1.38
  -2  -1   4   45.87    1.40
  -2  -1   4   46.13    1.39
   2  -1  -4   46.92    1.37
   2  -1  -4   47.74    1.42
  -2   1   3  171.49    4.94
  -2   1   3  182.62    4.94
   2   1  -3  180.78    4.95
  -2   1   3  171.21    4.95
   2   1  -3  181.17    4.96
   2   1  -3  177.39    4.95
   2  -1  -3  176.01    4.93
  -2  -1   3  181.36    4.95
   2  -1  -3  183.19    4.95
  -2  -1   3  170.71    4.95
  -2  -1   3  166.43    4.96
   2  -1  -3  181.24    4.94
  -2   1   2  728.07   20.39
  -2   1   2  724.35   20.40
   2   1  -2  752.23   20.43
   2   1  -2  761.80   20.41
   2   1  -2  733.07   20.41
  -2   1   2  724.18   20.47
   2  -1  -2  758.03   20.45
   2  -1  -2  761.91   20.40
  -2  -1   2  727.46   20.40
   2  -1  -2  744.28   20.40
  -2  -1   2  732.83   20.54
  -2  -1   2  702.61   20.40
   2   1  -1 3721.20  106.17
  -2   1   1 3975.20  106.10
  -2   1   1 3882.04  106.12
   2   1  -1 3982.71  106.12
   2   1  -1 3806.53  106.17
  -2   1   1 3697.20  106.11
   2  -1  -1 3740.79  106.14
  -2  -1   1 3923.62  106.16
  -2  -1   1 3754.15  106.13
   2  -1  -1 3881.71  106.08
   2  -1  -1 3843.89  106.11
   2   1   0    5.83    0.27
   2   1   0    5.81    0.31
  -2   1   0    6.13    0.31
  -2   1   0    5.74    0.29
  -2   1   0    6.41    0.28
   2  -1   0    6.25    0.31
   2  -1   0    5.73    0.28
  -2  -1   0    5.57    0.28
  -2  -1   0    6.25    0.27
  -2  -1   0    5.90    0.29
   2  -1   0    5.99    0.30
  -2   1  -1   32.71    0.96
   2   1   1   31.64    0.95
  -2   1  -1   30.21    0.95
   2   1   1   30.28    0.94
  -2   1  -1   30.79    0.93
   2  -1   1   29.98    0.94
  -2  -1  -1   31.09    0.93
  -2  -1  -1   30.76    0.91
   2  -1   1   31.05    0.95
   2  -1   1   32.03    0.96
  -2   1  -2    9.92    0.45
   2   1   2    9.56    0.43
  -2   1  -2    9.84    0.47
   2   1   2   10.16    0.46
  -2   1  -2    9.13    0.42
  -2  -1  -2   10.24    0.42
   2  -1   2    9.59    0.42
  -2  -1  -2    9.50    0.38
  -2  -1  -2    9.40    0.43
   2  -1   2    9.97    0.47
   2  -1   2   10.20    0.45
  -2   1  -3    3.35    0.27
  -2   1  -3    3.04    0.31
   2   1   3    3.58    0.33
   2   1   3    3.34    0.28
  -2   1  -3    3.09    0.31
  -2  -1  -3    3.27    0.36
  -2  -1  -3    3.42    0.27
   2  -1   3    3.29    0.30
   2  -1   3    3.62    0.27
   2  -1   3    3.76    0.52
  -2   1  -4  255.82    6.98
   2   1   4  242.86    6.97
  -2   1  -4  234.86    7.03
   2  -1   4  250.11    6.95
   2  -1   4  244.63    6.99
  -2  -1  -4  245.76    6.95
  -2  -1  -4  263.44    6.96
   2   1   5   45.60    1.50
  -2   1  -5   47.30    1.52
  -2   1  -5   48.22    1.56
  -2  -1  -5   47.50    1.49
   2  -1   5   46.12    1.46
   2  -1   5   47.84    1.54
  -2   1  -6   13.46    0.93
   2   1   6   11.87    0.75
  -2   1  -6   11.70    0.78
   2  -1   6   12.05    0.75
   2   1   7   16.64    0.90
   2  -1   7   14.80    0.97
   2  -1   7   17.47    0.99
   2   1   8    7.83    0.80
   2   1   8    6.85    0.65
   2  -1   8    7.09    0.70
   2  -1   8    6.46    0.72
   2   1   9    0.01    0.64
   2   1   9    0.15    0.68
   2  -1   9    0.81    0.66
   2  -1   9    0.60    0.76
   2   1  10    0.40    0.95
   2   1  10   -0.23    0.86
   2  -1  10    0.45    1.01
   2  -1  10   -0.72    0.93
  -2   2  12    0.84    1.12
  -2  -2  12    2.39    1.08
  -2  -2  12   -2.50    1.25
  -2   2  11    1.82    0.79
  -2   2  11    1.27    0.82
  -2  -2  11    1.08    0.77
  -2  -2  11    1.37    0.79
  -2  -2  11    0.70    0.75
  -2   2  10   26.21    1.37
  -2   2  10   26.29    1.32
  -2  -2  10   26.77    1.29
  -2  -2  10   26.18    1.38
  -2  -2  10   28.04    1.42
  -2   2   9   10.76    0.88
  -2   2   9   11.51    0.89
  -2  -2   9   12.63    1.01
  -2  -2   9   11.33    0.88
  -2  -2   9   12.66    0.91
   2   2  -8    2.50    0.93
  -2   2   8    1.13    0.39
   2   2  -8    1.94    0.48
  -2   2   8    2.03    0.49
  -2  -2   8    1.36    0.39
  -2  -2   8    1.56    0.44
  -2  -2   8    1.63    0.44
   2   2  -7   30.89    1.29
  -2   2   7   33.09    1.12
  -2   2   7   32.58    1.15
   2   2  -7   33.30    1.18
  -2  -2   7   32.31    1.17
  -2  -2   7   32.62    1.20
  -2   2   6   23.37    1.00
   2   2  -6   25.62    0.96
   2   2  -6   27.49    1.04
  -2   2   6   27.32    0.92
  -2  -2   6   27.02    0.95
  -2  -2   6   26.92    0.95
   2   2  -5    3.69    0.40
   2   2  -5    2.58    0.35
  -2   2   5    2.38    0.24
  -2   2   5    3.21    0.36
  -2   2   5    2.78    0.25
  -2  -2   5    3.03    0.29
  -2  -2   5    2.37    0.26
  -2   2   4    1.53    0.17
  -2   2   4    1.55    0.17
   2   2  -4    1.18    0.22
   2   2  -4    1.71    0.26
  -2   2   4    1.39    0.19
   2   2  -4    1.58    0.28
  -2  -2   4    1.48    0.20
   2  -2  -4    1.89    0.27
  -2  -2   4    1.23    0.22
   2   2  -3   96.08    2.74
  -2   2   3   97.70    2.71
   2   2  -3   94.63    2.75
   2   2  -3   99.80    2.75
  -2   2   3   95.42    2.72
  -2  -2   3   93.88    2.74
  -2  -2   3   96.76    2.73
   2  -2  -3   99.21    2.73
  -2  -2   3   93.99    2.74
   2   2  -2  149.24    4.12
  -2   2   2  150.36    4.10
   2   2  -2  147.94    4.11
  -2   2   2  139.72    4.10
  -2   2   2  145.02    4.10
   2  -2  -2  143.92    4.10
  -2  -2   2  143.94    4.12
  -2  -2   2  151.94    4.11
  -2  -2   2  141.08    4.12
   2  -2  -2  153.36    4.10
   2  -2  -2  149.43    4.09
   2   2  -1  627.66   16.60
  -2   2   1  576.54   16.59
  -2   2   1  628.08   16.60
   2   2  -1  597.88   16.59
  -2   2   1  596.13   16.59
   2   2  -1  598.82   16.60
  -2  -2   1  581.27   16.59
   2  -2  -1  575.43   16.59
   2  -2  -1  601.07   16.59
   2  -2  -1  597.84   16.58
  -2  -2   1  635.93   16.69
   2  -2  -1  599.25   16.60
  -2  -2   1  578.50   16.66
   2   2   0   70.80    2.02
  -2   2   0   74.32    2.04
  -2   2   0   69.81    2.04
   2   2   0   72.99    2.03
  -2   2   0   72.25    2.04
   2  -2   0   69.01    2.03
   2  -2   0   72.20    2.04
  -2  -2   0   69.92    2.03
  -2  -2   0   74.10    2.02
   2  -2   0   68.33    2.03
  -2   2  -1  339.22    9.18
   2   2   1  333.50    9.18
  -2   2  -1  329.31    9.20
   2   2   1  321.18    9.18
  -2   2  -1  344.30    9.19
   2  -2   1  343.21    9.20
  -2  -2  -1  331.02    9.17
  -2  -2  -1  312.96    9.17
   2  -2   1  320.79    9.18
   2  -2   1  329.57    9.19
  -2   2  -2  571.66   15.90
   2   2   2  561.13   15.88
  -2   2  -2  590.97   15.88
  -2   2  -2  591.46   15.90
   2   2   2  581.15   15.88
   2  -2   2  560.27   15.90
   2  -2   2  562.63   15.88
   2  -2   2  591.68   15.91
  -2  -2  -2  550.31   15.87
  -2  -2  -2  568.29   15.87
  -2   2  -3    5.29    0.43
   2   2   3    5.01    0.48
   2   2   3    5.38    0.38
  -2   2  -3    5.78    0.50
  -2   2  -3    5.25    0.45
  -2  -2  -3    5.74    0.36
  -2  -2  -3    5.76    0.36
   2  -2   3    5.63    0.39
   2  -2   3    4.96    0.42
  -2   2  -4  465.15   13.00
   2   2   4  464.26   12.98
  -2   2  -4  485.69   13.00
   2  -2   4  452.26   12.97
   2  -2   4  464.02   13.01
  -2   2  -5  146.84    4.22
  -2   2  -5  142.12    4.24
   2   2   5  147.11    4.19
   2  -2   5  147.54    4.17
   2  -2   5  147.52    4.23
   2   2   6    6.94    0.53
  -2   2  -6    5.68    0.55
   2  -2   6    7.02    0.55
   2  -2   6    7.42    0.51
   2   2   7   22.83    1.05
  -2   2  -7   24.65    1.12
   2  -2   7   24.99    1.16
   2  -2   7   24.12    1.14
   2   2   8   21.54    1.14
   2   2   8   20.72    1.21
   2  -2   8   22.63    1.24
   2  -2   8   22.60    1.20
   2   2   9    2.74    0.75
   2   2   9    2.38    0.72
   2  -2   9    2.35    0.69
   2  -2   9    3.55    0.81
   2   2  10   20.33    1.65
   2   2  10   23.18    1.75
   2  -2  10   24.84    1.87
  -2   3  12   -1.58    1.17
  -2  -3  12    0.03    1.04
  -2  -3  12   -3.25    1.12
  -2   3  11    8.38    1.03
  -2   3  11    5.70    0.85
  -2  -3  11    8.43    0.94
  -2  -3  11    6.77    1.07
  -2  -3  11    7.11    0.89
  -2   3  10   11.09    1.07
  -2   3  10    9.62    1.08
  -2  -3  10    9.96    0.88
  -2  -3  10   11.41    1.11
  -2  -3  10   10.43    1.08
   2   3  -9    2.18    0.54
  -2   3   9    2.32    0.52
  -2   3   9    1.61    0.50
  -2  -3   9    3.17    0.62
  -2  -3   9    2.38    0.56
  -2  -3   9    1.93    0.53
   2   3  -8   -0.07    0.43
  -2   3   8    0.50    0.36
  -2   3   8    0.53    0.36
  -2  -3   8    0.52    0.42
  -2  -3   8    0.22    0.33
  -2  -3   8    0.56    0.40
  -2   3   7    2.38    0.34
  -2   3   7    3.03    0.38
   2   3  -7    2.70    0.44
  -2  -3   7    2.76    0.40
  -2  -3   7    2.48    0.41
   2   3  -6    1.16    0.36
  -2   3   6    1.30    0.25
  -2   3   6    1.88    0.28
   2   3  -6    1.56    0.46
  -2  -3   6    1.25    0.26
  -2  -3   6    1.53    0.38
   2   3  -5   13.80    0.71
  -2   3   5   13.46    0.54
   2   3  -5   15.05    0.63
  -2   3   5   14.52    0.57
  -2   3   5   14.20    0.55
  -2  -3   5   14.28    0.62
  -2  -3   5   13.89    0.60
  -2   3   4  546.31   14.96
   2   3  -4  534.76   15.01
  -2   3   4  541.68   14.97
  -2   3   4  521.72   14.99
   2   3  -4  567.86   15.03
   2   3  -4  564.57   15.01
  -2  -3   4  531.97   15.01
  -2  -3   4  509.89   15.01
  -2  -3   4  544.47   15.00
  -2   3   3   16.47    0.55
  -2   3   3   16.41    0.52
  -2   3   3   16.21    0.54
   2   3  -3   17.31    0.62
   2   3  -3   16.88    0.58
  -2  -3   3   16.83    0.58
  -2  -3   3   15.61    0.59
  -2  -3   3   16.80    0.56
   2  -3  -3   17.42    0.56
  -2   3   2  154.71    4.40
  -2   3   2  153.02    4.40
   2   3  -2  158.03    4.43
  -2   3   2  149.70    4.40
  -2   3   2  161.37    4.42
   2   3  -2  163.63    4.43
   2   3  -2  162.94    4.43
   2  -3  -2  159.83    4.40
   2  -3  -2  162.46    4.40
  -2  -3   2  154.07    4.43
  -2  -3   2  151.92    4.43
  -2  -3   2  164.17    4.42
  -2   3   1  127.99    3.62
   2   3  -1  136.07    3.64
  -2   3   1  122.81    3.62
   2   3  -1  136.62    3.63
   2   3  -1  131.33    3.63
  -2   3   1  131.30    3.63
   2  -3  -1  127.73    3.61
  -2  -3   1  126.23    3.63
  -2  -3   1  132.89    3.62
   2  -3  -1  127.20    3.62
  -2  -3   1  122.38    3.63
   2  -3  -1  132.51    3.62
   2  -3  -1  127.04    3.63
   2   3   0    2.63    0.20
  -2   3   0    2.02    0.20
  -2   3   0    1.95    0.19
  -2   3   0    2.06    0.20
   2   3   0    2.40    0.20
  -2  -3   0    2.22    0.22
  -2  -3   0    2.41    0.20
   2  -3   0    2.53    0.27
   2  -3   0    1.94    0.19
   2  -3   0    1.98    0.22
   2   3   1   41.94    1.22
  -2   3  -1   42.68    1.25
  -2   3  -1   42.94    1.26
   2   3   1   42.17    1.23
  -2   3  -1   42.15    1.26
   2  -3   1   41.22    1.25
   2  -3   1   41.91    1.26
  -2  -3  -1   37.23    1.28
  -2  -3  -1   41.90    1.21
   2  -3   1   43.08    1.27
  -2   3  -2  199.89    5.51
  -2   3  -2  193.59    5.52
   2   3   2  192.95    5.48
   2   3   2  196.93    5.49
  -2   3  -2  197.35    5.52
   2  -3   2  193.73    5.50
   2  -3   2  201.21    5.52
   2  -3   2  193.65    5.52
  -2   3  -3    0.34    0.27
  -2   3  -3    0.77    0.33
   2   3   3    0.85    0.28
  -2   3  -3    0.45    0.27
   2   3   3    0.51    0.21
   2  -3   3    1.03    0.25
   2  -3   3    0.67    0.24
  -2   3  -4    8.50    0.62
  -2   3  -4    8.04    0.71
   2   3   4    9.60    0.52
   2  -3   4    7.41    0.67
   2  -3   4    9.72    0.56
  -2   3  -5   65.10    2.01
   2   3   5   65.56    1.95
   2  -3   5   65.19    2.01
   2  -3   5   60.95    1.97
  -2   3  -6    1.19    0.47
   2  -3   6    1.13    0.39
   2  -3   6    1.59    0.43
   2   3   7   -0.26    0.43
  -2   3  -7    0.40    0.53
   2  -3   7    0.24    0.37
   2  -3   7    0.30    0.46
   2  -3   7    0.05    0.48
   2   3   8   -0.14    0.50
  -2   3  -8    0.41    0.58
   2   3   8    0.13    0.53
   2  -3   8    0.22    0.60
   2  -3   8    0.41    0.51
   2   3   9    0.61    0.72
   2   3   9    0.71    0.65
   2  -3   9    0.80    0.67
   2  -3   9   -0.38    0.72
   2   3  10   16.34    1.73
   2  -3  10   18.11    1.73
   2  -3  10   15.26    1.57
  -2  -4  12    0.09    1.17
  -2  -4  12   -0.12    1.02
  -2   4  11   21.04    1.54
  -2  -4  11   19.41    1.96
  -2  -4  11   21.41    1.51
  -2  -4  11   20.73    1.68
  -2   4  10    3.22    0.72
  -2   4  10    2.90    0.66
   2   4 -10    2.08    0.66
  -2  -4  10    2.93    0.66
  -2  -4  10    2.27    0.74
  -2  -4  10    2.45    0.66
   2   4  -9    2.46    0.62
  -2   4   9    1.69    0.51
  -2   4   9    1.79    0.49
  -2  -4   9    1.88    0.50
  -2  -4   9    1.69    0.56
  -2  -4   9    2.01    0.60
   2   4  -8    2.91    0.51
  -2   4   8    3.47    0.42
  -2   4   8    3.90    0.44
  -2  -4   8    3.41    0.51
  -2  -4   8    2.88    0.43
  -2  -4   8    3.42    0.51
  -2   4   7   52.13    1.61
   2   4  -7   49.78    1.66
  -2  -4   7   51.59    1.67
  -2  -4   7   49.21    1.65
  -2  -4   7   48.94    1.65
  -2   4   6   13.29    0.61
   2   4  -6   13.56    0.71
  -2  -4   6   12.68    0.63
  -2  -4   6   13.11    0.67
   2   4  -5  543.29   14.31
  -2   4   5  521.37   14.28
  -2  -4   5  461.99   14.48
  -2  -4   5  527.50   14.31
   2   4  -4   38.44    1.22
   2   4  -4   37.88    1.17
   2   4  -4   37.85    1.20
  -2   4   4   36.93    1.11
  -2  -4   4   35.56    1.16
  -2  -4   4   36.46    1.16
  -2  -4   4   35.94    1.15
   2   4  -3  108.32    3.09
  -2   4   3  107.55    3.04
  -2   4   3  110.70    3.07
   2   4  -3  108.84    3.10
   2   4  -3  107.28    3.10
  -2  -4   3  110.00    3.08
  -2  -4   3  107.52    3.09
   2  -4  -3  113.46    3.05
  -2  -4   3  102.95    3.09
   2   4  -2  389.23   10.56
   2   4  -2  384.66   10.56
  -2   4   2  374.22   10.51
   2   4  -2  397.38   10.56
  -2   4   2  396.31   10.55
  -2   4   2  369.85   10.53
  -2   4   2  367.28   10.52
  -2  -4   2  366.30   10.56
  -2  -4   2  373.68   10.55
  -2  -4   2  380.42   10.55
  -2   4   1  345.49    9.89
  -2   4   1  349.48    9.89
  -2   4   1  370.67    9.91
   2   4  -1  359.93    9.90
   2   4  -1  370.82    9.90
   2   4  -1  370.98    9.91
  -2  -4   1  343.15    9.90
   2  -4  -1  375.23    9.89
  -2  -4   1  358.76    9.90
   2  -4  -1  345.89    9.89
   2  -4  -1  354.05    9.91
  -2  -4   1  335.29    9.90
  -2   4   0  336.99    9.14
   2   4   0  330.04    9.13
  -2   4   0  327.83    9.15
  -2   4   0  333.87    9.15
   2   4   0  334.40    9.14
   2   4   0  322.39    9.13
   2  -4   0  350.56    9.15
  -2  -4   0  328.20    9.12
  -2  -4   0  315.46    9.12
   2  -4   0  324.12    9.15
   2  -4   0  314.29    9.14
   2   4   1  594.90   17.20
  -2   4  -1  642.36   17.24
  -2   4  -1  641.32   17.24
  -2   4  -1  615.49   17.24
   2   4   1  622.47   17.21
  -2  -4  -1  618.63   17.19
   2  -4   1  651.06   17.24
   2  -4   1  621.49   17.24
  -2  -4  -1  594.03   17.19
   2  -4   1  614.49   17.24
  -2   4  -2   50.34    1.54
   2   4   2   50.16    1.47
  -2   4  -2   51.72    1.54
  -2   4  -2   50.75    1.55
   2   4   2   49.84    1.49
   2  -4   2   50.70    1.52
   2  -4   2   50.33    1.53
   2  -4   2   50.69    1.54
   2   4   3    1.10    0.27
  -2   4  -3    0.34    0.33
  -2   4  -3    0.94    0.33
  -2   4  -3    0.33    0.36
   2   4   3    0.74    0.21
   2  -4   3    1.02    0.26
   2  -4   3    0.74    0.25
  -2   4  -4   25.19    1.01
   2   4   4   26.74    0.90
   2  -4   4   27.16    0.99
   2   4   5    0.43    0.29
  -2   4  -5    0.01    0.41
   2  -4   5    0.47    0.35
   2  -4   5   -0.34    0.33
  -2   4  -6    1.29    0.47
   2   4   6    0.18    0.33
   2  -4   6    0.85    0.40
   2  -4   6    0.67    0.41
   2  -4   6    1.24    0.43
  -2   4  -7    0.21    0.56
   2   4   7   -0.08    0.43
   2  -4   7    0.09    0.47
   2  -4   7   -0.09    0.46
   2  -4   7   -0.43    0.46
   2   4   8    6.77    0.66
   2   4   8    8.15    0.80
  -2   4  -8    6.87    0.72
   2  -4   8    7.35    0.80
   2  -4   8    7.21    0.61
   2  -4   8    7.53    0.76
  -2   4  -9    3.76    0.84
   2   4   9    3.74    0.80
   2   4   9    5.08    0.81
   2  -4   9    5.89    0.96
   2  -4   9    4.66    0.76
   2   4  10   16.51    1.70
   2  -4  10   16.62    1.76
   2  -4  10   13.79    1.17
  -2  -5  12    2.79    1.25
  -2  -5  12   -0.48    1.06
  -2   5  11   -0.01    0.82
  -2  -5  11    0.10    0.86
  -2  -5  11   -0.69    0.93
  -2  -5  11   -0.75    0.84
  -2   5  10   10.78    1.12
  -2   5  10    9.61    0.82
   2   5 -10   10.96    1.17
  -2  -5  10   10.79    1.13
  -2  -5  10   11.41    1.16
  -2  -5  10   11.62    0.98
  -2   5   9    0.83    0.89
   2   5  -9    0.89    0.62
  -2   5   9    0.27    0.47
  -2  -5   9    0.06    0.43
  -2  -5   9   -0.12    0.55
  -2  -5   9    0.65    0.61
  -2   5   8    9.60    0.70
   2   5  -8    7.46    0.66
  -2  -5   8    9.79    0.81
  -2  -5   8    7.94    0.85
  -2   5   7   10.03    0.60
   2   5  -7    8.99    0.75
  -2  -5   7    9.61    0.74
  -2  -5   7    9.71    0.73
  -2   5   6    3.17    0.32
   2   5  -6    2.64    0.40
  -2  -5   6    2.34    0.40
  -2  -5   6    3.21    0.35
  -2   5   5   47.24    1.40
   2   5  -5   47.61    1.47
  -2  -5   5   43.50    1.47
  -2   5   4  104.12    2.94
  -2   5   4  102.80    2.92
   2   5  -4  101.86    2.98
   2   5  -4  102.38    3.01
   2   5  -4  104.09    3.01
  -2  -5   4  101.32    2.98
  -2  -5   4  110.49    3.02
  -2  -5   4   99.92    2.98
   2   5  -3   76.67    2.20
   2   5  -3   77.20    2.19
   2   5  -3   76.40    2.21
  -2   5   3   76.55    2.17
  -2   5   3   75.32    2.13
  -2  -5   3   73.89    2.18
  -2  -5   3   75.20    2.18
  -2  -5   3   71.72    2.19
   2   5  -2    0.18    0.20
  -2   5   2    0.38    0.12
   2   5  -2    0.50    0.20
   2   5  -2    0.55    0.16
  -2   5   2    0.20    0.14
  -2   5   2    0.25    0.19
  -2  -5   2    0.25    0.14
  -2  -5   2    0.71    0.16
  -2  -5   2    0.24    0.17
   2  -5  -2    0.23    0.17
   2   5  -1  563.76   15.41
   2   5  -1  564.09   15.41
   2   5  -1  574.39   15.41
  -2   5   1  542.30   15.39
  -2   5   1  593.54   15.42
  -2   5   1  550.30   15.40
  -2  -5   1  539.31   15.40
   2  -5  -1  528.60   15.39
  -2  -5   1  530.22   15.41
  -2  -5   1  559.97   15.40
   2  -5  -1  584.29   15.39
   2  -5  -1  541.09   15.41
  -2   5   0  112.75    3.28
   2   5   0  116.40    3.26
  -2   5   0  115.92    3.29
   2   5   0  117.14    3.27
  -2   5   0  117.17    3.28
   2   5   0  119.27    3.28
  -2  -5   0  120.57    3.25
  -2  -5   0  114.43    3.25
   2  -5   0  109.95    3.27
   2  -5   0  110.40    3.29
   2  -5   0  121.92    3.28
   2   5   1  638.17   17.63
  -2   5  -1  636.79   17.66
  -2   5  -1  630.66   17.67
  -2   5  -1  666.60   17.67
   2   5   1  611.38   17.63
   2  -5   1  617.50   17.67
   2  -5   1  630.95   17.67
   2  -5   1  663.37   17.67
  -2   5  -2   34.02    1.11
  -2   5  -2   33.48    1.14
   2   5   2   33.42    1.03
  -2   5  -2   35.44    1.14
   2  -5   2   34.66    1.13
   2  -5   2   33.92    1.10
   2  -5   2   34.41    1.10
  -2   5  -3   95.77    2.74
  -2   5  -3   87.69    2.75
   2   5   3   93.73    2.65
   2   5   3   92.83    2.67
   2  -5   3   93.82    2.71
   2   5   4   10.23    0.50
  -2   5  -4    8.17    0.67
   2  -5   4    9.81    0.64
   2  -5   4    9.14    0.60
   2   5   5   74.42    2.17
  -2   5  -5   70.29    2.27
   2  -5   5   72.71    2.26
   2  -5   5   72.73    2.22
  -2   5  -6   65.70    2.09
   2   5   6   64.53    1.97
   2  -5   6   63.00    2.02
   2  -5   6   61.63    2.08
   2  -5   6   63.32    2.08
  -2   5  -7   16.60    1.09
   2   5   7   15.43    0.91
   2  -5   7   15.98    1.02
   2  -5   7   15.99    0.97
   2  -5   7   16.28    0.99
   2   5   8   -0.49    0.53
  -2   5  -8   -0.01    0.65
   2   5   8   -0.11    0.55
   2  -5   8    0.89    0.59
   2  -5   8    0.31    0.57
   2  -5   8    0.15    0.50
   2   5   9   -0.48    0.77
   2   5   9   -0.05    0.72
  -2   5  -9    0.30    0.84
   2  -5   9   -0.55    0.59
   2  -5   9    0.44    0.74
   2   5  10    2.10    0.96
   2  -5  10    1.43    0.88
   2  -5  10    1.32    1.10
  -2   6  12    0.07    1.14
  -2  -6  12    2.41    1.20
  -2  -6  12    0.46    1.58
   2   6 -11    0.15    0.92
  -2   6  11    1.16    0.91
  -2  -6  11    0.48    0.85
  -2  -6  11    2.09    1.02
  -2  -6  11   -1.15    1.01
  -2   6  10    6.79    0.77
   2   6 -10    5.42    0.82
  -2   6  10    7.21    0.78
  -2  -6  10    6.65    0.84
  -2  -6  10    8.26    0.83
  -2  -6  10    7.46    0.89
   2   6  -9   16.73    1.21
  -2   6   9   18.67    1.02
  -2  -6   9   18.16    1.22
  -2  -6   9   18.76    1.10
  -2  -6   9   19.60    1.15
   2   6  -8   46.96    1.73
  -2   6   8   48.03    1.62
  -2  -6   8   47.57    1.73
  -2  -6   8   49.23    1.70
  -2  -6   8   49.70    1.70
   2   6  -7   34.07    1.32
  -2   6   7   35.64    1.19
  -2  -6   7   33.81    1.30
  -2  -6   7   33.67    1.25
  -2  -6   7   35.19    1.29
   2   6  -6   13.95    0.77
  -2   6   6   14.55    0.61
  -2  -6   6   14.00    0.69
  -2  -6   6   13.77    0.74
  -2   6   5   13.55    0.55
   2   6  -5   13.96    0.68
  -2  -6   5   14.67    0.62
  -2  -6   5   13.85    0.65
  -2   6   4    3.62    0.26
  -2   6   4    4.01    0.40
   2   6  -4    3.83    0.42
  -2  -6   4    2.54    0.29
  -2  -6   4    3.61    0.35
   2   6  -3  203.61    5.55
  -2   6   3  203.14    5.52
   2   6  -3  194.01    5.55
   2   6  -3  203.49    5.55
  -2  -6   3  191.22    5.54
  -2  -6   3  196.09    5.54
  -2  -6   3  187.78    5.54
   2   6  -2    3.02    0.31
  -2   6   2    2.36    0.26
   2   6  -2    2.55    0.23
   2   6  -2    1.86    0.28
  -2  -6   2    3.03    0.26
  -2  -6   2    2.18    0.23
   2  -6  -2    2.09    0.22
  -2  -6   2    2.60    0.25
   2   6  -1  577.27   15.43
  -2   6   1  553.49   15.41
  -2   6   1  571.42   15.43
   2   6  -1  559.59   15.42
   2   6  -1  566.39   15.42
  -2   6   1  574.49   15.41
  -2  -6   1  547.51   15.41
   2  -6  -1  593.32   15.40
  -2  -6   1  523.62   15.42
   2  -6  -1  538.79   15.43
  -2  -6   1  542.27   15.41
   2  -6  -1  526.55   15.40
   2   6   0  205.50    5.70
  -2   6   0  200.14    5.72
   2   6   0  208.99    5.71
  -2   6   0  202.35    5.72
   2   6   0  207.65    5.69
  -2   6   0  198.77    5.72
  -2  -6   0  210.55    5.68
   2  -6   0  197.72    5.73
   2  -6   0  214.28    5.71
  -2  -6   0  203.60    5.68
   2  -6   0  194.78    5.70
   2   6   1    0.44    0.22
   2   6   1    0.32    0.14
  -2   6  -1    0.27    0.27
  -2   6  -1   -0.15    0.23
  -2   6  -1    0.44    0.27
   2  -6   1    0.66    0.22
   2  -6   1   -0.23    0.21
   2  -6   1   -0.07    0.20
   2   6   2   28.18    0.92
  -2   6  -2   29.34    1.01
  -2   6  -2   30.68    1.12
  -2   6  -2   30.17    1.05
   2  -6   2   28.85    0.99
   2  -6   2   28.79    0.98
   2  -6   2   29.15    1.00
  -2   6  -3   29.68    1.06
   2   6   3   28.55    0.96
   2  -6   3   28.44    1.04
   2  -6   3   30.32    1.04
   2   6   4   17.49    0.67
  -2   6  -4   18.21    0.87
   2  -6   4   19.01    0.84
   2  -6   4   17.75    0.82
   2   6   5   28.64    0.98
  -2   6  -5   27.30    1.17
   2  -6   5   27.19    1.11
   2  -6   5   27.63    1.13
   2  -6   5   28.25    1.11
  -2   6  -6    0.81    0.53
   2   6   6   -0.06    0.35
   2  -6   6    1.03    0.46
   2  -6   6    0.91    0.45
   2  -6   6    0.14    0.44
   2   6   7    5.06    0.53
  -2   6  -7    4.41    0.69
   2  -6   7    5.83    0.60
   2  -6   7    5.61    0.66
   2  -6   7    5.73    0.65
   2   6   8    0.37    0.58
  -2   6  -8    2.53    0.79
   2   6   8    1.29    0.60
   2  -6   8    0.49    0.58
   2  -6   8    0.68    0.62
   2  -6   8    0.84    0.54
   2   6   9   -1.80    0.72
  -2   6  -9   -0.11    0.80
   2  -6   9   -0.20    0.62
   2  -6   9    0.07    0.93
   2  -6   9    0.83    0.79
   2   6  10    1.63    1.00
  -2   6 -10    0.49    1.23
   2  -6  10    1.68    0.96
   2  -6  10    0.48    0.94
   2   7 -11    1.72    1.07
  -2   7  11    1.15    0.96
  -2  -7  11    0.35    1.19
  -2  -7  11    0.47    0.90
  -2  -7  11    0.83    0.94
   2   7 -10    4.62    0.84
  -2   7  10    4.22    0.74
  -2  -7  10    3.96    0.81
  -2  -7  10    4.91    0.84
  -2  -7  10    5.06    0.87
   2   7  -9    0.34    0.65
  -2   7   9   -0.10    0.48
  -2  -7   9    0.48    0.59
  -2  -7   9    0.76    0.59
  -2  -7   9   -0.16    0.63
   2   7  -8   40.83    1.58
  -2   7   8   40.25    1.42
  -2  -7   8   43.39    1.60
  -2  -7   8   38.25    1.50
  -2  -7   8   40.46    1.53
   2   7  -7   47.05    1.68
  -2   7   7   49.06    1.54
  -2  -7   7   49.53    1.68
  -2  -7   7   47.61    1.63
  -2  -7   7   48.47    1.67
   2   7  -6   90.17    2.74
  -2   7   6   91.33    2.64
  -2  -7   6   90.60    2.72
  -2  -7   6   92.21    2.74
  -2  -7   6   88.55    2.72
   2   7  -5    5.43    0.55
  -2   7   5    5.91    0.36
  -2  -7   5    5.17    0.47
  -2  -7   5    6.04    0.55
   2   7  -4   24.92    1.06
  -2   7   4   27.89    0.89
  -2   7   4   26.20    0.80
  -2  -7   4   25.70    0.90
   2   7  -3   12.73    0.65
   2   7  -3   13.76    0.58
  -2   7   3   13.75    0.58
   2   7  -3   14.25    0.62
  -2  -7   3   13.43    0.53
  -2  -7   3   13.00    0.55
  -2  -7   3   12.25    0.55
  -2   7   2   89.99    2.58
   2   7  -2   91.89    2.59
   2   7  -2   88.39    2.60
   2   7  -2   90.79    2.58
  -2  -7   2   90.14    2.57
   2  -7  -2   88.05    2.57
  -2  -7   2   85.83    2.58
  -2  -7   2   92.47    2.57
   2   7  -1  275.96    7.50
  -2   7   1  263.20    7.49
  -2   7   1  269.57    7.49
  -2   7   1  269.58    7.51
   2   7  -1  268.63    7.50
   2   7  -1  278.02    7.50
  -2  -7   1  261.79    7.49
   2  -7  -1  259.69    7.51
  -2  -7   1  259.27    7.49
   2  -7  -1  282.60    7.47
   2  -7  -1  260.81    7.47
  -2  -7   1  275.25    7.48
   2   7   0  176.43    4.99
  -2   7   0  174.43    5.01
   2   7   0  184.88    4.99
  -2   7   0  178.79    5.03
   2   7   0  179.60    5.00
  -2   7   0  179.82    5.02
   2  -7   0  187.57    5.01
   2  -7   0  172.44    5.03
   2  -7   0  173.91    5.00
  -2  -7   0  175.12    4.98
  -2   7  -1   24.61    0.91
   2   7   1   23.76    0.75
  -2   7  -1   24.19    0.86
   2   7   1   24.18    0.82
  -2   7  -1   23.23    0.90
   2  -7   1   23.94    0.84
   2  -7   1   24.25    0.86
   2  -7   1   25.06    0.85
  -2   7  -2    7.31    0.54
   2  -7   2    6.73    0.56
  -2   7  -3    1.09    0.36
   2  -7   3    1.44    0.35
   2  -7   3    1.16    0.31
  -2   7  -4    9.56    0.73
   2  -7   4    9.80    0.63
   2  -7   4   10.37    0.69
   2  -7   4   10.14    0.72
  -2   7  -5   30.20    1.24
   2  -7   5   30.00    1.17
   2  -7   5   31.76    1.19
   2  -7   5   29.73    1.21
   2   7   6   12.26    0.69
  -2   7  -6   11.35    0.98
   2  -7   6   10.78    0.86
   2  -7   6   13.87    0.94
   2  -7   6   11.00    0.82
  -2   7  -7   11.62    1.09
   2  -7   7   11.50    1.01
   2  -7   7   12.93    0.99
   2  -7   7   11.68    1.04
   2   7   8   38.39    1.58
  -2   7  -8   41.21    1.83
   2   7   8   40.57    1.70
   2  -7   8   41.56    1.76
   2  -7   8   40.85    1.67
   2  -7   8   41.62    1.77
   2   7   9    7.53    0.94
  -2   7  -9    7.49    0.98
   2  -7   9    7.79    1.48
   2  -7   9    6.87    0.80
   2  -7   9    7.85    0.93
  -2   7 -10    4.71    1.12
   2   7  10    1.59    1.07
   2  -7  10    4.69    1.18
   2  -7  10    2.05    0.96
  -2  -8  11    2.93    1.06
  -2  -8  11    1.87    1.03
   2   8 -10    0.86    0.89
  -2   8  10    1.59    0.71
  -2  -8  10    1.06    0.82
  -2  -8  10    2.72    0.81
  -2  -8  10    1.60    0.81
   2   8  -9    1.61    0.71
  -2   8   9    1.09    0.54
  -2  -8   9    0.99    0.70
  -2  -8   9    2.84    0.67
  -2  -8   9    1.32    0.55
  -2   8   8    9.35    0.73
   2   8  -8    6.92    0.74
  -2  -8   8    7.87    0.77
  -2  -8   8    9.08    0.84
  -2  -8   8   10.67    0.93
   2   8  -7    1.59    0.54
  -2  -8   7    1.38    0.40
  -2  -8   7    1.52    0.48
  -2  -8   7    1.41    0.48
   2   8  -6   33.76    1.29
  -2   8   6   34.84    1.13
  -2  -8   6   36.26    1.29
  -2  -8   6   34.78    1.28
  -2  -8   6   33.68    1.23
   2   8  -5   19.06    0.86
  -2   8   5   20.07    0.68
  -2  -8   5   18.01    0.87
  -2  -8   5   19.97    0.79
  -2  -8   5   19.62    0.85
   2   8  -4    6.20    0.53
  -2   8   4    5.61    0.52
  -2  -8   4    5.45    0.51
  -2  -8   4    5.76    0.48
   2   8  -3   19.63    0.77
  -2   8   3   19.46    0.74
   2   8  -3   20.17    0.74
  -2  -8   3   18.65    0.69
  -2  -8   3   18.07    0.71
  -2  -8   3   18.79    0.71
   2  -8  -3   19.50    0.70
   2   8  -2  229.97    6.22
   2   8  -2  215.61    6.22
  -2   8   2  220.40    6.17
   2   8  -2  225.01    6.21
  -2   8   2  229.71    6.21
  -2  -8   2  228.69    6.20
  -2  -8   2  206.01    6.20
   2  -8  -2  215.58    6.20
  -2  -8   2  220.42    6.20
   2   8  -1    0.91    0.19
   2   8  -1    0.30    0.29
  -2   8   1    0.86    0.25
  -2   8   1    0.97    0.30
  -2   8   1    0.64    0.22
  -2  -8   1    1.24    0.19
   2  -8  -1    1.04    0.23
   2  -8  -1    1.18    0.17
  -2  -8   1    1.23    0.20
  -2  -8   1    0.76    0.18
  -2   8   0   13.89    0.69
  -2   8   0   14.22    0.67
   2   8   0   13.57    0.60
   2   8   0   15.45    0.57
   2   8   0   14.80    0.53
   2  -8   0   15.08    0.63
   2  -8   0   15.36    0.58
   2  -8   0   14.19    0.56
  -2   8  -1    0.15    0.25
  -2   8  -1    0.78    0.54
   2   8   1    0.19    0.24
   2   8   1    0.07    0.16
   2  -8   1    0.36    0.27
   2  -8   1   -0.08    0.25
   2  -8   1   -0.30    0.27
   2  -8   2   31.77    1.13
   2  -8   2   33.48    1.12
  -2   8  -3   75.74    2.29
   2  -8   3   75.55    2.28
   2  -8   3   73.67    2.27
  -2   8  -4   12.36    0.80
   2  -8   4   11.91    0.74
   2  -8   4   11.55    0.67
   2  -8   4   11.95    0.78
  -2   8  -5    0.22    0.49
   2  -8   5    0.15    0.44
   2  -8   5    0.07    0.34
   2  -8   5    0.12    0.41
  -2   8  -6   10.25    0.99
   2  -8   6   10.46    0.89
   2  -8   6   10.60    0.92
   2  -8   6    9.78    0.83
  -2   8  -7    4.13    0.75
   2  -8   7    4.97    0.69
   2  -8   7    3.43    0.60
   2  -8   7    5.66    0.69
  -2   8  -8   46.73    1.95
   2   8   8   44.86    1.82
   2  -8   8   44.00    1.89
   2  -8   8   44.99    1.91
   2  -8   8   46.09    1.83
  -2   8  -9   13.62    1.32
   2   8   9   16.92    1.54
   2  -8   9   13.87    1.58
   2  -8   9   15.24    1.35
   2  -8   9   13.39    1.46
   2   8  10    1.47    1.09
  -2   8 -10    0.22    1.15
   2  -8  10    1.97    1.07
   2  -8  10    1.41    1.08
  -2   9  11    5.78    1.08
   2   9 -11    6.51    1.15
  -2  -9  11    6.47    1.14
  -2  -9  11    9.39    1.21
  -2  -9  11    5.94    1.09
  -2   9  10   -1.12    0.73
   2   9 -10   -1.16    0.92
  -2  -9  10    1.38    0.78
  -2  -9  10    0.18    0.82
  -2  -9  10    0.02    0.80
  -2   9   9    0.84    0.54
   2   9  -9   -0.08    0.73
  -2  -9   9   -0.40    0.60
  -2  -9   9    0.29    0.74
  -2  -9   9   -0.46    0.63
   2   9  -8    1.55    0.65
  -2   9   8    0.63    0.42
  -2  -9   8    0.16    0.54
  -2  -9   8    0.56    0.62
  -2  -9   8   -0.66    0.51
   2   9  -7    4.95    0.62
  -2   9   7    4.74    0.52
  -2  -9   7    4.73    0.58
  -2  -9   7    5.04    0.59
  -2  -9   7    4.16    0.47
   2   9  -6   28.59    1.20
  -2   9   6   29.47    0.99
  -2  -9   6   29.97    1.19
  -2  -9   6   29.58    1.11
  -2  -9   6   29.20    1.19
   2   9  -5    1.16    0.41
  -2  -9   5    1.15    0.32
  -2  -9   5    0.53    0.37
  -2  -9   5    0.46    0.36
   2   9  -4    1.19    0.34
  -2   9   4    0.90    0.34
  -2  -9   4    1.06    0.33
  -2  -9   4    1.02    0.34
  -2  -9   4    1.02    0.32
   2   9  -3   18.77    0.74
  -2   9   3   18.34    0.76
  -2  -9   3   18.98    0.71
  -2  -9   3   15.35    0.79
  -2  -9   3   18.77    0.68
   2  -9  -3   18.31    0.69
  -2   9   2  199.72    5.54
   2   9  -2  202.55    5.59
  -2   9   2  197.00    5.58
   2   9  -2  200.87    5.59
  -2   9   2  196.59    5.54
   2  -9  -2  193.94    5.58
  -2  -9   2  194.42    5.57
  -2  -9   2  193.66    5.58
  -2  -9   2  205.07    5.57
   2   9  -1   83.51    2.34
  -2   9   1   80.12    2.34
   2   9  -1   84.42    2.33
  -2   9   1   78.32    2.32
   2   9  -1   77.79    2.36
  -2   9   1   78.34    2.38
  -2  -9   1   84.87    2.31
  -2  -9   1   77.60    2.31
   2  -9  -1   80.02    2.36
  -2  -9   1   79.37    2.32
   2   9   0    0.20    0.29
  -2   9   0    0.14    0.23
   2   9   0    0.01    0.18
   2   9   0    0.13    0.23
  -2   9   0   -0.27    0.37
  -2   9   0    0.12    0.34
  -2  -9   0    0.08    0.20
   2  -9   0    0.03    0.15
   2  -9   0    0.14    0.25
   2  -9   0    0.12    0.21
   2  -9   0    0.06    0.24
   2   9   1   11.23    0.54
   2   9   1   10.24    0.57
   2  -9   1   11.43    0.58
   2  -9   1   10.05    0.62
   2  -9   1   10.47    0.47
   2  -9   1   11.54    0.61
  -2   9  -2  165.94    4.60
   2  -9   2  159.41    4.58
   2  -9   2  157.12    4.54
   2  -9   2  157.61    4.59
  -2   9  -3  127.53    3.76
   2  -9   3  125.57    3.73
   2  -9   3  130.03    3.76
   2  -9   3  130.67    3.75
  -2   9  -4   36.78    1.37
   2  -9   4   36.34    1.27
   2  -9   4   35.31    1.32
   2  -9   4   36.59    1.33
  -2   9  -5   33.59    1.40
   2  -9   5   36.30    1.37
   2  -9   5   35.08    1.36
   2  -9   5   34.15    1.32
  -2   9  -6    0.07    0.61
   2  -9   6    0.51    0.44
   2  -9   6    0.11    0.52
   2  -9   6    0.97    0.52
  -2   9  -7    0.61    0.72
   2  -9   7    0.99    0.58
   2  -9   7    1.96    0.63
   2  -9   7    0.46    0.65
   2   9   8   31.40    1.54
  -2   9  -8   29.51    1.73
   2  -9   8   32.53    1.60
   2  -9   8   31.96    1.60
   2  -9   8   29.82    1.66
  -2   9  -9    8.95    1.27
   2   9   9    8.62    1.03
   2  -9   9   10.52    0.99
   2  -9   9    7.97    1.00
   2  -9   9    6.73    0.97
   2  10 -11   42.78    2.32
  -2 -10  11   41.76    2.22
  -2 -10  11   47.89    2.29
  -2 -10  11   47.58    2.43
   2  10 -10   -2.45    0.94
  -2 -10  10    1.72    0.91
  -2 -10  10    0.46    0.87
   2  10  -9    1.17    0.80
  -2  10   9    1.52    0.59
  -2 -10   9    2.63    0.85
  -2 -10   9    2.47    0.75
  -2 -10   9    3.02    0.66
  -2  10   8    3.76    0.50
   2  10  -8    2.70    0.74
  -2 -10   8    3.22    0.55
  -2 -10   8    2.61    0.65
  -2 -10   8    3.51    0.70
  -2  10   7    0.49    0.34
   2  10  -7   -0.07    0.57
  -2 -10   7    0.16    0.55
  -2 -10   7    0.32    0.50
  -2 -10   7    0.26    0.45
  -2  10   6  119.33    3.39
   2  10  -6  113.74    3.55
  -2 -10   6  117.48    3.51
  -2 -10   6  119.92    3.55
  -2 -10   6  122.43    3.55
   2  10  -5   55.42    1.87
  -2 -10   5   59.15    1.82
  -2 -10   5   58.87    1.88
  -2 -10   5   57.64    1.86
   2  10  -4  162.24    4.72
  -2  10   4  169.40    4.67
  -2 -10   4  160.62    4.71
  -2 -10   4  167.31    4.70
  -2 -10   4  162.21    4.72
   2  10  -3  179.07    5.16
  -2  10   3  182.06    5.11
   2 -10  -3  186.78    5.10
  -2 -10   3  177.79    5.13
  -2 -10   3  175.13    5.14
  -2 -10   3  182.97    5.12
   2  10  -2   48.09    1.45
  -2  10   2   45.08    1.51
   2  10  -2   47.44    1.46
  -2 -10   2   46.26    1.42
  -2 -10   2   46.24    1.44
  -2 -10   2   46.55    1.42
   2 -10  -2   45.83    1.44
  -2  10   1  104.06    3.03
  -2  10   1  103.57    3.05
  -2  10   1  105.89    3.08
   2  10  -1  108.72    3.04
   2  10  -1  107.89    3.03
   2 -10  -1  105.01    3.06
  -2 -10   1  108.30    3.00
  -2 -10   1  103.99    3.02
  -2 -10   1  103.06    3.02
  -2 -10   1  106.26    3.05
   2  10   0  135.43    3.69
  -2  10   0  128.74    3.71
   2  10   0  133.50    3.68
   2  10   0  124.55    3.70
   2 -10   0  136.27    3.69
   2 -10   0  121.50    3.75
   2 -10   0  127.50    3.69
  -2 -10   0  129.02    3.69
   2 -10   0  130.98    3.64
   2  10   1    3.73    0.39
  -2  10  -1    4.54    0.50
   2  10   1    4.19    0.35
   2  10   1    3.84    0.33
   2 -10   1    3.21    0.41
   2 -10   1    3.38    0.36
   2 -10   1    3.02    0.40
   2 -10   1    4.77    0.41
   2  10   2  392.48   10.71
   2 -10   2  381.31   10.76
   2 -10   2  381.09   10.77
   2 -10   2  381.40   10.73
  -2  10  -3  272.80    7.72
   2 -10   3  271.70    7.70
   2 -10   3  272.71    7.67
   2 -10   3  270.57    7.71
  -2  10  -4  114.99    3.47
   2 -10   4  116.88    3.45
   2 -10   4  114.88    3.41
   2 -10   4  114.59    3.44
  -2  10  -5    4.24    0.63
   2 -10   5    4.19    0.51
   2 -10   5    5.56    0.62
   2 -10   5    4.15    0.57
  -2  10  -6   15.56    1.19
   2 -10   6   16.59    1.01
   2 -10   6   16.47    1.09
   2 -10   6   16.80    1.11
  -2  10  -7    0.06    0.76
   2 -10   7    0.79    0.58
   2 -10   7    1.07    0.64
   2 -10   7    1.72    0.66
   2  10   8   25.28    1.45
  -2  10  -8   22.26    1.68
   2 -10   8   20.75    1.58
   2 -10   8   25.61    1.52
   2 -10   8   23.92    1.52
  -2  10  -9    6.33    1.22
   2  10   9    8.15    1.08
   2 -10   9    7.75    1.07
   2 -10   9    9.48    1.15
   2 -10   9    5.73    1.24
   2  11 -11   11.81    1.38
  -2 -11  11   15.29    1.35
  -2 -11  11   14.97    1.36
  -2 -11  11   13.66    1.35
  -2  11  10   24.80    1.53
  -2 -11  10   22.61    1.69
  -2 -11  10   23.76    1.80
  -2  11   9   31.19    1.45
   2  11  -9   32.36    1.73
  -2 -11   9   37.01    1.65
  -2 -11   9   35.20    1.75
  -2 -11   9   35.49    1.72
  -2  11   8    9.48    0.83
   2  11  -8   10.33    0.95
  -2 -11   8   12.98    1.17
  -2 -11   8   11.13    0.98
  -2 -11   8   10.61    0.90
   2  11  -7   12.21    1.06
  -2 -11   7   13.43    1.04
  -2 -11   7   13.12    1.02
  -2 -11   7   12.53    0.87
   2  11  -6   74.86    2.47
  -2 -11   6   77.45    2.46
  -2 -11   6   78.63    2.46
  -2 -11   6   78.29    2.41
   2  11  -5  159.65    4.75
  -2 -11   5  164.54    4.74
  -2 -11   5  164.29    4.71
  -2 -11   5  164.79    4.75
  -2  11   4  133.04    3.90
   2  11  -4  136.87    3.96
  -2 -11   4  132.66    3.94
  -2 -11   4  138.94    3.92
  -2 -11   4  136.41    3.96
  -2  11   3  249.65    7.09
   2  11  -3  257.03    7.13
  -2 -11   3  246.26    7.11
  -2 -11   3  256.73    7.11
   2 -11  -3  258.05    7.08
  -2 -11   3  245.25    7.13
   2  11  -2    2.58    0.39
   2  11  -2    2.18    0.33
  -2  11   2    1.37    0.37
  -2  11   2    2.34    0.42
  -2 -11   2    2.68    0.29
  -2 -11   2    1.66    0.34
  -2 -11   2    2.77    0.30
   2 -11  -2    2.17    0.33
  -2  11   1   21.51    0.79
   2  11  -1   21.66    0.78
   2  11  -1   22.55    0.84
  -2 -11   1   19.95    0.75
  -2 -11   1   21.08    0.81
   2 -11  -1   19.32    0.94
  -2 -11   1   22.27    0.73
  -2 -11   1   21.20    0.77
  -2  11   0   56.30    1.76
   2  11   0   57.36    1.71
   2  11   0   58.54    1.73
   2 -11   0   60.52    1.73
   2 -11   0   55.71    1.80
   2 -11   0   55.36    1.72
  -2 -11   0   57.73    1.73
   2  11   1   14.60    0.66
   2  11   1   13.69    0.55
   2 -11   1   13.35    0.57
   2 -11   1   13.50    0.72
   2 -11   1   14.31    0.68
   2 -11   1   12.81    0.76
   2  11   2   85.33    2.52
   2 -11   2   87.82    2.58
   2 -11   2   83.71    2.51
   2 -11   2   84.67    2.60
  -2  11  -3    0.30    0.48
   2 -11   3    0.52    0.41
   2 -11   3    0.57    0.44
   2 -11   3    0.34    0.30
  -2  11  -4    3.98    0.61
   2 -11   4    4.00    0.51
   2 -11   4    4.59    0.57
   2 -11   4    4.20    0.44
  -2  11  -5   11.58    1.03
   2 -11   5   11.24    1.01
   2 -11   5   11.15    0.83
   2 -11   5   12.27    0.93
  -2  11  -6    9.35    0.89
   2 -11   6   10.06    0.93
   2 -11   6    9.82    0.80
   2 -11   6   10.63    1.03
  -2  11  -7    3.27    0.87
   2 -11   7    3.90    0.79
   2 -11   7    3.14    0.65
   2 -11   7    3.79    0.74
   2  11   8    4.09    0.82
  -2  11  -8    6.36    1.10
   2 -11   8    3.51    1.55
   2 -11   8    4.59    0.83
   2 -11   8    6.05    0.92
   2  11   9    8.50    1.07
  -2  11  -9    6.86    1.32
   2 -11   9    8.09    1.15
   2 -11   9    7.52    1.06
   2 -11   9    7.98    1.07
   2  12 -11    3.27    1.35
  -2 -12  11    2.93    1.18
  -2 -12  11    3.97    1.24
  -2 -12  11    3.12    1.26
   2  12 -10    5.99    1.18
  -2 -12  10    5.01    1.10
  -2 -12  10    3.99    0.92
  -2 -12  10    5.68    1.15
   2  12  -9    8.59    1.05
  -2  12   9    9.67    1.04
  -2 -12   9    8.01    0.83
  -2 -12   9    9.74    0.99
  -2 -12   9   10.58    1.02
  -2  12   8    1.51    0.54
   2  12  -8    0.53    0.79
  -2 -12   8    0.26    0.54
  -2 -12   8    1.14    0.75
  -2 -12   8    1.24    0.74
   2  12  -7    0.62    0.67
  -2 -12   7    0.76    0.63
  -2 -12   7    0.08    0.41
  -2 -12   7    0.63    0.57
   2  12  -6   17.20    1.08
  -2 -12   6   17.01    0.90
  -2 -12   6   19.00    1.09
  -2 -12   6   19.74    1.06
   2  12  -5   94.46    2.99
  -2 -12   5   98.21    2.93
  -2 -12   5   99.77    2.99
  -2 -12   5   98.50    2.99
   2  12  -4    6.84    0.69
  -2 -12   4    5.02    0.50
  -2 -12   4    6.37    0.51
  -2 -12   4    5.25    0.50
   2  12  -3   16.22    0.82
  -2  12   3   16.14    0.88
   2 -12  -3   17.65    0.75
  -2 -12   3   16.06    0.82
  -2 -12   3   14.28    0.80
  -2  12   2   25.16    0.87
   2 -12  -2   24.76    1.04
  -2 -12   2   23.86    0.87
  -2 -12   2   24.14    0.93
  -2 -12   2   23.70    0.95
  -2 -12   2   24.81    0.89
   2  12  -1    3.65    0.39
  -2  12   1    3.82    0.38
   2  12  -1    4.57    0.47
  -2 -12   1    4.20    0.43
  -2 -12   1    5.08    0.39
   2 -12  -1    4.23    0.42
  -2 -12   1    5.40    0.47
  -2 -12   1    3.97    0.45
   2  12   0  244.11    6.73
  -2  12   0  241.30    6.77
   2  12   0  239.95    6.73
   2 -12   0  228.56    6.73
   2 -12   0  248.13    6.73
   2 -12   0  236.00    6.80
  -2 -12   0  240.39    6.74
   2  12   1   75.10    2.23
  -2  12  -1   76.06    2.31
   2 -12   1   75.20    2.26
   2 -12   1   74.25    2.33
   2 -12   1   74.82    2.28
   2 -12   1   75.80    2.19
  -2  12  -2   -0.67    0.42
   2  12   2    0.83    0.39
   2 -12   2   -0.12    0.42
   2 -12   2    0.29    0.29
   2 -12   2   -0.01    0.39
  -2  12  -3    0.61    0.53
   2 -12   3    1.37    0.33
   2 -12   3    0.89    0.48
   2 -12   3    0.58    0.44
  -2  12  -4    1.34    0.59
   2 -12   4    1.45    0.51
   2 -12   4    1.40    0.55
   2 -12   4    1.46    0.40
  -2  12  -5    0.20    0.64
   2 -12   5    0.19    0.46
   2 -12   5   -0.03    0.55
   2 -12   5    0.67    0.58
  -2  12  -6   27.86    1.57
   2 -12   6   33.24    1.52
   2 -12   6   31.30    1.40
   2 -12   6   33.03    1.51
  -2  12  -7    0.47    0.87
   2 -12   7    0.88    0.71
   2 -12   7    0.78    0.75
   2 -12   7    2.72    0.75
   2  12   8   -1.28    0.78
  -2  12  -8    0.50    1.09
   2 -12   8    0.11    0.86
   2 -12   8    0.92    1.02
  -2  12  -9    1.71    1.28
   2  12   9    0.81    1.24
   2 -12   9    1.08    1.08
   2 -12   9   -0.24    1.08
   2 -12   9    1.72    1.00
   2  13 -10    0.41    1.19
  -2 -13  10    0.40    1.03
  -2 -13  10    0.86    0.92
  -2 -13  10   -0.50    1.06
   2  13  -9   14.51    1.62
  -2 -13   9   15.75    1.51
  -2 -13   9   17.34    1.41
  -2 -13   9   17.47    1.57
   2  13  -8    0.38    0.84
  -2 -13   8    0.75    0.67
  -2 -13   8    1.01    0.78
  -2 -13   8   -0.66    0.71
   2  13  -7    2.20    0.75
  -2 -13   7    2.10    0.49
  -2 -13   7    2.76    0.71
  -2 -13   7    3.60    0.72
   2  13  -6    6.64    0.73
  -2 -13   6    7.54    0.72
  -2 -13   6    6.60    0.68
  -2 -13   6    8.21    0.75
   2  13  -5   50.67    1.82
  -2 -13   5   52.05    1.83
  -2 -13   5   54.44    1.81
  -2 -13   5   52.19    1.72
   2  13  -4    5.52    0.56
  -2  13   4    4.76    0.56
  -2 -13   4    4.78    0.52
  -2 -13   4    6.41    0.54
  -2 -13   4    4.39    0.51
   2  13  -3   39.07    1.41
  -2 -13   3   39.06    1.41
   2 -13  -3   41.67    1.46
  -2 -13   3   39.45    1.39
  -2 -13   3   41.96    1.32
   2  13  -2   41.59    1.38
  -2  13   2   41.20    1.31
  -2 -13   2   39.53    1.40
   2 -13  -2   41.54    1.38
  -2 -13   2   40.61    1.35
  -2 -13   2   40.77    1.31
  -2 -13   2   39.48    1.32
  -2  13   1   10.73    0.64
   2  13  -1   10.89    0.61
   2  13  -1    8.81    0.67
   2 -13  -1   10.43    0.70
  -2 -13   1    9.76    0.68
  -2 -13   1   10.42    0.57
   2  13   0   44.45    1.42
   2  13   0   45.11    1.39
  -2  13   0   45.38    1.46
   2 -13   0   44.07    1.51
  -2 -13   0   40.76    1.42
  -2  13  -1  229.66    6.51
   2  13   1  233.55    6.43
   2  13   1  230.84    6.44
   2 -13   1  220.66    6.53
   2 -13   1  227.79    6.48
   2 -13   1  231.35    6.42
   2 -13   1  227.99    6.48
  -2  13  -2    7.31    0.79
   2 -13   2    6.34    0.55
   2 -13   2    8.23    0.55
   2 -13   2    7.61    0.79
  -2  13  -3   23.77    1.21
   2 -13   3   22.97    1.14
   2 -13   3   24.14    1.11
   2 -13   3   24.30    0.95
  -2  13  -4    5.30    0.69
   2 -13   4    5.50    0.63
   2 -13   4    5.80    0.53
   2 -13   4    5.35    0.64
  -2  13  -5    4.46    0.81
   2 -13   5    7.08    0.74
   2 -13   5    5.58    0.60
   2 -13   5    4.89    0.69
  -2  13  -6    3.85    0.86
   2 -13   6    4.74    0.76
   2 -13   6    5.40    0.81
   2 -13   6    5.72    0.68
  -2  13  -7   33.48    1.88
   2  13   7   32.77    1.58
   2 -13   7   36.27    1.76
   2 -13   7   34.95    1.75
   2 -13   7   31.70    1.64
  -2  13  -8    5.18    1.23
   2  13   8    6.73    0.95
   2 -13   8    7.18    1.09
   2 -13   8    6.37    1.10
   2 -13   8    5.96    1.04
  -2  13  -9    4.55    1.39
   2 -13   9    3.43    1.20
   2 -13   9    2.24    1.27
   2 -13   9    2.83    1.07
   2  14 -10    2.48    1.29
  -2 -14  10    3.59    1.17
  -2 -14  10    0.14    1.15
  -2 -14  10    2.52    1.15
   2  14  -9   10.17    1.55
  -2 -14   9   14.47    1.55
  -2 -14   9   11.19    1.42
  -2 -14   9   13.12    1.40
   2  14  -8   15.24    1.54
  -2 -14   8   18.52    1.27
  -2 -14   8   17.21    1.46
  -2 -14   8   18.37    1.42
   2  14  -7    1.71    0.77
  -2 -14   7    0.36    0.67
  -2 -14   7    0.47    0.51
  -2 -14   7    0.07    0.67
   2  14  -6    4.73    0.72
  -2 -14   6    5.76    0.72
  -2 -14   6    4.60    0.51
  -2 -14   6    5.17    0.67
   2  14  -5    0.50    0.54
  -2 -14   5   -0.19    0.55
  -2 -14   5   -0.30    0.51
  -2 -14   5    0.01    0.36
   2  14  -4    2.85    0.55
  -2 -14   4    3.03    0.51
  -2 -14   4    3.86    0.41
  -2 -14   4    3.65    0.54
   2  14  -3   17.20    0.92
  -2 -14   3   16.53    0.77
  -2 -14   3   17.08    0.93
  -2 -14   3   17.81    0.91
   2 -14  -3   17.70    0.89
   2  14  -2    0.52    0.40
  -2 -14   2   -0.10    0.36
  -2 -14   2   -0.61    0.33
  -2 -14   2   -0.10    0.39
   2 -14  -2    0.47    0.41
  -2 -14   2    0.20    0.34
   2  14  -1   24.84    1.11
  -2  14   1   27.20    1.02
   2  14  -1   26.76    1.14
  -2 -14   1   25.60    1.05
   2 -14  -1   25.70    1.08
   2  14   0   90.69    2.59
  -2  14   0   84.54    2.75
   2  14   0   87.45    2.60
  -2 -14   0   88.01    2.64
   2 -14   0   89.17    2.69
   2 -14   0   87.61    2.57
   2  14   1   35.31    1.27
   2  14   1   38.23    1.24
  -2  14  -1   37.84    1.39
   2 -14   1   39.41    1.52
   2 -14   1   37.19    1.40
   2 -14   1   37.64    1.19
   2 -14   1   36.28    1.31
  -2  14  -2   29.68    1.29
   2  14   2   31.76    1.21
   2 -14   2   31.30    1.32
   2 -14   2   32.05    1.23
   2 -14   2   31.83    1.10
  -2  14  -3    5.18    0.70
   2 -14   3    6.06    0.62
   2 -14   3    4.79    0.59
   2 -14   3    5.77    0.62
  -2  14  -4   16.01    1.18
   2 -14   4   16.08    0.92
   2 -14   4   15.09    1.12
   2 -14   4   17.76    1.08
  -2  14  -5   10.34    0.95
   2 -14   5   10.71    1.12
   2 -14   5   11.41    0.96
   2 -14   5   11.31    1.15
  -2  14  -6   41.83    2.00
   2 -14   6   44.96    1.79
   2 -14   6   47.36    1.91
   2 -14   6   45.90    1.98
   2  14   7   23.10    1.38
  -2  14  -7   23.04    2.13
   2 -14   7   24.28    1.49
   2 -14   7   22.50    1.64
   2 -14   7   24.32    1.99
  -2  14  -8    0.69    1.21
   2  14   8   -1.23    1.02
   2 -14   8   -0.93    0.84
   2 -14   8    0.90    0.99
   2 -14   8   -0.99    1.02
   2  15 -10   -0.32    1.35
  -2 -15  10    1.65    1.20
  -2 -15  10    0.72    1.22
  -2 -15  10    1.55    1.10
   2  15  -9   -1.17    1.13
  -2 -15   9    0.14    0.97
  -2 -15   9    2.15    1.02
  -2 -15   9    0.01    1.09
   2  15  -8    3.27    1.02
  -2 -15   8    4.15    0.86
  -2 -15   8    3.70    0.90
  -2 -15   8    3.92    0.95
   2  15  -7    5.41    0.92
  -2 -15   7    5.91    0.75
  -2 -15   7    7.11    0.87
  -2 -15   7    6.69    0.85
   2  15  -6    7.21    0.86
  -2 -15   6    6.32    0.74
  -2 -15   6    5.98    0.59
  -2 -15   6    6.30    0.77
   2  15  -5    1.34    0.64
  -2 -15   5    1.91    0.61
  -2 -15   5    1.89    0.45
  -2 -15   5    2.19    0.59
   2  15  -4    3.17    0.61
  -2 -15   4    3.28    0.56
  -2 -15   4    3.94    0.56
  -2 -15   4    3.16    0.43
   2  15  -3    8.67    0.82
  -2 -15   3    9.13    0.65
   2 -15  -3    8.01    0.77
  -2 -15   3    9.26    0.77
  -2 -15   3    9.06    0.86
   2  15  -2   10.91    0.80
  -2  15   2   12.98    0.77
  -2 -15   2   11.62    0.85
  -2 -15   2   13.50    0.74
   2 -15  -2   11.90    0.86
  -2 -15   2   12.86    0.78
   2  15  -1   27.40    1.09
  -2  15   1   27.76    1.09
   2 -15  -1   26.78    1.14
  -2 -15   1   26.43    1.13
  -2  15   0    0.15    0.47
   2  15   0   -0.40    0.42
   2  15   0    0.20    0.36
  -2 -15   0   -0.41    0.45
   2 -15   0    0.09    0.44
   2  15   1    7.59    0.77
   2  15   1    9.28    0.63
  -2  15  -1    8.93    0.85
   2 -15   1    8.65    0.88
   2 -15   1    8.72    0.53
   2 -15   1    7.86    0.74
   2  15   2    9.72    0.85
  -2  15  -2    9.72    0.94
   2 -15   2   10.65    0.79
   2 -15   2    9.10    0.86
   2 -15   2    8.59    0.95
  -2  15  -3    0.12    0.63
   2 -15   3   -0.28    0.56
   2 -15   3    0.09    0.36
   2 -15   3   -0.26    0.55
  -2  15  -4   10.04    0.90
   2 -15   4   10.29    1.11
   2 -15   4   11.84    1.07
   2 -15   4   10.86    0.84
  -2  15  -5    6.77    0.93
   2 -15   5    7.12    0.81
   2 -15   5    6.37    0.86
   2 -15   5    6.60    0.67
  -2  15  -6    4.41    0.99
   2 -15   6    8.55    0.99
   2 -15   6    5.88    0.88
   2 -15   6    6.25    0.75
  -2  15  -7    1.64    1.12
   2  15   7    0.92    0.80
   2 -15   7    1.40    1.01
   2 -15   7    1.23    0.92
   2 -15   7    1.47    0.78
  -2  15  -8    2.10    1.29
   2 -15   8   -0.71    1.07
   2 -15   8   -1.01    1.02
   2 -15   8    1.25    1.12
   2  16  -9    2.78    1.27
  -2 -16   9    3.14    0.96
  -2 -16   9    0.39    1.19
  -2 -16   9    5.30    1.15
   2  16  -8   -0.53    1.70
  -2 -16   8    1.15    1.47
  -2 -16   8   -0.04    0.72
   2  16  -7    2.25    0.94
  -2 -16   7    2.02    0.80
  -2 -16   7    1.72    0.83
  -2 -16   7    1.49    0.62
   2  16  -6    3.55    0.85
  -2 -16   6    3.06    0.73
  -2 -16   6    4.14    0.63
  -2 -16   6    4.42    0.78
   2  16  -5    7.17    0.84
  -2 -16   5    8.30    0.84
  -2 -16   5    7.21    0.77
  -2 -16   5    6.51    0.73
   2  16  -4    3.24    0.66
  -2 -16   4    3.61    0.63
  -2 -16   4    4.45    0.50
  -2 -16   4    3.63    0.60
   2  16  -3    5.09    0.60
  -2 -16   3    4.07    0.59
  -2 -16   3    4.84    0.56
  -2 -16   3    6.56    0.66
   2 -16  -3    4.52    0.56
   2  16  -2    7.51    0.80
  -2  16   2    7.86    0.76
  -2 -16   2    7.48    0.67
  -2 -16   2    7.52    0.64
  -2 -16   2    7.20    0.76
   2 -16  -2    8.75    0.88
  -2 -16   2    6.79    0.69
   2  16  -1   -0.15    0.46
   2 -16  -1    0.72    0.50
  -2 -16   1   -0.22    0.47
   2  16   0    2.63    0.54
  -2  16   0    3.77    0.60
   2  16   0    3.01    0.72
   2 -16   0    2.39    0.55
  -2 -16   0    3.23    0.52
   2  16   1    1.20    0.56
  -2  16  -1    1.42    0.55
   2  16   1    1.23    0.43
   2 -16   1    0.90    0.56
  -2 -16  -1    1.07    0.48
   2 -16   1    0.98    0.48
  -2  16  -2    4.69    0.67
   2 -16   2    3.66    0.57
   2 -16   2    4.36    0.66
  -2  16  -3    9.06    0.88
   2 -16   3    9.59    0.76
   2 -16   3    9.56    0.84
   2 -16   3   11.32    1.02
  -2  16  -4   25.37    1.53
   2 -16   4   23.71    1.38
   2 -16   4   23.04    1.41
   2 -16   4   24.12    1.16
  -2  16  -5    9.93    1.06
   2 -16   5   11.29    1.06
   2 -16   5    9.33    0.97
   2 -16   5   10.16    0.93
  -2  16  -6   -2.12    0.97
   2  16   6   -0.89    0.68
   2 -16   6    0.28    0.85
   2 -16   6    0.80    0.73
   2 -16   6    1.22    0.91
  -2  16  -7   13.66    1.42
   2 -16   7   17.47    1.89
   2 -16   7   14.30    1.31
   2 -16   7   13.51    1.28
  -2  16  -8    4.62    1.45
   2 -16   8    6.87    1.32
   2 -16   8    6.24    1.28
   2 -16   8    5.06    1.19
   2  17  -9    2.79    1.36
  -2 -17   9    0.84    1.32
  -2 -17   9   -0.17    1.07
  -2 -17   9   -0.73    1.15
   2  17  -8   -0.55    1.14
  -2 -17   8    0.37    0.83
  -2 -17   8   -0.70    0.95
  -2 -17   8   -0.04    1.08
   2  17  -7    0.36    0.96
  -2 -17   7    1.41    0.82
  -2 -17   7    0.06    0.65
  -2 -17   7    2.20    0.92
   2  17  -6    1.45    0.92
  -2 -17   6    2.35    0.65
  -2 -17   6    1.63    0.79
  -2 -17   6    1.79    0.78
   2  17  -5    2.43    0.79
  -2 -17   5    3.22    0.72
  -2 -17   5    4.45    0.76
  -2 -17   5    3.28    0.57
   2  17  -4    2.16    0.69
  -2 -17   4    2.61    0.52
  -2 -17   4    2.21    0.66
  -2 -17   4    2.17    0.64
   2  17  -3   48.32    1.74
  -2 -17   3   45.68    1.76
   2 -17  -3   45.03    1.66
  -2 -17   3   47.36    1.67
  -2 -17   3   45.19    1.59
  -2  17   2    0.00    0.50
   2  17  -2    0.77    0.57
  -2 -17   2    1.12    0.41
   2 -17  -2    0.51    0.57
  -2 -17   2    0.44    0.46
  -2 -17   2    0.13    0.53
  -2  17   1    8.05    0.88
   2  17  -1    5.40    0.60
  -2 -17   1    5.91    0.66
   2 -17  -1    5.59    0.65
   2  17   0    1.89    0.51
  -2  17   0    0.52    0.57
   2 -17   0    1.62    0.59
  -2 -17   0    1.29    0.53
  -2  17  -1   34.95    1.50
   2  17   1   34.11    1.29
   2 -17   1   33.72    1.32
   2 -17   1   37.11    1.52
  -2  17  -2   20.30    1.28
   2 -17   2   19.62    1.29
   2 -17   2   22.65    1.18
   2 -17   2   22.47    1.29
  -2  17  -3  105.29    3.38
   2 -17   3  104.70    3.35
   2 -17   3  100.93    3.13
   2 -17   3  108.44    3.28
  -2  17  -4    1.51    0.84
   2 -17   4    0.64    0.71
   2 -17   4    1.30    0.56
   2 -17   4    0.80    0.75
  -2  17  -5    2.95    1.01
   2 -17   5    3.44    0.69
   2 -17   5    3.77    0.89
   2 -17   5    4.11    0.87
   2 -17   6    2.51    1.05
   2 -17   6    4.31    0.83
  -2  17  -7    0.85    1.27
   2 -17   7    0.78    1.11
   2 -17   7    0.75    1.01
   2 -17   7    0.47    1.13
   2  18  -9    1.24    1.49
  -2 -18   9    4.20    1.39
  -2 -18   9    1.74    1.11
  -2 -18   9    5.35    1.31
   2  18  -8    2.11    1.25
  -2 -18   8   -0.05    1.07
  -2 -18   8   -0.35    1.14
   2  18  -7   15.35    1.54
  -2 -18   7   17.13    1.57
  -2 -18   7   15.56    1.43
   2  18  -6   13.91    1.22
  -2 -18   6   14.19    1.38
  -2 -18   6   11.66    1.19
  -2 -18   6   19.76    1.53
   2  18  -5   -1.20    0.79
  -2 -18   5    0.15    0.57
  -2 -18   5    0.19    0.76
  -2 -18   5    0.52    0.71
   2  18  -4    5.21    0.81
  -2 -18   4    6.04    0.74
  -2 -18   4    6.32    0.63
  -2 -18   4    6.86    0.80
   2  18  -3   25.85    1.35
  -2 -18   3   22.74    1.13
   2 -18  -3   21.46    1.24
  -2 -18   3   23.52    1.36
  -2 -18   3   24.86    1.25
  -2  18   2   28.96    1.47
   2  18  -2   29.47    1.38
   2 -18  -2   30.48    1.40
  -2 -18   2   32.08    1.46
  -2  18   1    2.37    0.62
   2  18  -1    3.61    0.61
  -2 -18   1    3.99    0.68
   2 -18  -1    3.16    0.68
  -2  18   0    0.20    0.62
   2  18   0    0.05    0.55
   2 -18   0    0.65    0.64
  -2 -18   0    0.94    0.58
  -2  18  -1    3.28    0.76
   2 -18   1    3.37    0.70
  -2 -18  -1    2.68    0.65
   2 -18   1    2.24    0.53
  -2  18  -2   -0.04    0.71
   2 -18   2   -0.84    0.69
   2 -18   2    0.47    0.62
   2 -18   2    0.89    0.54
  -2  18  -3    3.45    0.88
   2 -18   3    2.26    0.49
   2 -18   3    2.63    0.82
   2 -18   3    2.20    0.74
  -2  18  -4   12.35    1.12
   2 -18   4   10.00    1.00
   2 -18   4    7.62    0.97
   2 -18   4   10.53    0.96
  -2  18  -5   -0.88    1.06
   2 -18   5   -0.18    0.69
   2 -18   5   -1.76    0.93
   2 -18   5   -0.20    0.85
  -2  18  -6    2.11    1.20
   2 -18   6    0.11    1.02
   2 -18   6    0.79    1.11
   2 -18   6   -1.64    0.88
  -2  18  -7   -0.13    1.40
   2 -18   7   -0.13    1.17
   2 -18   7    1.05    1.18
   2 -18   7    0.80    1.06
   2  19  -8    9.39    1.54
  -2 -19   8   10.65    1.40
  -2 -19   8   10.46    1.16
  -2 -19   8    9.02    1.30
   2  19  -7    5.24    1.26
  -2 -19   7    3.49    1.10
  -2 -19   7    3.28    0.86
  -2 -19   7    6.42    1.19
   2  19  -6   38.67    2.12
  -2 -19   6   41.54    2.08
  -2 -19   6   43.68    1.83
  -2 -19   6   41.26    1.95
   2  19  -5    0.10    0.91
  -2 -19   5    1.62    0.86
  -2 -19   5   -0.12    0.78
  -2 -19   5   -0.87    0.65
   2  19  -4    2.56    0.83
  -2 -19   4    1.98    0.82
  -2 -19   4    1.74    0.64
  -2 -19   4    2.24    0.77
   2  19  -3    3.21    0.83
  -2 -19   3    2.01    0.66
  -2 -19   3    2.71    0.59
  -2 -19   3    1.94    0.77
   2 -19  -3    2.21    0.73
  -2  19   2   27.72    1.42
   2  19  -2   25.80    1.39
   2 -19  -2   27.08    1.42
  -2 -19   2   27.21    1.49
  -2  19   1   16.80    1.26
   2  19  -1   17.73    1.18
  -2 -19   1   18.92    1.26
   2 -19  -1   17.09    1.33
  -2  19   0   59.04    2.14
   2  19   0   59.88    2.04
   2 -19   0   58.77    2.17
  -2 -19   0   59.80    2.10
  -2  19  -1   11.32    1.26
   2  19   1   11.22    1.05
   2 -19   1   11.46    1.25
  -2 -19  -1   13.07    1.18
  -2  19  -2   19.78    1.56
   2 -19   2   19.96    1.55
   2 -19   2   19.76    1.25
   2 -19   2   20.51    1.45
  -2  19  -3    3.12    0.91
   2 -19   3    3.22    0.56
   2 -19   3    3.17    0.87
   2 -19   3    3.41    0.82
  -2  19  -4    5.49    1.08
   2 -19   4    5.72    1.00
   2 -19   4    4.11    0.91
   2 -19   4    3.80    0.65
   2 -19   5    0.54    0.72
   2 -19   5   -0.75    1.14
   2 -19   5    0.78    1.05
  -2  19  -6    1.97    1.34
   2 -19   6    1.82    0.89
   2 -19   6    4.02    1.17
   2 -19   6    1.74    1.17
   2  20  -8    1.17    1.54
  -2 -20   8    1.84    1.31
  -2 -20   8    1.99    1.10
  -2 -20   8    1.90    1.36
   2  20  -7    2.17    1.41
  -2 -20   7    2.66    1.12
  -2 -20   7    5.35    1.24
  -2 -20   7    5.63    1.05
   2  20  -6    0.62    1.90
  -2 -20   6    2.24    1.07
  -2 -20   6    2.00    0.99
  -2 -20   6   -0.25    0.82
   2  20  -5    3.95    1.08
  -2 -20   5    4.43    0.95
  -2 -20   5    3.21    0.98
  -2 -20   5    4.00    0.76
   2  20  -4   -0.85    0.86
  -2 -20   4    0.16    0.67
  -2 -20   4   -0.78    0.76
  -2 -20   4   -1.42    0.84
   2  20  -3    0.05    0.83
  -2 -20   3    0.53    0.70
  -2 -20   3    0.87    0.81
  -2 -20   3    1.39    0.60
   2 -20  -3    0.72    0.86
  -2  20   2    0.22    0.77
   2  20  -2   -0.16    0.78
  -2 -20   2    0.81    0.80
   2 -20  -2    2.49    0.77
   2  20  -1    2.15    0.75
  -2  20   1    3.37    0.82
   2 -20  -1    1.94    0.80
  -2 -20   1    1.86    0.77
  -2  20   0   66.02    2.37
   2  20   0   63.43    2.24
   2 -20   0   65.17    2.39
  -2 -20   0   62.83    2.32
  -2  20  -1   11.39    1.09
   2  20   1   12.44    1.22
   2 -20   1   12.20    1.03
  -2 -20  -1   14.39    1.27
  -2  20  -2    0.37    0.96
   2 -20   2    0.61    0.83
   2 -20   2   -0.70    0.71
  -2  20  -3    3.06    1.02
   2 -20   3    2.60    0.64
   2 -20   3    2.35    0.84
   2 -20   3    4.08    0.98
  -2  20  -4    0.46    1.08
   2 -20   4    1.23    1.28
   2 -20   4    1.45    0.69
   2 -20   4    1.55    0.97
  -2  20  -5    0.20    1.30
   2 -20   5    1.16    1.09
   2 -20   5    0.27    1.10
   2 -20   5    0.18    0.80
  -2  20  -6   67.83    3.34
   2 -20   6   80.44    3.16
   2 -20   6   75.75    3.12
   2  21  -7   -1.30    1.48
  -2 -21   7    1.89    1.31
  -2 -21   7    2.08    1.29
  -2 -21   7   -0.95    1.09
   2  21  -6    2.15    1.26
  -2 -21   6    0.64    1.19
  -2 -21   6    2.84    0.95
  -2 -21   6    0.59    1.15
   2  21  -5    1.57    1.10
  -2 -21   5   -0.80    0.80
  -2 -21   5    0.75    0.97
   2  21  -4   20.65    1.79
  -2 -21   4   24.71    1.70
  -2 -21   4   22.69    1.55
  -2 -21   4   21.61    1.43
   2  21  -3    0.31    0.91
  -2 -21   3    0.07    0.89
   2 -21  -3   -0.16    0.91
   2  21  -2    0.79    0.87
  -2  21   2   -0.84    0.97
   2 -21  -2    1.15    0.87
  -2 -21   2    1.02    0.86
  -2  21   1   18.12    1.52
   2  21  -1   16.94    1.46
  -2 -21   1   17.24    1.51
   2 -21  -1   23.43    1.57
  -2  21   0   32.18    1.84
   2  21   0   30.91    1.62
   2 -21   0   32.91    1.84
  -2 -21   0   34.39    1.81
   2  21   1   24.06    1.60
  -2  21  -1   26.28    1.77
   2 -21   1   27.50    1.72
  -2  21  -2    2.32    1.01
   2 -21   2    4.34    0.93
   2 -21   2    3.97    0.98
  -2  21  -3    0.22    1.13
   2 -21   3    1.09    0.93
  -2  21  -4    2.90    1.50
   2 -21   4    4.86    1.08
   2 -21   4    4.23    1.15
  -2  21  -5   12.95    1.56
   2 -21   5    8.60    1.23
   2 -21   5   12.25    1.37
   2 -21   5   16.26    1.47
   2  22  -6   27.60    2.41
  -2 -22   6   31.76    2.29
  -2 -22   6   27.78    1.97
  -2 -22   6   31.96    2.12
   2  22  -5   16.78    1.91
  -2 -22   5   17.95    1.79
  -2 -22   5   19.62    1.67
  -2 -22   5   21.03    2.00
   2  22  -4   27.27    1.96
  -2 -22   4   28.13    1.83
  -2 -22   4   22.63    1.57
   2  22  -3    7.56    1.17
   2 -22  -3    8.54    1.07
  -2 -22   3    6.59    1.14
  -2  22   2    2.26    1.08
   2  22  -2   -0.22    1.00
  -2 -22   2    2.50    0.99
   2 -22  -2    1.73    1.08
  -2  22   1    0.48    1.00
   2  22  -1   -0.21    0.94
  -2 -22   1   -0.11    0.97
   2 -22  -1    1.89    1.01
   2  22   0   16.29    1.64
  -2  22   0   16.63    1.29
   2 -22   0   17.69    1.73
  -2 -22   0   16.58    1.69
  -2  22  -1   39.80    2.10
   2  22   1   33.24    2.52
   2 -22   1   38.18    2.10
  -2 -22  -1   40.10    1.95
  -2  22  -2    5.12    1.16
   2 -22   2    3.14    1.70
  -2  22  -3    1.91    1.53
   2 -22   3    3.06    1.16
   2 -22   3    2.43    1.16
  -2  22  -4   -1.74    1.34
   2 -22   4    1.17    1.22
   2 -22   4   -1.04    1.19
  -2  22  -5    4.96    1.59
   2 -22   5    7.75    1.37
   2 -22   5    5.84    1.44
   2  23  -6    0.71    1.57
  -2 -23   6   -2.24    1.40
  -2 -23   6   -0.40    1.39
   2  23  -5   11.05    1.63
  -2 -23   5   14.07    1.50
  -2 -23   5    8.21    1.92
  -2 -23   4   27.72    2.19
  -2 -23   4   27.96    1.86
   2  23  -3   57.47    2.58
  -2 -23   3   55.93    2.96
   2 -23  -3   58.57    2.51
   2  23  -2   -0.61    1.13
  -2 -23   2   -1.07    1.07
   2 -23  -2    0.50    1.20
   2  23  -1    3.67    1.10
  -2  23   1   -0.19    1.22
  -2 -23   1    2.89    1.18
   2 -23  -1    5.75    1.15
   2  23   0    3.34    1.11
  -2  23   0   -0.01    1.16
   2 -23   0    0.81    1.12
  -2 -23   0    2.00    1.12
  -2  23  -1    2.31    1.20
  -2 -23  -1    2.98    1.30
  -2  23  -2   18.48    2.08
   2 -23   2   21.59    2.06
  -2  23  -3   11.81    1.55
   2 -23   3   13.00    1.44
   2 -23   3   17.77    1.83
  -2  23  -4   10.65    1.70
   2 -23   4    8.98    1.46
   2 -23   4    9.25    1.51
   2  24  -5    0.84    1.56
  -2 -24   5   -1.27    1.34
  -2 -24   5   -1.72    1.41
   2  24  -4   -1.54    1.41
  -2 -24   4   -0.44    1.36
   2  24  -3    9.23    1.70
  -2 -24   3    8.04    1.37
   2 -24  -3    7.85    1.46
   2  24  -2    1.87    1.28
   2 -24  -2   -1.47    1.21
  -2 -24   2   -0.13    1.63
   2  24  -1    2.68    1.38
  -2  24   1   -1.77    1.96
   2 -24  -1    1.99    1.39
  -2 -24   1    1.92    1.30
  -2  24   0   -2.48    1.32
   2 -24   0    1.08    1.67
  -2 -24   0    0.53    1.24
  -2  24  -1    0.14    1.36
   2 -24   1    1.25    1.32
  -2  24  -2    2.68    1.51
   2 -24   2    1.16    1.35
  -2  24  -3   27.22    2.56
   2 -24   3   24.87    2.41
   2  25  -4    4.26    1.72
  -2 -25   4    9.69    1.56
   2  25  -3    1.41    1.57
  -2 -25   3    1.52    1.43
   2  25  -2    5.74    1.77
  -2 -25   2    2.08    1.57
   2  25  -1    2.04    1.55
   2 -25  -1    0.79    1.52
  -2  25   0    0.87    1.55
   2 -25   0   -0.60    1.44
  -2 -25   0   -0.22    1.64
  -2  25  -1    3.34    2.17
   2 -25   1   -1.12    1.41
  -2  25  -2    3.57    1.67
   2 -25   2    5.54    1.65
  -2 -26   1    2.03    1.64
   2 -26  -1    3.29    1.66
  -3   0  12    5.68    1.05
  -3   0  12    4.92    1.08
  -3   0  11   -0.22    0.77
  -3   0  11   -0.04    0.66
  -3   0  11    0.71    0.76
  -3   0  10   12.88    1.03
  -3   0  10    8.78    0.80
  -3   0  10    9.45    0.97
  -3   0   9    0.65    0.48
  -3   0   9    0.01    0.46
  -3   0   8  135.23    3.97
  -3   0   8  136.42    4.00
  -3   0   7    0.28    0.27
   3   0  -6   28.01    1.00
  -3   0   6   26.74    0.95
  -3   0   6   25.78    1.02
   3   0  -6   27.39    0.93
  -3   0   5   -0.07    0.18
   3   0  -5   -0.19    0.22
  -3   0   5    0.02    0.23
   3   0  -5    0.20    0.29
   3   0  -5    0.03    0.33
  -3   0   4   76.14    2.22
  -3   0   4   73.23    2.21
   3   0  -4   77.53    2.24
  -3   0   4   75.33    2.22
   3   0  -4   78.14    2.21
   3   0  -4   80.18    2.23
  -3   0   3    0.22    0.15
  -3   0   3   -0.01    0.18
   3   0  -3    0.41    0.17
   3   0  -3    0.13    0.22
   3   0  -3   -0.02    0.15
  -3   0   3    0.02    0.15
   3   0  -2 1954.39   52.70
  -3   0   2 1930.53   52.75
   3   0  -2 1940.95   52.81
  -3   0   2 1879.96   52.95
   3   0  -2 1880.86   52.87
  -3   0   2 1858.40   52.76
   3   0  -1   -0.08    0.20
  -3   0   1   -0.11    0.16
   3   0  -1    0.04    0.17
  -3   0   1   -0.23    0.17
  -3   0   1   -0.01    0.16
   3   0  -1   -0.07    0.14
  -3   0   0   96.61    2.63
   3   0   0   90.78    2.64
  -3   0   0   88.32    2.63
   3   0   0   91.17    2.63
  -3   0   0   94.57    2.62
  -3   0  -1    0.05    0.18
  -3   0  -1   -0.13    0.20
   3   0   1    0.21    0.17
  -3   0  -1    0.07    0.21
   3   0   1   -0.04    0.17
   3   0   1   -0.05    0.25
   3   0   2   91.82    2.62
  -3   0  -2   88.21    2.51
   3   0   2   85.69    2.50
   3   0   2   85.57    2.54
  -3   0  -2   89.05    2.54
  -3   0  -2   85.33    2.54
   3   0   3   -0.39    0.21
  -3   0  -3    0.25    0.25
  -3   0  -3    0.38    0.29
  -3   0  -3   -0.04    0.29
   3   0   3   -0.02    0.25
   3   0   4    2.09    0.40
  -3   0  -4    2.29    0.39
  -3   0  -4    2.07    0.37
  -3   0  -5   -0.15    0.37
   3   0   5   -0.11    0.35
  -3   0  -5   -0.14    0.45
   3   0   6    6.93    0.62
   3   0   7   -0.48    0.49
   3   0   8    3.68    0.67
   3   0   8    4.17    0.72
   3   0   9   -0.06    0.75
   3   0   9    0.85    0.75
  -3   1  12   -0.21    0.94
  -3   1  12    1.46    1.00
  -3  -1  12    0.13    1.04
  -3  -1  12    0.98    0.99
  -3   1  11    3.43    0.86
  -3   1  11    3.49    0.80
  -3  -1  11    2.04    0.80
  -3  -1  11    3.47    0.72
  -3  -1  11    1.43    0.73
  -3   1  10    3.91    0.57
  -3   1  10    2.58    0.66
  -3   1  10    3.50    0.62
  -3  -1  10    3.25    0.80
  -3  -1  10    3.63    0.64
  -3  -1  10    4.60    0.62
  -3   1   9   17.16    0.97
  -3   1   9   16.44    0.97
  -3  -1   9   15.92    0.98
  -3  -1   9   16.87    0.98
  -3   1   8   97.71    2.99
  -3   1   8   98.63    3.02
   3   1  -8  102.49    2.98
   3   1  -8  104.98    3.08
  -3  -1   8   99.32    3.04
  -3  -1   8   99.84    3.01
  -3   1   7   -0.94    0.34
   3   1  -7   -1.08    0.36
  -3   1   7    0.24    0.31
  -3  -1   7    0.32    0.32
  -3  -1   7   -1.02    0.35
  -3   1   6    1.20    0.30
   3  -1  -6    1.02    0.32
  -3  -1   6    1.57    0.32
  -3  -1   6    1.41    0.27
  -3   1   5   20.70    0.75
   3   1  -5   21.96    0.76
  -3   1   5   20.26    0.74
  -3   1   5   21.14    0.77
   3  -1  -5   22.64    0.78
  -3  -1   5   20.62    0.76
   3  -1  -5   22.50    0.86
   3  -1  -5   22.54    0.74
  -3  -1   5   21.51    0.78
   3   1  -4  102.99    2.93
  -3   1   4   97.79    2.90
   3   1  -4  107.56    2.93
   3   1  -4  102.91    2.90
  -3   1   4  100.86    2.90
  -3   1   4   98.06    2.89
  -3  -1   4   99.91    2.92
   3  -1  -4  104.80    2.89
  -3  -1   4   99.21    2.91
  -3  -1   4   97.85    2.90
   3  -1  -4  106.34    2.90
   3  -1  -4  103.73    2.92
   3   1  -3  297.01    8.13
   3   1  -3  304.21    8.13
   3   1  -3  292.24    8.12
  -3   1   3  299.14    8.12
  -3   1   3  278.32    8.12
  -3   1   3  288.25    8.12
  -3  -1   3  273.45    8.13
   3  -1  -3  293.15    8.12
   3  -1  -3  304.39    8.12
  -3  -1   3  282.95    8.13
  -3  -1   3  292.54    8.12
   3  -1  -3  293.38    8.11
  -3   1   2   87.05    2.54
   3   1  -2   92.69    2.56
  -3   1   2   88.77    2.54
   3   1  -2   90.66    2.55
  -3   1   2   83.63    2.55
   3   1  -2   92.31    2.56
  -3  -1   2   92.19    2.55
   3  -1  -2   88.89    2.54
   3  -1  -2   91.58    2.55
   3  -1  -2   89.97    2.55
  -3  -1   2   87.33    2.55
   3   1  -1   28.88    0.89
  -3   1   1   27.28    0.90
   3   1  -1   28.85    0.90
  -3   1   1   28.80    0.90
  -3   1   1   29.01    0.89
   3   1  -1   29.77    0.92
   3  -1  -1   28.81    0.91
   3  -1  -1   28.51    0.89
   3  -1  -1   28.00    0.88
  -3  -1   1   27.71    0.90
  -3  -1   1   30.19    0.89
  -3   1   0   83.64    2.44
  -3   1   0   86.25    2.44
   3   1   0   85.64    2.45
  -3   1   0   87.58    2.44
   3   1   0   83.75    2.43
  -3  -1   0   87.94    2.42
   3  -1   0   83.99    2.44
  -3  -1   0   82.00    2.43
   3  -1   0   83.70    2.43
  -3  -1   0   87.87    2.43
   3  -1   0   84.13    2.45
  -3   1  -1   13.31    0.53
  -3   1  -1   12.71    0.54
  -3   1  -1   13.06    0.56
   3   1   1   12.76    0.51
   3   1   1   13.09    0.57
  -3  -1  -1   12.89    0.49
  -3  -1  -1   12.65    0.52
   3  -1   1   12.85    0.52
   3  -1   1   12.16    0.51
   3  -1   1   13.01    0.58
  -3  -1  -1   12.82    0.53
   3   1   2   98.39    2.81
  -3   1  -2   98.95    2.86
  -3   1  -2  101.51    2.87
   3   1   2   96.13    2.87
   3   1   2   98.52    2.85
  -3   1  -2   99.79    2.84
   3  -1   2   98.12    2.83
  -3  -1  -2  103.49    2.85
   3  -1   2   98.21    2.86
  -3  -1  -2   98.13    2.85
   3   1   3    3.03    0.31
  -3   1  -3    2.91    0.33
  -3   1  -3    2.87    0.37
   3  -1   3    2.79    0.32
  -3  -1  -3    3.41    0.34
   3  -1   3    2.86    0.29
  -3  -1  -3    2.64    0.31
  -3   1  -4  112.26    3.22
   3   1   4  104.48    3.28
  -3   1  -4  113.69    3.24
  -3   1  -4  111.82    3.19
   3  -1   4  111.18    3.24
  -3  -1  -4  113.92    3.20
  -3  -1  -4  104.74    3.19
   3  -1   4  110.44    3.17
   3   1   5   14.55    0.79
  -3   1  -5   13.95    0.81
   3  -1   5   15.20    0.67
   3  -1   5   14.68    0.80
   3   1   6   37.33    1.39
  -3   1  -6   37.09    1.39
   3  -1   6   38.43    1.41
   3   1   7   22.20    1.11
   3  -1   7   20.63    1.16
   3   1   8    1.07    0.66
   3   1   8    1.09    0.63
   3  -1   8    1.29    0.61
   3  -1   8    2.01    0.63
   3   1   9    2.76    0.80
   3   1   9    1.32    0.80
   3  -1   9    2.33    0.80
   3  -1   9    1.99    0.91
  -3   2  12   15.30    1.72
  -3  -2  12   13.42    2.04
  -3  -2  12   12.27    1.20
  -3   2  11   12.52    1.32
  -3   2  11   13.06    1.33
  -3  -2  11   12.79    1.40
  -3  -2  11   11.70    1.31
  -3  -2  11   12.35    1.25
  -3   2  10    0.22    0.51
  -3   2  10   -0.30    0.61
  -3   2  10    0.07    0.55
  -3  -2  10    0.92    0.58
  -3  -2  10    0.75    0.62
  -3  -2  10   -0.29    0.59
   3   2  -9   57.97    1.90
  -3   2   9   57.67    1.96
  -3   2   9   59.66    1.92
  -3  -2   9   57.95    1.99
  -3  -2   9   56.66    1.97
   3   2  -8   60.57    1.89
  -3   2   8   54.72    1.95
  -3   2   8   59.79    1.90
  -3  -2   8   60.07    1.90
  -3  -2   8   58.50    1.92
  -3   2   7    5.48    0.52
  -3   2   7    5.36    0.45
   3   2  -7    5.53    0.49
  -3  -2   7    5.39    0.47
  -3  -2   7    4.88    0.54
   3   2  -6   38.67    1.37
   3   2  -6   40.23    1.29
  -3   2   6   39.29    1.25
  -3   2   6   40.38    1.27
  -3  -2   6   39.35    1.28
  -3  -2   6   37.89    1.32
  -3   2   5    7.87    0.45
   3   2  -5    9.50    0.50
   3   2  -5    9.53    0.63
  -3   2   5    8.62    0.45
  -3   2   5    9.49    0.48
   3  -2  -5    9.73    0.60
  -3  -2   5    9.53    0.51
  -3  -2   5    8.96    0.47
  -3   2   4    0.06    0.15
  -3   2   4    0.20    0.16
  -3   2   4    0.32    0.20
   3   2  -4    0.05    0.19
   3   2  -4   -0.08    0.23
   3  -2  -4    0.33    0.21
  -3  -2   4    0.06    0.21
   3  -2  -4    0.07    0.22
  -3  -2   4    0.23    0.15
   3  -2  -4    0.30    0.16
  -3  -2   4    0.38    0.20
   3   2  -3   68.18    1.98
  -3   2   3   67.43    1.95
   3   2  -3   70.07    1.99
   3   2  -3   68.31    1.97
  -3   2   3   68.21    1.95
  -3   2   3   66.76    1.96
  -3  -2   3   66.71    1.97
   3  -2  -3   67.87    1.96
  -3  -2   3   67.41    1.97
   3  -2  -3   70.42    1.95
  -3  -2   3   65.93    1.98
   3  -2  -3   68.70    1.96
   3   2  -2  153.00    4.24
   3   2  -2  157.06    4.25
  -3   2   2  144.94    4.23
  -3   2   2  145.47    4.22
  -3   2   2  153.19    4.23
  -3   2   2  151.39    4.24
   3  -2  -2  148.50    4.22
   3  -2  -2  152.92    4.23
  -3  -2   2  144.80    4.24
  -3  -2   2  146.05    4.24
   3  -2  -2  155.37    4.22
  -3  -2   2  154.94    4.24
   3   2  -1   89.80    2.59
  -3   2   1   90.98    2.59
   3   2  -1   91.85    2.58
  -3   2   1   90.22    2.58
  -3   2   1   86.82    2.59
  -3  -2   1   87.71    2.58
   3  -2  -1   91.37    2.58
  -3  -2   1   95.07    2.58
   3  -2  -1   92.64    2.59
  -3   2   0   55.37    1.63
   3   2   0   55.37    1.63
  -3   2   0   53.58    1.63
  -3   2   0   55.53    1.63
   3   2   0   54.64    1.61
  -3  -2   0   55.85    1.60
   3  -2   0   54.12    1.62
  -3  -2   0   57.89    1.61
   3  -2   0   56.20    1.64
  -3  -2   0   53.91    1.61
   3  -2   0   54.49    1.62
  -3   2  -1   31.06    1.03
  -3   2  -1   33.18    1.04
   3   2   1   31.94    1.00
   3   2   1   30.62    1.03
  -3   2  -1   32.66    1.02
   3  -2   1   31.53    1.05
  -3  -2  -1   32.69    0.97
  -3  -2  -1   31.76    0.99
   3  -2   1   30.67    1.01
   3  -2   1   32.19    1.02
  -3  -2  -1   32.97    1.00
  -3   2  -2    1.89    0.30
   3   2   2    1.64    0.32
  -3   2  -2    2.06    0.34
   3   2   2    1.86    0.24
  -3   2  -2    1.88    0.28
   3  -2   2    1.96    0.27
   3  -2   2    2.01    0.26
  -3  -2  -2    2.34    0.27
  -3  -2  -2    1.79    0.24
  -3   2  -3    7.45    0.58
   3   2   3    7.80    0.47
  -3   2  -3    6.79    0.56
  -3   2  -3    7.70    0.64
  -3  -2  -3    6.99    0.46
   3  -2   3    7.75    0.70
   3  -2   3    6.04    0.48
  -3  -2  -3    7.60    0.49
  -3   2  -4    2.57    0.41
   3   2   4    1.99    0.35
  -3   2  -4    1.63    0.39
   3  -2   4    2.59    0.40
  -3  -2  -4    1.72    0.34
   3  -2   4    2.44    0.33
  -3  -2  -4    1.90    0.33
  -3   2  -5    4.97    0.50
   3   2   5    5.37    0.49
   3  -2   5    5.03    0.50
   3  -2   5    5.62    0.59
  -3   2  -6   -0.16    0.46
   3   2   6    0.06    0.41
   3  -2   6    0.70    0.44
   3  -2   6   -0.15    0.33
  -3   2  -7   11.28    0.97
   3   2   7   10.72    0.92
   3  -2   7   10.85    1.04
   3   2   8   -0.79    0.68
   3   2   8    0.37    0.60
   3  -2   8   -0.74    0.60
   3  -2   8    0.10    0.59
   3   2   9    0.18    0.76
   3   2   9    0.40    0.82
   3  -2   9   -0.81    0.75
   3  -2   9   -1.37    0.81
  -3   3  12    0.57    1.01
  -3  -3  12   -1.05    0.98
  -3  -3  12    0.59    1.11
  -3  -3  12    1.77    1.27
  -3   3  11    1.93    0.86
  -3   3  11    5.28    0.90
  -3  -3  11    4.48    0.92
  -3  -3  11    4.69    0.90
  -3  -3  11    3.59    0.81
  -3   3  10   -0.54    0.65
  -3   3  10    0.40    0.52
  -3  -3  10    2.03    0.61
  -3  -3  10    1.71    0.62
  -3  -3  10    0.91    0.63
  -3   3   9    1.67    0.51
   3   3  -9    1.54    0.55
  -3   3   9    2.08    0.49
  -3  -3   9    2.07    0.55
  -3  -3   9    3.49    0.55
  -3  -3   9    1.83    0.51
   3   3  -8    6.85    0.73
  -3   3   8    4.35    0.46
  -3   3   8    5.76    0.48
  -3  -3   8    5.23    0.55
  -3  -3   8    4.76    0.50
  -3   3   7    0.64    0.30
  -3   3   7    0.15    0.32
   3   3  -7   -0.03    0.38
  -3  -3   7   -0.02    0.30
  -3  -3   7   -0.25    0.34
  -3   3   6   11.72    0.58
  -3   3   6   12.55    0.59
   3   3  -6   13.65    0.86
   3   3  -6   12.50    0.66
  -3  -3   6   12.34    0.61
  -3  -3   6   11.51    0.68
   3   3  -5    0.04    0.30
  -3   3   5    0.21    0.21
   3   3  -5   -0.81    0.38
  -3   3   5   -0.03    0.22
  -3   3   5    0.29    0.19
  -3  -3   5    0.07    0.19
   3  -3  -5    0.98    0.37
  -3  -3   5   -0.21    0.26
   3   3  -4   89.18    2.56
   3   3  -4   88.95    2.54
  -3   3   4   83.54    2.50
  -3   3   4   86.94    2.51
   3   3  -4   88.57    2.57
  -3  -3   4   86.02    2.54
  -3  -3   4   85.39    2.53
   3  -3  -4   93.99    2.53
  -3   3   3   -0.18    0.14
  -3   3   3   -0.16    0.17
   3   3  -3    0.14    0.18
  -3   3   3    0.10    0.14
  -3   3   3   -0.37    0.23
   3   3  -3    0.31    0.18
  -3  -3   3    0.58    0.17
  -3  -3   3    0.07    0.15
   3  -3  -3    0.06    0.13
   3  -3  -3    0.23    0.17
   3  -3  -3   -0.10    0.18
  -3  -3   3   -0.31    0.19
  -3   3   2  339.98    9.28
   3   3  -2  344.85    9.30
  -3   3   2  328.84    9.28
   3   3  -2  329.54    9.29
  -3   3   2  337.50    9.29
   3   3  -2  349.19    9.30
   3  -3  -2  317.86    9.27
  -3  -3   2  339.02    9.29
  -3  -3   2  321.31    9.29
   3  -3  -2  343.17    9.28
   3  -3  -2  339.85    9.27
  -3  -3   2  313.55    9.29
  -3   3   1  348.76    9.45
  -3   3   1  345.83    9.44
   3   3  -1  329.71    9.44
   3   3  -1  351.24    9.45
  -3   3   1  328.17    9.45
   3   3  -1  345.95    9.45
  -3  -3   1  350.33    9.44
   3  -3  -1  328.62    9.44
   3  -3  -1  338.27    9.45
   3  -3  -1  348.48    9.44
  -3  -3   1  319.06    9.44
   3   3   0   31.96    0.98
  -3   3   0   32.46    1.02
  -3   3   0   32.35    1.02
  -3   3   0   30.74    1.01
   3   3   0   32.53    1.01
   3  -3   0   30.38    0.99
  -3  -3   0   33.58    0.98
   3  -3   0   30.64    1.01
   3  -3   0   32.92    1.03
  -3   3  -1  281.36    7.68
  -3   3  -1  270.40    7.68
   3   3   1  270.55    7.65
  -3   3  -1  277.85    7.67
   3   3   1  277.01    7.66
  -3  -3  -1  281.67    7.64
  -3  -3  -1  258.63    7.64
   3  -3   1  275.72    7.68
   3  -3   1  277.12    7.68
   3  -3   1  271.86    7.66
  -3  -3  -1  274.43    7.62
   3   3   2   98.18    2.81
   3   3   2   97.19    2.83
  -3   3  -2   98.75    2.85
  -3   3  -2   95.50    2.86
  -3   3  -2   94.98    2.83
  -3  -3  -2   97.09    2.79
  -3  -3  -2  102.64    2.80
   3  -3   2   98.55    2.85
   3  -3   2   98.24    2.82
  -3   3  -3    1.04    0.36
  -3   3  -3    1.01    0.36
   3   3   3    1.52    0.28
  -3  -3  -3    1.87    0.25
   3  -3   3    2.00    0.30
   3  -3   3    2.06    0.36
  -3  -3  -3    2.12    0.25
   3   3   4   94.93    2.72
  -3   3  -4   93.50    2.77
   3  -3   4   93.05    2.77
   3  -3   4   87.78    2.72
   3   3   5   57.01    1.86
  -3   3  -5   59.49    1.90
   3  -3   5   57.94    1.82
   3  -3   5   58.45    1.89
  -3   3  -6   17.95    1.03
   3   3   6   17.13    0.92
   3  -3   6   17.78    0.99
   3  -3   6   17.09    0.86
   3   3   7   13.79    0.95
  -3   3  -7   12.88    1.05
   3  -3   7   14.38    1.04
   3  -3   7   13.48    1.05
   3   3   8    0.52    0.71
   3   3   8    0.50    0.61
  -3   3  -8    1.30    0.71
   3  -3   8    0.57    0.65
   3  -3   8    1.26    0.64
   3   3   9   -0.30    0.87
   3   3   9    0.60    0.81
   3  -3   9    0.59    0.83
   3  -3   9    0.61    0.79
  -3   4  12    1.86    1.07
  -3  -4  12    1.26    1.03
  -3  -4  12    3.20    1.19
  -3  -4  12    1.56    1.03
  -3   4  11    0.43    0.81
  -3   4  11    0.48    0.80
  -3  -4  11   -1.26    0.84
  -3  -4  11    0.87    0.81
  -3  -4  11    1.71    0.87
   3   4 -10    7.03    0.77
  -3   4  10    8.64    0.83
  -3   4  10   10.52    0.98
  -3  -4  10    8.91    0.87
  -3  -4  10    9.95    0.91
  -3  -4  10   10.07    0.81
   3   4  -9    0.06    0.60
  -3   4   9    0.19    0.47
  -3   4   9    0.36    0.47
  -3  -4   9   -0.41    0.51
  -3  -4   9    0.24    0.51
  -3  -4   9    0.69    0.53
   3   4  -8   20.89    1.03
  -3   4   8   21.00    0.94
  -3   4   8   21.43    0.91
  -3  -4   8   20.99    0.98
  -3  -4   8   20.84    1.00
   3   4  -7    3.08    0.45
  -3   4   7    3.33    0.39
  -3   4   7    3.92    0.38
  -3  -4   7    3.98    0.45
  -3  -4   7    3.04    0.43
  -3   4   6    0.14    0.23
  -3   4   6    0.35    0.28
   3   4  -6    0.36    0.33
  -3  -4   6    0.14    0.26
  -3  -4   6    0.18    0.34
  -3   4   5  128.23    3.52
  -3   4   5  123.76    3.53
   3   4  -5  127.18    3.61
   3   4  -5  121.69    3.58
  -3   4   5  118.10    3.51
  -3  -4   5  126.04    3.59
  -3   4   4   32.35    1.00
  -3   4   4   32.80    1.02
  -3   4   4   32.92    1.07
  -3   4   4   32.13    1.00
   3   4  -4   32.99    1.06
   3   4  -4   31.49    1.12
  -3  -4   4   32.17    1.04
  -3  -4   4   31.34    1.06
   3  -4  -4   33.88    1.04
  -3  -4   4   34.67    1.09
  -3   4   3   17.91    0.63
  -3   4   3   18.31    0.61
   3   4  -3   18.66    0.65
   3   4  -3   18.48    0.72
  -3   4   3   17.56    0.59
   3   4  -3   18.38    0.68
  -3   4   3   18.06    0.69
  -3  -4   3   18.58    0.64
  -3  -4   3   17.82    0.64
   3  -4  -3   19.35    0.61
  -3  -4   3   18.03    0.66
   3   4  -2    5.40    0.32
  -3   4   2    4.82    0.40
  -3   4   2    4.14    0.32
  -3   4   2    4.48    0.33
   3   4  -2    4.67    0.35
   3  -4  -2    4.64    0.27
  -3  -4   2    4.48    0.30
  -3  -4   2    5.08    0.32
   3  -4  -2    4.48    0.35
  -3  -4   2    4.14    0.33
   3  -4  -2    4.23    0.26
   3   4  -1   11.26    0.45
  -3   4   1   11.40    0.53
  -3   4   1   10.42    0.49
  -3   4   1   11.59    0.49
   3   4  -1   11.89    0.50
   3   4  -1   11.95    0.53
  -3  -4   1   11.52    0.48
   3  -4  -1   11.89    0.50
   3  -4  -1   12.44    0.46
  -3  -4   1   11.98    0.46
   3  -4  -1   12.67    0.51
  -3   4   0    2.16    0.26
  -3   4   0    1.81    0.28
   3   4   0    2.19    0.21
  -3   4   0    1.82    0.27
   3   4   0    2.91    0.27
   3  -4   0    2.42    0.26
   3  -4   0    2.05    0.26
   3  -4   0    1.89    0.22
  -3  -4   0    2.52    0.22
  -3  -4   0    2.69    0.21
   3   4   1  117.16    3.39
  -3   4  -1  121.75    3.41
  -3   4  -1  119.76    3.42
  -3   4  -1  119.03    3.42
   3   4   1  116.85    3.38
  -3  -4  -1  121.88    3.36
   3  -4   1  119.79    3.42
   3  -4   1  117.81    3.41
   3  -4   1  117.92    3.40
   3   4   2   17.45    0.74
  -3   4  -2   16.16    0.77
   3   4   2   18.33    0.64
   3  -4   2   17.53    0.72
   3  -4   2   18.04    0.71
  -3   4  -3   45.01    1.50
   3   4   3   46.07    1.41
   3  -4   3   45.92    1.49
   3   4   4  240.07    6.61
  -3   4  -4  232.49    6.66
   3  -4   4  231.07    6.62
   3  -4   4  233.31    6.66
  -3   4  -5    0.80    0.47
   3  -4   5    0.34    0.36
   3  -4   5    0.49    0.42
  -3   4  -6   13.17    0.97
   3   4   6   11.24    0.78
   3  -4   6   12.82    0.79
   3  -4   6   11.77    0.90
  -3   4  -7    3.11    0.69
   3   4   7    2.67    0.54
   3  -4   7    3.84    0.63
   3  -4   7    3.52    0.52
   3  -4   7    2.71    0.61
   3   4   8    1.99    0.70
  -3   4  -8    1.82    0.70
   3   4   8    1.52    0.66
   3  -4   8    1.40    0.72
   3  -4   8    1.44    0.53
   3  -4   8    2.21    0.77
   3   4   9    8.84    1.02
   3   4   9   10.17    1.13
   3  -4   9   10.45    1.13
  -3   5  12   -1.63    1.03
  -3  -5  12    1.94    1.02
  -3  -5  12    1.23    1.11
   3   5 -11   17.26    1.45
  -3   5  11   19.54    1.47
  -3  -5  11   16.60    1.52
  -3  -5  11   20.41    1.83
  -3  -5  11   17.41    1.49
  -3   5  10    7.33    0.74
   3   5 -10    6.93    0.78
  -3   5  10    6.64    0.70
  -3  -5  10    9.65    0.81
  -3  -5  10    6.51    0.83
  -3  -5  10    7.42    0.72
   3   5  -9   12.72    1.04
  -3   5   9   12.13    0.94
  -3  -5   9   12.54    1.02
  -3  -5   9   13.50    1.00
  -3  -5   9   13.16    0.95
  -3   5   8    3.75    0.43
  -3   5   8    3.32    0.46
   3   5  -8    3.47    0.57
  -3  -5   8    2.67    0.42
  -3  -5   8    3.50    0.51
   3   5  -7    0.68    0.43
  -3   5   7    0.89    0.32
  -3   5   7    0.68    0.52
  -3   5   7    0.24    0.30
  -3  -5   7    0.84    0.36
  -3  -5   7    0.56    0.34
  -3   5   6    9.65    0.78
   3   5  -6   10.89    0.66
  -3   5   6   10.59    0.54
  -3   5   6   10.71    0.53
  -3  -5   6   11.31    0.66
  -3  -5   6   10.40    0.59
   3   5  -5   75.13    2.24
  -3   5   5   72.61    2.22
  -3   5   5   76.43    2.18
  -3  -5   5   76.33    2.24
  -3  -5   5   74.69    2.25
   3   5  -4   12.25    0.56
  -3   5   4   12.72    0.62
  -3   5   4   12.19    0.46
   3   5  -4   12.65    0.69
   3  -5  -4   12.84    0.52
  -3  -5   4   11.90    0.58
  -3  -5   4   11.92    0.52
  -3   5   3    4.25    0.33
  -3   5   3    4.42    0.27
   3   5  -3    4.06    0.37
   3   5  -3    4.72    0.44
  -3   5   3    4.49    0.44
   3   5  -3    4.14    0.36
   3  -5  -3    4.76    0.28
  -3  -5   3    4.48    0.33
  -3  -5   3    4.75    0.35
  -3  -5   3    3.73    0.38
  -3   5   2  196.01    5.48
   3   5  -2  202.48    5.48
   3   5  -2  199.79    5.49
  -3   5   2  187.93    5.46
   3   5  -2  193.31    5.48
  -3   5   2  191.33    5.46
  -3  -5   2  189.49    5.47
  -3  -5   2  187.17    5.48
   3  -5  -2  203.54    5.43
  -3  -5   2  200.45    5.47
   3  -5  -2  185.07    5.44
   3  -5  -2  197.78    5.49
   3  -5  -2  201.97    5.45
   3   5  -1   22.66    0.74
  -3   5   1   22.20    0.77
  -3   5   1   22.51    0.81
   3   5  -1   22.23    0.80
   3   5  -1   22.17    0.77
  -3   5   1   21.54    0.77
  -3  -5   1   23.94    0.74
   3  -5  -1   21.69    0.78
   3  -5  -1   23.38    0.77
   3  -5  -1   23.02    0.74
  -3  -5   1   21.99    0.74
   3   5   0    0.22    0.17
  -3   5   0    0.09    0.27
  -3   5   0   -0.25    0.22
  -3   5   0    0.55    0.26
   3   5   0    0.08    0.23
   3   5   0   -0.11    0.23
   3  -5   0   -0.19    0.21
   3  -5   0    0.13    0.24
   3  -5   0    0.04    0.17
  -3  -5   0    0.19    0.18
  -3  -5   0    0.16    0.17
   3   5   1   23.53    0.86
   3   5   1   24.51    0.80
  -3   5  -1   24.93    0.88
  -3   5  -1   22.94    0.89
  -3   5  -1   24.58    0.90
  -3  -5  -1   24.30    0.78
   3  -5   1   24.35    0.85
  -3  -5  -1   24.46    0.78
   3  -5   1   25.60    0.86
   3  -5   1   24.53    0.91
  -3   5  -2    8.35    0.60
   3   5   2    9.36    0.45
   3   5   2    8.33    0.56
   3  -5   2    8.66    0.56
   3  -5   2    7.97    0.67
  -3   5  -3   70.29    2.21
   3   5   3   73.53    2.14
   3  -5   3   73.06    2.21
   3  -5   3   73.26    2.19
  -3   5  -4   15.48    0.87
   3   5   4   16.50    0.70
   3  -5   4   16.47    0.78
   3  -5   4   14.65    0.84
  -3   5  -5    3.67    0.55
   3   5   5    4.58    0.44
   3  -5   5    5.40    0.56
   3  -5   5    4.93    0.48
   3   5   6    1.41    0.43
  -3   5  -6    1.15    0.57
   3  -5   6    2.05    0.55
   3  -5   6    1.77    0.45
   3   5   7   23.64    1.19
  -3   5  -7   26.23    1.39
   3  -5   7   25.40    1.28
   3  -5   7   23.61    1.13
   3  -5   7   25.93    1.29
   3   5   8   -0.17    0.65
   3   5   8   -1.23    0.66
  -3   5  -8    0.17    0.72
   3  -5   8    0.18    0.56
   3  -5   8   -0.54    0.67
   3  -5   8    0.00    0.65
   3   5   9   28.56    1.73
  -3   5  -9   24.95    1.67
   3  -5   9   29.44    1.81
   3  -5   9   26.67    1.63
  -3   6  12    2.02    1.12
  -3  -6  12    2.58    1.09
  -3  -6  12    4.48    1.15
  -3  -6  12    2.03    1.13
  -3   6  11    8.09    0.95
   3   6 -11    7.26    1.04
  -3  -6  11    7.05    0.97
  -3  -6  11    8.62    1.33
  -3  -6  11    7.03    1.04
   3   6 -10    2.07    0.78
  -3   6  10    2.16    0.58
  -3   6  10    1.40    0.63
  -3  -6  10    2.29    0.74
  -3  -6  10    2.36    0.72
  -3  -6  10    2.27    0.70
   3   6  -9    6.82    0.75
  -3   6   9    7.59    0.66
  -3  -6   9    8.06    0.88
  -3  -6   9    8.77    0.74
  -3  -6   9    7.90    0.73
   3   6  -8    0.33    0.53
  -3   6   8    0.00    0.37
  -3  -6   8    0.07    0.34
  -3  -6   8    0.00    0.49
  -3  -6   8    0.16    0.49
   3   6  -7   -0.01    0.43
  -3  -6   7    0.30    0.38
  -3  -6   7    0.28    0.34
  -3   6   6   13.84    0.59
   3   6  -6   12.78    0.74
  -3   6   6   12.82    0.82
  -3  -6   6   13.29    0.70
  -3  -6   6   14.14    0.67
  -3   6   5    0.94    0.39
  -3   6   5    0.51    0.19
   3   6  -5    0.91    0.32
  -3  -6   5    0.30    0.31
  -3  -6   5    0.37    0.21
  -3   6   4    1.49    0.20
  -3   6   4    1.96    0.19
  -3   6   4    2.34    0.35
  -3   6   4    1.77    0.21
   3  -6  -4    2.17    0.24
  -3  -6   4    2.11    0.36
  -3  -6   4    1.88    0.24
  -3   6   3   76.77    2.31
   3   6  -3   79.60    2.39
   3   6  -3   84.31    2.37
  -3   6   3   78.95    2.31
   3   6  -3   82.58    2.38
  -3   6   3   82.37    2.37
   3  -6  -3   84.22    2.29
  -3  -6   3   80.54    2.35
  -3  -6   3   78.55    2.35
  -3  -6   3   81.14    2.36
   3   6  -2   19.74    0.78
   3   6  -2   21.24    0.74
  -3   6   2   20.23    0.77
  -3   6   2   19.00    0.69
   3   6  -2   21.20    0.71
  -3   6   2   19.38    0.69
  -3  -6   2   19.65    0.70
  -3  -6   2   19.17    0.71
  -3  -6   2   19.59    0.70
   3  -6  -2   20.93    0.68
   3  -6  -2   19.98    0.64
   3  -6  -2   20.93    0.63
   3  -6  -2   19.44    0.73
  -3   6   1    0.65    0.25
   3   6  -1    0.41    0.23
  -3   6   1    0.34    0.30
   3   6  -1    0.17    0.17
  -3   6   1    0.27    0.21
  -3  -6   1    0.16    0.17
   3  -6  -1    0.35    0.23
   3  -6  -1    0.10    0.22
  -3  -6   1    0.02    0.19
   3  -6  -1    0.31    0.17
   3   6   0    1.24    0.29
   3   6   0    0.79    0.19
   3   6   0    1.37    0.29
  -3   6   0    0.86    0.31
  -3   6   0    0.71    0.25
  -3   6   0    0.64    0.31
   3  -6   0    0.86    0.28
  -3  -6   0    0.90    0.20
  -3  -6   0    1.41    0.19
   3  -6   0    0.72    0.20
   3  -6   0    0.54    0.24
   3   6   1    4.14    0.34
   3   6   1    4.57    0.48
  -3   6  -1    4.44    0.48
  -3   6  -1    4.21    0.43
   3  -6   1    4.22    0.46
   3  -6   1    4.76    0.42
   3  -6   1    4.99    0.53
   3   6   2   36.56    1.13
   3   6   2   35.46    1.19
  -3   6  -2   36.27    1.24
   3  -6   2   36.43    1.21
   3  -6   2   35.97    1.21
   3   6   3   11.16    0.56
  -3   6  -3   11.38    0.72
   3  -6   3   11.68    0.68
   3  -6   3   12.17    0.70
   3   6   4   15.54    0.68
  -3   6  -4   15.41    0.87
   3  -6   4   13.86    0.78
   3  -6   4   14.05    0.84
  -3   6  -5    3.58    0.57
   3   6   5    4.07    0.41
   3  -6   5    4.24    0.55
   3  -6   5    4.58    0.48
  -3   6  -6    0.53    0.59
   3   6   6    0.85    0.47
   3  -6   6    0.80    0.53
   3  -6   6    0.38    0.47
   3  -6   6    0.51    0.47
   3   6   7    0.00    0.54
  -3   6  -7    1.51    0.71
   3  -6   7    0.98    0.54
   3  -6   7    0.86    0.51
   3  -6   7    0.89    0.60
   3   6   8   14.30    1.34
   3   6   8   13.39    1.01
  -3   6  -8   18.31    1.40
   3  -6   8   13.30    1.37
   3  -6   8   15.40    1.30
   3  -6   8   15.27    1.15
   3   6   9   24.33    1.67
   3  -6   9   23.11    1.71
   3  -6   9   22.62    1.80
   3  -6   9   21.78    1.85
  -3   7  12    2.86    1.20
   3   7 -12    2.33    1.17
  -3  -7  12   -0.66    1.17
  -3  -7  12    2.88    1.27
  -3  -7  12    2.19    1.14
   3   7 -11    3.70    0.96
  -3   7  11    3.92    0.90
  -3  -7  11    3.33    0.88
  -3  -7  11    3.84    0.99
  -3  -7  11    4.35    1.13
   3   7 -10    8.52    0.93
  -3   7  10    8.05    0.79
  -3  -7  10    7.99    0.89
  -3  -7  10    8.35    0.92
  -3  -7  10    6.82    0.89
   3   7  -9    5.36    0.75
  -3   7   9    5.64    0.60
  -3  -7   9    5.20    0.60
  -3  -7   9    6.28    0.72
  -3  -7   9    6.49    0.72
   3   7  -8    1.08    0.58
  -3   7   8    0.38    0.38
  -3  -7   8    0.76    0.40
  -3  -7   8    0.30    0.51
  -3  -7   8    1.05    0.51
   3   7  -7   -0.62    0.44
  -3   7   7   -0.23    0.38
  -3  -7   7   -0.28    0.43
  -3  -7   7   -0.41    0.28
  -3   7   6   16.37    0.65
  -3   7   6   15.46    0.88
   3   7  -6   15.05    0.82
  -3  -7   6   15.45    0.77
  -3  -7   6   15.53    0.73
  -3   7   5   17.88    0.83
   3   7  -5   17.42    0.78
  -3   7   5   17.83    0.63
  -3  -7   5   17.89    0.78
  -3  -7   5   17.36    0.72
   3   7  -4  121.33    3.50
  -3   7   4  122.79    3.40
  -3   7   4  125.22    3.48
  -3  -7   4  122.86    3.50
  -3  -7   4  113.41    3.53
   3   7  -3  141.71    3.85
  -3   7   3  131.62    3.77
  -3   7   3  127.13    3.72
   3   7  -3  133.59    3.77
  -3  -7   3  129.60    3.77
  -3  -7   3  129.72    3.77
  -3  -7   3  130.92    3.76
  -3   7   2   98.98    2.98
  -3   7   2  107.19    3.03
  -3   7   2  103.24    2.98
   3   7  -2  106.43    3.00
   3   7  -2  109.05    3.02
   3   7  -2  102.70    3.03
  -3  -7   2  102.02    3.00
  -3  -7   2  107.11    2.99
   3  -7  -2  104.24    3.01
  -3  -7   2  104.69    3.00
   3   7  -1   23.31    0.90
  -3   7   1   24.13    0.84
   3   7  -1   25.14    0.86
  -3   7   1   23.10    0.87
   3   7  -1   24.52    0.81
  -3   7   1   23.45    0.91
   3  -7  -1   24.79    0.80
  -3  -7   1   24.02    0.80
   3  -7  -1   24.00    0.86
  -3  -7   1   25.50    0.80
   3  -7  -1   26.00    0.84
  -3   7   0   70.22    2.12
   3   7   0   72.23    2.09
  -3   7   0   70.19    2.09
   3   7   0   72.37    2.05
   3  -7   0   65.34    2.06
  -3  -7   0   69.53    2.03
   3  -7   0   69.75    2.09
   3  -7   0   72.01    2.09
  -3  -7   0   71.95    2.03
  -3   7  -1  172.34    4.81
   3   7   1  173.84    4.75
   3   7   1  167.84    4.77
   3  -7   1  156.43    4.81
   3  -7   1  173.58    4.82
   3   7   2   14.09    0.58
  -3   7  -2   14.23    0.75
   3   7   2   15.03    0.97
   3  -7   2   14.53    0.69
   3  -7   2   14.17    0.70
  -3   7  -3  120.45    3.56
   3   7   3  119.72    3.45
   3  -7   3  123.65    3.55
   3  -7   3  119.25    3.53
   3   7   4    0.29    0.29
  -3   7  -4   -0.04    0.45
   3  -7   4    0.07    0.37
   3  -7   4   -0.11    0.40
  -3   7  -5    3.91    0.58
   3   7   5    3.53    0.41
   3  -7   5    3.74    0.49
   3  -7   5    3.61    0.53
   3   7   6    4.57    0.54
  -3   7  -6    4.36    0.69
   3  -7   6    4.75    0.62
   3  -7   6    4.57    0.57
   3  -7   6    4.91    0.66
   3   7   7   -0.68    0.58
  -3   7  -7    0.44    0.71
   3  -7   7    1.52    0.65
   3  -7   7   -0.43    0.57
   3  -7   7   -0.27    0.52
   3   7   8   31.63    1.65
  -3   7  -8   33.79    1.77
   3   7   8   30.14    2.21
   3  -7   8   32.96    1.51
   3  -7   8   30.42    1.66
   3  -7   8   30.64    1.69
  -3   7  -9   -0.75    1.12
   3   7   9    0.39    0.95
   3  -7   9   -0.36    0.91
   3  -7   9    0.73    0.90
   3  -7   9    0.09    0.77
  -3   8  12   14.81    1.57
  -3  -8  12   15.19    1.43
  -3  -8  12   14.01    1.36
  -3  -8  12   17.43    1.68
   3   8 -11    0.61    0.99
  -3   8  11    2.09    0.85
  -3  -8  11    1.32    1.54
  -3  -8  11    2.29    1.14
  -3  -8  11    1.14    0.86
  -3   8  10   16.87    1.20
   3   8 -10   14.94    1.44
  -3  -8  10   17.70    1.40
  -3  -8  10   18.74    1.29
  -3  -8  10   17.98    1.45
   3   8  -9    0.19    0.70
  -3   8   9    0.68    0.51
  -3  -8   9    1.32    0.64
  -3  -8   9    0.16    0.57
  -3  -8   9    0.26    0.64
  -3   8   8   31.09    1.16
   3   8  -8   29.26    1.38
  -3  -8   8   29.13    1.26
  -3  -8   8   32.18    1.38
  -3  -8   8   31.38    1.35
  -3   8   7   10.58    0.63
   3   8  -7   10.14    0.85
  -3  -8   7    9.87    0.80
  -3  -8   7   10.20    0.85
  -3  -8   7   10.85    0.72
  -3   8   6    7.49    0.82
  -3   8   6    7.69    0.46
   3   8  -6    6.66    0.56
  -3  -8   6    6.77    0.56
  -3  -8   6    7.03    0.63
   3   8  -5    0.13    0.34
  -3   8   5    0.17    0.21
  -3   8   5   -0.73    0.43
  -3  -8   5   -0.22    0.23
  -3  -8   5    0.09    0.30
   3   8  -4    2.55    0.36
  -3   8   4    2.82    0.43
  -3  -8   4    2.47    0.33
  -3  -8   4    3.96    0.42
  -3   8   3    0.71    0.22
  -3   8   3    0.32    0.23
   3   8  -3    0.83    0.27
  -3   8   3    0.88    0.40
  -3  -8   3    0.74    0.23
   3  -8  -3    0.34    0.27
  -3  -8   3    0.99    0.25
  -3   8   2  181.18    5.24
   3   8  -2  190.62    5.23
   3   8  -2  188.20    5.22
  -3   8   2  180.50    5.20
  -3   8   2  183.83    5.20
  -3  -8   2  181.86    5.21
  -3  -8   2  184.20    5.22
  -3  -8   2  188.13    5.21
   3  -8  -2  185.40    5.23
   3   8  -1    3.62    0.34
  -3   8   1    2.33    0.35
  -3   8   1    3.19    0.31
   3   8  -1    3.51    0.41
  -3   8   1    3.38    0.43
   3   8  -1    3.83    0.33
  -3  -8   1    4.26    0.34
  -3  -8   1    3.21    0.28
   3  -8  -1    3.81    0.35
   3  -8  -1    3.98    0.43
   3  -8  -1    3.32    0.33
   3   8   0    0.48    0.29
  -3   8   0   -0.08    0.27
   3   8   0    0.54    0.20
   3  -8   0    0.64    0.30
  -3  -8   0    0.64    0.18
   3  -8   0    0.34    0.33
  -3  -8   0    0.51    0.20
   3  -8   0    0.32    0.22
   3   8   1   67.08    2.00
   3   8   1   67.20    1.92
   3  -8   1   64.26    2.00
   3  -8   1   64.06    1.99
  -3   8  -2   65.69    2.03
   3   8   2   64.74    1.91
   3  -8   2   65.82    2.00
   3  -8   2   63.44    2.01
   3   8   3    0.21    0.25
  -3   8  -3    0.85    0.44
   3  -8   3    0.74    0.39
   3  -8   3    1.13    0.38
  -3   8  -4    5.27    0.60
   3  -8   4    6.05    0.56
   3  -8   4    5.30    0.53
   3   8   5    0.37    0.39
  -3   8  -5    0.25    0.54
   3  -8   5    0.09    0.44
   3  -8   5   -0.21    0.49
   3  -8   5   -0.28    0.44
  -3   8  -6   13.46    1.15
   3  -8   6   13.51    0.98
   3  -8   6   14.13    0.99
   3  -8   6   14.51    1.12
   3   8   7   30.62    1.40
  -3   8  -7   29.25    1.65
   3  -8   7   31.39    1.53
   3  -8   7   29.48    1.40
   3  -8   7   30.02    1.52
   3   8   8    4.60    0.86
  -3   8  -8    3.89    0.98
   3  -8   8    3.16    0.85
   3  -8   8    3.03    0.74
   3  -8   8    3.53    1.44
  -3   8  -9    2.08    1.08
   3   8   9    2.91    1.04
   3  -8   9    0.38    0.93
   3  -8   9    1.69    0.93
  -3   9  11    7.00    0.99
   3   9 -11    5.96    1.41
  -3  -9  11    5.27    0.99
  -3  -9  11    5.91    1.08
  -3  -9  11    6.10    1.07
  -3   9  10   -0.31    0.64
   3   9 -10   -0.25    0.85
  -3  -9  10   -1.15    0.78
  -3  -9  10    0.54    0.78
  -3  -9  10    0.79    0.66
  -3   9   9    1.49    0.55
   3   9  -9    1.49    0.75
  -3  -9   9    0.93    0.66
  -3  -9   9    1.84    0.55
  -3  -9   9    1.73    0.72
   3   9  -8   35.19    1.59
  -3   9   8   38.76    1.34
  -3  -9   8   39.37    1.59
  -3  -9   8   38.30    1.48
  -3  -9   8   39.50    1.57
  -3   9   7    5.82    0.54
   3   9  -7    5.17    0.61
  -3  -9   7    4.74    0.57
  -3  -9   7    5.23    0.55
  -3  -9   7    4.37    0.56
   3   9  -6   -0.37    0.45
  -3   9   6    0.47    0.25
  -3  -9   6    0.30    0.28
  -3  -9   6   -0.20    0.40
   3   9  -5   39.56    1.41
  -3   9   5   42.55    1.46
  -3  -9   5   40.03    1.38
  -3  -9   5   41.95    1.36
  -3   9   4   -0.62    0.47
   3   9  -4    0.24    0.32
  -3  -9   4    0.02    0.27
  -3  -9   4    0.24    0.27
  -3   9   3   25.96    1.05
  -3   9   3   26.46    0.87
   3  -9  -3   27.37    0.95
  -3  -9   3   25.28    0.94
  -3  -9   3   25.35    0.91
   3   9  -2   42.15    1.31
  -3   9   2   40.07    1.29
  -3   9   2   44.42    1.53
   3   9  -2   43.94    1.40
  -3   9   2   39.91    1.33
  -3  -9   2   42.21    1.29
  -3  -9   2   40.79    1.30
   3  -9  -2   38.66    1.33
  -3  -9   2   41.02    1.30
  -3   9   1   35.27    1.16
   3   9  -1   35.65    1.12
   3   9  -1   36.33    1.18
   3  -9  -1   30.93    1.26
   3  -9  -1   35.32    1.10
  -3  -9   1   35.88    1.10
   3  -9  -1   37.17    1.14
  -3  -9   1   34.49    1.11
  -3   9   0   55.90    1.71
   3   9   0   54.74    1.69
   3   9   0   58.00    1.65
   3  -9   0   51.88    1.67
   3  -9   0   56.34    1.70
   3  -9   0   53.46    1.72
  -3   9  -1   11.68    0.69
   3   9   1   11.20    0.50
   3  -9   1    9.49    0.66
   3  -9   1   10.31    0.62
   3   9   2   30.64    0.99
  -3   9  -2   31.33    1.17
   3  -9   2   28.55    1.13
   3  -9   2   29.31    1.11
  -3   9  -3    0.63    0.45
   3   9   3    0.24    0.27
   3  -9   3    0.39    0.38
   3  -9   3    0.35    0.41
  -3   9  -4    1.89    0.55
   3  -9   4    1.80    0.42
   3  -9   4    2.62    0.51
   3  -9   4    1.82    0.49
  -3   9  -5    1.00    0.59
   3  -9   5    0.79    0.53
   3  -9   5    0.47    0.47
   3  -9   5    0.61    0.48
  -3   9  -6   10.64    0.92
   3  -9   6   11.86    0.98
   3  -9   6   10.20    0.96
   3  -9   6   12.46    1.09
  -3   9  -7   16.31    1.45
   3   9   7   16.06    1.18
   3  -9   7   14.74    1.35
   3  -9   7   15.99    1.26
   3  -9   7   16.10    1.20
  -3   9  -8   10.42    1.83
   3   9   8   13.73    1.45
   3  -9   8   12.41    1.39
   3  -9   8   12.23    0.96
   3   9   9   -1.07    1.02
  -3   9  -9   -0.14    1.17
   3  -9   9    0.04    0.96
   3  -9   9   -1.35    0.96
   3  -9   9    0.08    0.95
   3  10 -11    2.49    1.13
  -3 -10  11   -0.42    1.02
  -3 -10  11    0.47    1.04
  -3 -10  11    0.78    1.10
   3  10 -10   -0.73    0.89
  -3  10  10   -1.39    0.66
  -3 -10  10    0.97    0.83
  -3 -10  10   -2.17    0.86
  -3 -10  10   -0.35    0.82
   3  10  -9   10.05    0.95
  -3  10   9    8.44    0.70
  -3 -10   9    9.12    0.86
  -3 -10   9   10.89    1.18
  -3 -10   9    8.99    0.94
  -3  10   8    1.76    0.43
   3  10  -8    2.08    0.70
  -3 -10   8    1.10    0.62
  -3 -10   8    0.52    0.61
  -3 -10   8    0.78    0.46
   3  10  -7   68.98    2.39
  -3  10   7   73.48    2.19
  -3 -10   7   75.18    2.34
  -3 -10   7   74.60    2.39
  -3 -10   7   75.08    2.39
   3  10  -6   39.97    1.54
  -3 -10   6   43.68    1.46
  -3 -10   6   43.44    1.55
  -3 -10   6   41.96    1.52
   3  10  -5    0.15    0.41
  -3  10   5   -0.28    0.52
  -3 -10   5    0.26    0.26
  -3 -10   5   -0.37    0.37
   3  10  -4   13.68    0.74
  -3  10   4   13.85    0.85
  -3 -10   4   14.24    0.65
  -3 -10   4   12.67    0.68
   3  10  -3    8.17    0.58
  -3 -10   3    7.05    0.52
   3 -10  -3    7.76    0.77
   3  10  -2   27.79    0.95
  -3  10   2   26.99    0.94
  -3 -10   2   25.98    0.92
   3 -10  -2   26.71    1.01
  -3 -10   2   26.90    0.94
   3  10  -1   22.16    0.86
  -3  10   1   21.45    0.83
   3  10  -1   21.55    0.77
  -3 -10   1   19.50    0.74
   3 -10  -1   21.62    0.79
   3 -10  -1   20.70    0.75
   3 -10  -1   20.45    0.87
  -3 -10   1   20.78    0.74
  -3  10   0    2.40    0.37
   3  10   0    2.20    0.28
   3  10   0    3.08    0.41
   3 -10   0    2.70    0.39
   3 -10   0    2.09    0.34
   3 -10   0    2.22    0.38
   3  10   1  160.26    4.47
  -3  10  -1  158.31    4.55
   3 -10   1  156.74    4.52
   3 -10   1  156.16    4.56
  -3  10  -2   30.09    1.21
   3 -10   2   30.56    1.18
   3 -10   2   32.25    1.19
  -3  10  -3   38.05    1.46
   3 -10   3   39.43    1.36
   3 -10   3   39.68    1.43
   3 -10   3   38.45    1.43
  -3  10  -4   -0.01    0.54
   3 -10   4    0.13    0.47
   3 -10   4   -0.18    0.37
   3 -10   4    0.29    0.48
  -3  10  -5   13.81    1.14
   3 -10   5   15.23    1.04
   3 -10   5   15.86    1.08
   3 -10   5   14.83    0.94
  -3  10  -6   16.49    1.30
   3 -10   6   15.97    1.11
   3 -10   6   18.25    1.14
   3 -10   6   17.13    1.22
  -3  10  -7   14.55    1.46
   3 -10   7   17.01    1.28
   3 -10   7   16.06    1.42
   3 -10   7   14.13    1.29
  -3  10  -8    0.16    1.02
   3  10   8   -0.82    0.87
   3 -10   8    0.35    0.75
   3 -10   8   -0.33    0.91
   3 -10   8    0.57    0.89
   3  10   9    2.63    1.13
  -3  10  -9    1.54    1.21
   3 -10   9    3.14    1.16
   3 -10   9    2.43    1.08
   3 -10   9    2.70    0.97
   3  11 -11    1.06    1.18
  -3 -11  11   -0.20    1.09
  -3 -11  11    1.68    1.02
  -3 -11  11    0.70    1.09
   3  11 -10    1.94    1.05
  -3  11  10    2.81    0.92
  -3 -11  10    3.57    1.04
  -3  11   9    0.60    0.54
   3  11  -9    0.50    0.83
  -3 -11   9    0.03    0.80
  -3 -11   9   -0.40    0.73
  -3 -11   9    0.64    0.70
  -3  11   8   -0.84    0.57
   3  11  -8    1.36    0.73
  -3 -11   8   -0.09    0.62
  -3 -11   8   -0.09    0.63
  -3 -11   8   -0.44    0.49
   3  11  -7   16.58    1.11
  -3 -11   7   18.56    1.13
  -3 -11   7   16.97    0.94
  -3 -11   7   17.62    1.09
   3  11  -6    4.12    0.59
  -3 -11   6    3.73    0.41
  -3 -11   6    3.81    0.54
  -3 -11   6    4.10    0.55
   3  11  -5   46.72    1.64
  -3 -11   5   49.44    1.66
  -3 -11   5   47.42    1.56
  -3 -11   5   46.26    1.62
   3  11  -4  123.23    3.58
  -3 -11   4  123.81    3.54
  -3 -11   4  117.77    3.55
  -3  11   3    9.23    0.54
   3  11  -3    7.81    0.64
  -3 -11   3    7.66    0.57
  -3 -11   3    9.87    0.56
   3 -11  -3   10.22    0.65
  -3  11   2   28.79    0.99
   3 -11  -2   29.40    1.05
  -3 -11   2   27.57    0.99
  -3 -11   2   26.13    0.97
  -3 -11   2   28.18    0.96
   3  11  -1   95.27    2.67
  -3  11   1   91.89    2.69
  -3 -11   1   89.65    2.64
  -3 -11   1   91.36    2.63
   3 -11  -1   88.10    2.72
   3  11   0   48.99    1.47
  -3 -11   0   47.56    1.47
   3 -11   0   47.57    1.58
   3 -11   0   46.88    1.54
   3 -11   0   47.22    1.43
  -3  11  -1   67.63    2.13
   3  11   1   67.83    2.00
   3 -11   1   68.55    2.08
   3 -11   1   66.74    2.12
   3 -11   1   66.73    2.01
  -3  11  -2    4.10    0.54
   3  11   2    5.19    0.45
   3 -11   2    3.92    0.48
   3 -11   2    3.54    0.47
  -3  11  -3    9.92    0.90
   3 -11   3   10.50    0.86
   3 -11   3   11.59    0.83
   3 -11   3   10.36    0.70
  -3  11  -4    4.60    0.67
   3 -11   4    6.42    0.66
   3 -11   4    6.41    0.70
   3 -11   4    6.27    0.64
  -3  11  -5   10.07    1.12
   3 -11   5    9.99    1.04
   3 -11   5   10.30    1.04
   3 -11   5    8.61    0.90
  -3  11  -6    3.63    0.83
   3 -11   6    4.38    0.71
   3 -11   6    4.37    0.69
   3 -11   6    5.60    0.78
  -3  11  -7    0.77    0.93
   3 -11   7    1.52    0.81
   3 -11   7    1.06    0.75
   3 -11   7    1.71    0.72
   3  11   8    1.05    0.90
  -3  11  -8    4.39    1.20
   3 -11   8    2.18    0.94
   3 -11   8    2.18    1.13
   3 -11   8    2.61    1.00
   3  12 -11    6.18    1.43
  -3 -12  11    4.46    1.24
  -3 -12  11    6.40    1.21
  -3 -12  11    9.74    1.28
   3  12 -10   47.30    2.38
  -3 -12  10   51.07    2.29
  -3 -12  10   48.31    2.32
  -3 -12  10   54.01    2.26
   3  12  -9    0.07    0.87
  -3 -12   9    0.12    0.79
  -3 -12   9    0.53    0.84
  -3 -12   9    0.30    0.72
   3  12  -8    8.81    0.94
  -3 -12   8   12.04    1.17
  -3 -12   8   10.17    0.99
  -3 -12   8    9.47    0.90
   3  12  -7   17.52    1.19
  -3 -12   7   17.37    1.00
  -3 -12   7   19.75    1.17
  -3 -12   7   19.22    1.16
   3  12  -6   -0.45    0.57
  -3 -12   6    0.98    0.42
  -3 -12   6    1.47    0.52
  -3 -12   6    0.60    0.52
   3  12  -5  107.24    3.27
  -3 -12   5  109.24    3.26
  -3 -12   5  109.68    3.22
  -3 -12   5  105.90    3.24
   3  12  -4   98.00    2.96
  -3 -12   4   96.77    2.93
  -3 -12   4   98.55    2.96
  -3 -12   4   99.23    2.91
  -3  12   3    2.67    0.35
   3  12  -3    3.33    0.44
  -3 -12   3    3.19    0.42
  -3 -12   3    4.22    0.49
   3 -12  -3    3.74    0.42
  -3 -12   3    3.46    0.42
   3  12  -2   18.35    0.82
  -3  12   2   19.46    0.81
  -3 -12   2   18.75    0.81
  -3 -12   2   18.50    0.76
  -3 -12   2   18.20    0.84
   3 -12  -2   19.79    0.87
  -3  12   1    9.56    0.66
   3  12  -1    8.44    0.55
  -3 -12   1    8.77    0.64
   3 -12  -1    9.49    0.50
   3 -12  -1    7.81    0.70
  -3 -12   1    8.26    0.54
  -3  12   0    2.38    0.46
   3  12   0    2.23    0.33
   3 -12   0    1.46    0.43
   3 -12   0    1.89    0.25
   3 -12   0    1.67    0.33
  -3 -12   0    1.78    0.33
   3 -12   0    1.97    0.43
   3  12   1   48.42    1.49
  -3  12  -1   48.61    1.66
   3 -12   1   46.28    1.48
   3 -12   1   49.12    1.58
   3 -12   1   46.62    1.63
  -3  12  -2    5.53    0.60
   3 -12   2    5.41    0.54
   3 -12   2    4.68    0.53
   3 -12   2    5.12    0.56
  -3  12  -3    9.54    0.94
   3 -12   3    8.79    0.70
   3 -12   3   10.04    0.83
   3 -12   3    9.37    0.89
  -3  12  -4    0.76    0.64
   3 -12   4    0.43    0.56
   3 -12   4    0.95    0.54
   3 -12   4    1.11    0.44
  -3  12  -5   -0.06    0.71
   3 -12   5   -0.66    0.61
   3 -12   5   -0.02    0.51
   3 -12   5   -0.26    0.58
  -3  12  -6    5.30    0.92
   3 -12   6    4.89    0.73
   3 -12   6    5.96    0.82
   3 -12   6    5.36    0.76
  -3  12  -7    0.46    1.16
   3 -12   7   -0.06    0.77
   3 -12   7   -0.82    0.79
   3 -12   7   -1.68    1.04
  -3  12  -8    3.99    1.22
   3  12   8    3.00    0.92
   3 -12   8    1.59    1.04
   3 -12   8    3.10    1.00
   3 -12   8    3.69    0.91
  -3 -13  11   15.34    1.57
  -3 -13  11   23.75    2.35
  -3 -13  11   15.31    1.55
   3  13 -10   28.66    2.13
  -3 -13  10   31.62    1.94
  -3 -13  10   35.60    2.04
  -3 -13  10   31.37    2.00
   3  13  -9    4.40    1.05
  -3 -13   9    6.66    1.01
  -3 -13   9    8.68    1.06
  -3 -13   9    5.55    0.80
   3  13  -8   27.30    1.61
  -3 -13   8   30.45    1.57
  -3 -13   8   29.39    1.55
  -3 -13   8   27.72    1.39
   3  13  -7   -0.28    0.68
  -3 -13   7   -0.19    0.65
  -3 -13   7   -0.34    0.59
  -3 -13   7   -0.08    0.43
   3  13  -6   55.38    2.02
  -3 -13   6   56.64    1.91
  -3 -13   6   58.20    1.99
  -3 -13   6   58.96    2.01
   3  13  -5   81.13    2.59
  -3 -13   5   81.63    2.52
  -3 -13   5   81.44    2.56
  -3 -13   5   84.25    2.61
   3  13  -4   72.54    2.28
  -3 -13   4   74.10    2.22
  -3 -13   4   69.79    2.23
  -3 -13   4   69.60    2.26
   3  13  -3    0.14    0.41
  -3 -13   3    0.28    0.37
   3 -13  -3    0.76    0.40
  -3 -13   3    0.54    0.39
  -3 -13   3    0.19    0.31
   3  13  -2   18.76    0.86
  -3  13   2   19.62    0.85
  -3 -13   2   18.11    0.79
  -3 -13   2   18.94    0.81
  -3 -13   2   19.57    0.89
   3 -13  -2   20.62    0.94
  -3 -13   2   17.74    0.83
   3  13  -1    7.84    0.71
  -3  13   1    6.41    0.68
  -3 -13   1    7.08    0.67
   3 -13  -1    4.87    0.51
   3  13   0  110.96    3.15
  -3  13   0  113.18    3.24
   3 -13   0  101.28    3.15
   3 -13   0  108.71    3.25
   3 -13   0  108.79    3.19
  -3 -13   0  106.64    3.16
  -3  13  -1    1.14    0.50
   3  13   1   -0.30    0.31
   3 -13   1    0.08    0.40
   3 -13   1    0.27    0.28
   3 -13   1   -0.03    0.44
  -3  13  -2   18.71    1.07
   3 -13   2   18.01    0.80
   3 -13   2   16.18    0.94
   3 -13   2   17.95    1.01
  -3  13  -3    1.85    0.62
   3 -13   3    1.89    0.54
   3 -13   3    1.57    0.53
   3 -13   3    1.61    0.41
  -3  13  -4    0.68    0.69
   3 -13   4    0.42    0.56
   3 -13   4    0.75    0.49
   3 -13   4    0.54    0.60
  -3  13  -5    0.39    0.76
   3 -13   5    0.80    0.59
   3 -13   5    0.84    0.68
   3 -13   5    0.21    0.65
  -3  13  -6    1.24    0.89
   3 -13   6    0.12    0.70
   3 -13   6    0.27    0.77
   3 -13   6    0.77    0.70
  -3  13  -7   -0.39    1.08
   3 -13   7    0.30    0.79
   3 -13   7   -0.31    0.87
   3  13   8    1.30    0.99
  -3  13  -8    0.92    1.24
   3 -13   8    2.32    0.96
   3 -13   8    1.72    1.11
   3 -13   8    3.94    1.12
   3  14 -10   30.38    2.25
  -3 -14  10   36.75    2.19
  -3 -14  10   36.07    2.14
  -3 -14  10   33.20    2.06
  -3 -14   9    2.02    0.79
   3  14  -8    4.23    0.93
  -3 -14   8    3.23    0.87
  -3 -14   8    3.78    0.87
  -3 -14   8    5.35    0.74
   3  14  -7    0.33    0.72
  -3 -14   7    0.70    0.70
  -3 -14   7   -1.13    0.65
  -3 -14   7    0.95    0.49
   3  14  -6    3.86    0.70
  -3 -14   6    2.73    0.65
  -3 -14   6    3.14    0.56
  -3 -14   6    2.21    0.63
   3  14  -5   17.26    1.06
  -3 -14   5   16.67    0.88
  -3 -14   5   16.19    1.06
  -3 -14   5   16.65    1.04
   3  14  -4   11.43    0.88
  -3 -14   4   12.57    0.86
  -3 -14   4   10.62    0.75
  -3 -14   4   12.19    0.89
   3  14  -3   10.29    0.77
  -3 -14   3    8.32    0.79
  -3 -14   3    9.34    0.76
  -3 -14   3    9.77    0.68
   3 -14  -3    9.86    0.79
  -3  14   2   29.87    1.10
   3  14  -2   29.43    1.12
  -3 -14   2   27.06    1.14
  -3 -14   2   27.54    1.05
  -3 -14   2   25.08    1.03
  -3 -14   2   29.21    1.08
   3 -14  -2   29.55    1.17
  -3  14   1   16.97    1.44
   3  14  -1   20.29    0.91
  -3 -14   1   20.30    0.95
   3 -14  -1   21.64    1.01
   3  14   0   88.43    2.56
  -3  14   0   87.01    2.65
   3 -14   0   81.11    2.55
   3 -14   0   86.29    2.59
  -3 -14   0   84.44    2.58
   3 -14   0   86.99    2.67
  -3  14  -1   17.56    1.03
   3  14   1   17.21    0.77
   3 -14   1   16.86    0.73
   3 -14   1   16.56    1.00
   3 -14   1   16.20    0.88
  -3  14  -2   10.35    1.03
   3  14   2   11.62    0.68
   3 -14   2   12.46    0.89
   3 -14   2   11.81    0.70
   3 -14   2   13.40    0.96
  -3  14  -3    0.51    0.65
   3 -14   3    0.89    0.55
   3 -14   3    0.47    0.40
   3 -14   3    0.51    0.55
  -3  14  -4    8.70    0.90
   3 -14   4    7.21    0.78
   3 -14   4    7.10    0.65
   3 -14   4    7.02    0.75
  -3  14  -5   34.75    1.79
   3 -14   5   34.77    1.72
   3 -14   5   39.82    1.70
   3 -14   5   36.70    1.56
  -3  14  -6   18.47    1.67
   3 -14   6   20.68    1.52
   3 -14   6   18.32    1.35
   3 -14   6   18.36    1.47
  -3  14  -7    2.07    1.16
   3 -14   7    0.77    0.88
   3 -14   7   -1.07    0.95
  -3  14  -8    4.04    1.40
   3 -14   8    5.54    1.25
   3 -14   8    6.82    1.10
   3 -14   8    4.46    1.10
   3  15 -10    4.43    1.38
  -3 -15  10    5.25    1.23
  -3 -15  10    4.52    1.24
  -3 -15  10    3.99    1.09
   3  15  -9    3.09    1.18
  -3 -15   9    2.94    1.02
  -3 -15   9    2.06    1.07
   3  15  -8    3.39    0.99
  -3 -15   8    4.73    0.95
  -3 -15   8    4.39    0.84
  -3 -15   8    4.19    0.95
   3  15  -7    2.31    0.83
  -3 -15   7    4.80    0.81
  -3 -15   7    3.59    0.82
  -3 -15   7    3.88    0.64
   3  15  -6    1.80    0.73
  -3 -15   6    0.16    0.64
  -3 -15   6    0.39    0.52
  -3 -15   6    0.26    0.65
   3  15  -5    0.38    0.63
  -3 -15   5   -0.21    0.41
  -3 -15   5   -0.44    0.53
  -3 -15   5    0.02    0.57
   3  15  -4   -0.40    0.53
  -3 -15   4    0.08    0.49
  -3 -15   4    0.45    0.53
  -3 -15   4   -0.43    0.38
   3  15  -3    0.23    0.48
  -3 -15   3   -0.07    0.46
  -3 -15   3    0.22    0.45
   3 -15  -3    0.11    0.50
  -3 -15   3   -0.49    0.36
  -3  15   2    3.21    0.49
   3  15  -2    3.85    0.52
  -3 -15   2    3.11    0.49
  -3 -15   2    3.99    0.47
   3 -15  -2    3.32    0.54
  -3 -15   2    3.82    0.50
  -3 -15   2    3.63    0.43
   3  15  -1    2.50    0.47
  -3  15   1    1.52    0.56
   3 -15  -1    2.50    0.53
  -3 -15   1    1.33    0.48
  -3  15   0   41.66    1.57
   3 -15   0   40.25    1.46
   3 -15   0   40.52    1.42
  -3 -15   0   43.43    1.46
   3 -15   0   42.59    1.57
  -3  15  -1    7.51    0.70
   3  15   1    7.51    0.67
   3 -15   1    9.15    0.94
   3 -15   1    8.13    0.60
   3 -15   1    7.94    0.75
  -3  15  -2    0.27    0.62
   3 -15   2    0.34    0.55
   3 -15   2    0.02    0.52
   3 -15   2    0.55    0.36
  -3  15  -3   -0.37    0.71
   3 -15   3    0.59    0.43
   3 -15   3    0.13    0.59
   3 -15   3    0.13    0.58
  -3  15  -4    6.14    0.87
   3 -15   4    6.91    0.66
   3 -15   4    5.50    0.76
   3 -15   4    5.50    0.76
  -3  15  -5   11.07    1.13
   3 -15   5   12.46    1.34
   3 -15   5   13.29    1.14
   3 -15   5   13.25    1.34
   3 -15   6   61.44    2.36
   3 -15   6   65.15    2.77
  -3  15  -7    1.48    1.24
   3  15   7    0.30    0.98
   3 -15   7   -1.14    0.93
   3 -15   7   -0.10    1.07
   3 -15   7    0.15    0.89
   3  16 -10   -1.02    1.39
  -3 -16  10    2.15    1.27
  -3 -16  10   -0.66    1.23
   3  16  -9   -2.52    1.21
  -3 -16   9    0.14    1.02
  -3 -16   9   -0.74    1.07
  -3 -16   9    0.20    0.92
   3  16  -8   10.58    1.22
  -3 -16   8    9.81    1.08
  -3 -16   8   10.59    1.04
   3  16  -7   20.05    1.55
  -3 -16   7   20.22    1.45
  -3 -16   7   19.53    1.51
  -3 -16   7   19.38    1.29
   3  16  -6    0.85    0.76
  -3 -16   6    0.08    0.69
  -3 -16   6   -0.05    0.71
  -3 -16   6    0.59    0.52
   3  16  -5   15.47    1.19
  -3 -16   5   15.44    1.15
  -3 -16   5   14.60    0.99
  -3 -16   5   15.05    1.17
   3  16  -4   15.92    1.09
  -3 -16   4   15.73    1.08
  -3 -16   4   15.68    1.09
  -3 -16   4   15.87    0.94
  -3  16   3    3.52    0.53
   3  16  -3    3.52    0.60
  -3 -16   3    3.57    0.51
  -3 -16   3    3.26    0.57
  -3 -16   3    3.46    0.58
   3 -16  -3    2.66    0.58
   3  16  -2    1.85    0.52
  -3  16   2    2.39    0.68
  -3 -16   2    1.61    0.53
  -3 -16   2    1.63    0.46
   3 -16  -2    2.61    0.57
  -3  16   1   26.49    1.25
   3  16  -1   29.36    1.17
  -3 -16   1   26.11    1.20
   3 -16  -1   27.95    1.27
  -3  16   0    0.10    0.61
   3  16   0    0.65    0.47
   3 -16   0    0.35    0.56
  -3 -16   0    0.35    0.47
   3  16   1    0.61    0.44
  -3  16  -1    0.93    0.63
   3 -16   1    0.35    0.48
   3 -16   1    0.05    0.57
  -3  16  -2    7.02    0.82
   3 -16   2    7.21    0.68
   3 -16   2    6.56    0.78
   3 -16   2    7.84    0.70
  -3  16  -3    6.66    0.89
   3 -16   3    6.38    0.75
   3 -16   3    6.02    0.80
   3 -16   3    7.34    0.80
  -3  16  -4   -0.43    0.84
   3 -16   4    0.43    0.72
   3 -16   4    0.84    0.70
   3 -16   4    1.32    0.57
  -3  16  -5   25.50    1.82
   3 -16   5   29.58    1.48
   3 -16   5   28.02    1.67
   3 -16   5   28.67    1.67
  -3  16  -6   10.88    1.33
   3 -16   6   11.27    1.16
   3 -16   6   10.10    1.15
   3 -16   6   10.79    1.01
  -3  16  -7   -0.43    1.33
   3 -16   7   -1.16    1.11
   3 -16   7    0.50    1.02
   3 -16   7   -0.18    1.02
   3  17  -9    6.01    1.40
  -3 -17   9    3.71    1.10
  -3 -17   9    5.70    1.28
  -3 -17   9    2.57    1.19
   3  17  -8   -0.29    1.15
  -3 -17   8   -0.63    1.01
  -3 -17   8    0.70    0.85
  -3 -17   8   -0.12    0.99
   3  17  -7   28.46    1.82
  -3 -17   7   29.78    1.56
  -3 -17   7   31.49    1.75
  -3 -17   7   31.69    1.69
   3  17  -6    1.08    0.87
  -3 -17   6    1.97    0.78
  -3 -17   6   -0.01    0.60
  -3 -17   6    1.47    0.74
   3  17  -5   -0.97    0.73
  -3 -17   5    0.32    0.69
  -3 -17   5    0.30    0.58
  -3 -17   5   -0.08    0.66
   3  17  -4    3.68    0.70
  -3 -17   4    2.62    0.64
  -3 -17   4    3.00    0.57
  -3 -17   4    2.44    0.65
   3  17  -3    6.14    0.72
   3 -17  -3    6.24    0.69
  -3 -17   3    6.12    0.67
  -3 -17   3    7.26    0.82
  -3 -17   3    5.77    0.69
  -3  17   2   -0.03    0.61
   3  17  -2    0.36    0.58
  -3 -17   2   -0.27    0.55
   3 -17  -2    1.01    0.60
   3  17  -1    0.67    0.55
  -3  17   1    0.38    0.64
   3 -17  -1    1.87    0.63
  -3 -17   1    1.45    0.56
   3  17   0   19.90    1.03
  -3  17   0   18.77    1.25
   3 -17   0   19.80    1.24
  -3 -17   0   21.20    1.12
  -3  17  -1    3.46    0.74
   3 -17   1    2.97    0.57
   3 -17   1    3.04    0.69
  -3  17  -2   44.13    1.90
   3 -17   2   44.31    1.53
   3 -17   2   47.32    1.76
   3 -17   2   45.52    1.86
  -3  17  -3    0.85    0.82
   3 -17   3    0.10    0.71
   3 -17   3    0.69    0.50
   3 -17   3    1.30    0.72
  -3  17  -4    0.77    0.97
   3 -17   4    1.70    0.82
   3 -17   4    1.29    0.58
   3 -17   4    1.13    0.78
  -3  17  -5    8.45    1.24
   3 -17   5    6.95    0.83
   3 -17   5    7.08    1.00
  -3  17  -6    3.02    1.25
   3 -17   6    3.15    1.07
   3 -17   6    3.10    0.96
   3 -17   6    4.11    1.10
  -3  17  -7    1.72    1.47
   3 -17   7    2.76    1.18
   3 -17   7    0.97    1.09
   3 -17   7    5.15    1.28
   3  18  -9    0.70    1.42
  -3 -18   9   -1.41    0.99
  -3 -18   9    0.77    1.22
  -3 -18   9    0.33    1.34
   3  18  -8    0.22    1.23
  -3 -18   8   -1.06    1.05
  -3 -18   8    0.57    1.10
   3  18  -7   -0.50    1.06
  -3 -18   7    1.97    0.77
  -3 -18   7   -0.17    0.90
   3  18  -6   31.59    1.80
  -3 -18   6   32.16    1.74
  -3 -18   6   30.76    1.60
  -3 -18   6   33.87    1.68
   3  18  -5   -0.42    0.83
  -3 -18   5    0.75    0.75
  -3 -18   5    0.61    0.61
  -3 -18   5   -0.18    0.71
   3  18  -4   20.09    1.34
  -3 -18   4   21.28    1.29
  -3 -18   4   19.31    1.18
  -3 -18   4   21.15    1.35
   3  18  -3   27.75    1.42
  -3  18   3   26.86    1.28
  -3 -18   3   26.80    1.40
  -3 -18   3   26.98    1.22
   3 -18  -3   27.26    1.37
  -3 -18   3   25.78    1.30
  -3  18   2   10.48    1.11
   3  18  -2   10.79    1.05
   3 -18  -2   11.15    1.19
  -3 -18   2   11.73    1.14
   3  18  -1    6.64    0.69
  -3  18   1    6.22    0.77
   3 -18  -1    6.89    0.79
  -3 -18   1    7.08    0.74
   3  18   0   15.91    1.05
  -3  18   0   16.15    1.26
  -3 -18   0   15.98    1.16
   3 -18   0   15.24    1.25
   3  18   1    2.78    0.62
  -3  18  -1    2.11    0.83
   3 -18   1    3.49    0.62
   3 -18   1    2.90    0.75
  -3  18  -2   13.63    1.08
   3 -18   2   14.47    1.23
   3 -18   2   16.07    1.35
   3 -18   2   13.95    0.85
  -3  18  -3   14.90    1.51
   3 -18   3   18.54    1.34
   3 -18   3   13.79    1.42
   3 -18   3   12.15    1.07
  -3  18  -4   10.64    1.19
   3 -18   4   13.46    1.45
   3 -18   4   11.54    1.14
   3 -18   4   11.19    1.10
  -3  18  -5    2.67    1.20
   3 -18   5    1.07    0.78
   3 -18   5    1.15    1.21
   3 -18   5   -0.23    0.95
  -3  18  -6    7.73    1.45
   3 -18   6    7.68    1.32
   3 -18   6    6.63    1.22
   3  19  -8    2.32    1.33
  -3 -19   8    1.95    0.99
  -3 -19   8    3.40    1.30
  -3 -19   8    2.17    1.15
   3  19  -7    1.57    1.25
  -3 -19   7    2.74    1.10
  -3 -19   7    3.49    0.89
   3  19  -6    9.44    1.17
  -3 -19   6    9.63    0.93
  -3 -19   6   10.31    1.13
  -3 -19   6    8.84    1.03
   3  19  -5    1.29    0.91
  -3 -19   5    3.25    0.88
  -3 -19   5    1.90    0.83
  -3 -19   5    2.82    0.71
   3  19  -4   56.31    2.18
  -3 -19   4   56.26    2.17
  -3 -19   4   57.31    2.07
  -3 -19   4   53.92    2.02
  -3  19   3   10.94    1.04
   3  19  -3    9.97    0.96
  -3 -19   3    9.85    0.92
  -3 -19   3   11.54    1.11
   3 -19  -3   12.75    1.24
  -3  19   2   11.74    1.24
   3  19  -2    9.63    0.88
   3 -19  -2    9.88    0.89
  -3 -19   2    9.10    0.86
  -3  19   1    1.12    0.75
   3  19  -1   -0.66    0.65
   3 -19  -1    0.36    0.75
  -3 -19   1   -0.58    0.71
   3  19   0    1.19    0.66
  -3  19   0   -0.61    0.78
   3 -19   0   -0.34    0.75
  -3 -19   0    0.64    0.77
  -3  19  -1    7.64    0.97
   3  19   1    6.70    0.76
   3 -19   1    6.55    0.91
   3 -19   1    7.03    0.72
  -3  19  -2   21.37    1.62
   3 -19   2   18.34    1.01
   3 -19   2   20.91    1.52
   3 -19   2   21.36    1.37
  -3  19  -3   19.20    1.66
   3 -19   3   15.85    1.56
   3 -19   3   16.86    1.51
   3 -19   3   13.27    1.06
  -3  19  -4    3.55    1.20
   3 -19   4    3.57    1.02
   3 -19   4    3.98    0.75
   3 -19   4    3.84    1.00
  -3  19  -5    0.85    1.34
   3 -19   5    2.30    1.08
   3 -19   5    1.70    1.11
   3 -19   5   -1.83    0.93
  -3  19  -6    1.63    1.48
   3 -19   6    1.89    1.27
   3 -19   6    0.55    1.29
   3  20  -8    2.43    1.51
  -3 -20   8    4.75    1.37
  -3 -20   8    2.47    1.27
  -3 -20   8    0.93    1.16
   3  20  -7   -0.47    1.33
  -3 -20   7    0.27    1.00
  -3 -20   7    1.04    1.11
  -3 -20   7    0.21    1.19
   3  20  -6    9.43    1.51
  -3 -20   6   13.16    1.32
  -3 -20   6   12.85    1.43
  -3 -20   6   13.62    1.22
   3  20  -5    2.26    0.99
  -3 -20   5   -0.35    0.86
  -3 -20   5    1.66    0.80
  -3 -20   5    0.19    0.91
   3  20  -4    1.98    0.98
  -3 -20   4    1.21    0.80
  -3 -20   4    1.32    0.86
  -3 -20   4    1.00    0.68
   3  20  -3    1.03    0.85
  -3 -20   3    2.08    0.91
   3 -20  -3    3.31    0.85
   3  20  -2    0.78    0.79
  -3  20   2    0.35    0.84
  -3 -20   2    0.54    0.80
   3 -20  -2    0.04    0.82
  -3  20   1    0.21    0.85
   3  20  -1    0.84    0.76
  -3 -20   1    0.88    0.79
   3 -20  -1    1.41    0.87
  -3  20   0    2.19    0.91
   3  20   0   -1.22    0.73
  -3 -20   0    1.04    0.83
   3 -20   0    0.52    0.84
  -3  20  -1    1.37    0.95
   3  20   1    0.19    0.86
   3 -20   1    3.37    0.91
  -3  20  -2    4.80    1.12
   3 -20   2    6.31    0.98
   3 -20   2    4.72    0.85
  -3  20  -3    0.31    1.04
   3 -20   3    1.39    0.71
   3 -20   3    0.07    0.87
  -3  20  -4    2.16    1.24
   3 -20   4    0.55    1.07
   3 -20   4    0.14    0.75
  -3  20  -5    2.38    1.45
   3 -20   5    3.97    0.95
   3 -20   5    1.78    1.23
   3 -20   5    4.25    1.25
   3  21  -7    0.11    1.44
  -3 -21   7    2.80    1.35
  -3 -21   7    0.63    1.10
  -3 -21   7    2.08    1.30
   3  21  -6   10.38    1.42
  -3 -21   6   12.11    1.39
  -3 -21   6   14.52    1.65
   3  21  -5    1.12    1.11
  -3 -21   5   -0.09    0.84
  -3 -21   5    0.95    0.96
   3  21  -4    0.42    1.04
  -3 -21   4   -0.35    0.91
  -3 -21   4    0.51    0.99
  -3 -21   4    0.97    0.76
   3  21  -3    6.26    1.05
  -3 -21   3    6.21    1.01
   3 -21  -3    7.12    1.08
  -3  21   2    3.34    1.00
   3  21  -2    3.31    0.91
  -3 -21   2    0.94    0.91
   3 -21  -2    1.49    0.93
  -3  21   1    2.13    0.98
   3  21  -1    1.04    0.87
  -3 -21   1    1.17    1.00
   3 -21  -1    1.32    0.97
  -3  21   0   68.45    2.59
   3  21   0   62.02    2.40
   3 -21   0   69.70    2.59
  -3 -21   0   64.25    2.42
  -3  21  -1    4.87    1.08
   3  21   1    3.01    0.94
   3 -21   1    3.60    1.00
  -3  21  -2   11.81    1.28
   3 -21   2   11.75    1.16
   3 -21   3   -1.31    1.07
   3 -21   3    1.62    1.00
  -3  21  -4    1.16    1.35
   3 -21   4   -0.54    1.12
   3 -21   4    1.76    1.23
  -3  21  -5    2.57    1.60
   3 -21   5    6.09    1.40
   3 -21   5    5.41    1.36
   3  22  -7    5.55    1.62
  -3 -22   7    4.76    1.48
  -3 -22   7    2.84    1.38
  -3 -22   7    5.93    1.31
   3  22  -6   13.60    1.59
  -3 -22   6   15.21    1.43
  -3 -22   6   14.03    1.28
  -3 -22   6   14.62    1.49
   3  22  -5   -0.74    1.62
  -3 -22   5    1.49    1.18
  -3 -22   5    1.26    1.18
  -3 -22   5    0.23    0.92
   3  22  -4    9.45    1.24
  -3 -22   4    9.81    1.53
  -3 -22   4    8.96    1.15
   3  22  -3   15.74    1.75
  -3 -22   3   20.64    1.73
   3 -22  -3   16.08    1.34
  -3  22   2   -0.57    1.10
   3  22  -2   -1.15    1.01
  -3 -22   2    0.24    1.02
   3 -22  -2   -0.09    1.02
   3  22  -1  107.05    3.58
  -3  22   1  109.90    3.70
   3 -22  -1  114.50    3.72
  -3 -22   1  108.51    3.69
   3  22   0   16.64    1.73
  -3  22   0   14.01    1.35
  -3 -22   0   13.46    1.17
   3 -22   0   19.50    1.85
  -3  22  -1   10.27    1.29
  -3  22  -2    9.18    1.35
   3 -22   2    7.10    1.25
  -3  22  -3   10.10    1.56
   3 -22   3   10.70    1.69
   3 -22   3   10.71    1.39
  -3  22  -4    2.59    1.50
   3 -22   4   -0.71    1.28
   3 -22   4   -0.61    1.30
   3  23  -6   36.84    2.72
  -3 -23   6   29.94    2.88
  -3 -23   6   37.32    2.59
  -3 -23   6   39.21    2.59
   3  23  -5    1.85    1.41
  -3 -23   5    3.94    1.32
  -3 -23   5    1.04    1.06
  -3 -23   4   22.76    2.10
   3  23  -3    0.80    1.21
   3 -23  -3    1.32    1.16
  -3 -23   3    2.93    1.30
   3  23  -2    1.18    1.18
   3 -23  -2   -2.02    1.25
  -3 -23   2    0.71    1.24
  -3  23   1   16.43    1.54
   3  23  -1   16.11    1.36
  -3 -23   1   14.62    1.30
   3 -23  -1   19.60    1.94
   3  23   0   12.41    1.50
  -3  23   0   11.53    1.40
  -3 -23   0   10.56    1.31
  -3  23  -1    1.10    1.30
   3 -23   1    1.20    1.24
  -3  23  -2    1.08    1.43
   3 -23   2    0.50    1.26
  -3  23  -3    2.99    1.48
   3 -23   3   -0.49    1.32
   3 -23   3   -1.37    1.27
   3  24  -5    0.53    1.58
  -3 -24   5    0.64    1.59
  -3 -24   5    1.04    1.36
   3  24  -4    4.84    1.48
  -3 -24   4    5.55    1.42
  -3 -24   3    6.92    1.42
   3 -24  -3    6.69    1.41
   3  24  -2    1.43    1.30
  -3 -24   2   -0.07    1.77
  -3  24   1    0.32    1.45
   3  24  -1   -1.17    1.34
  -3 -24   1   -0.90    1.24
   3 -24  -1    0.27    1.34
  -3  24   0    1.82    1.42
   3 -24   0    2.21    1.35
  -3  24  -1   -1.74    2.29
   3 -24   1    3.11    1.43
  -3  24  -2    7.09    1.67
   3 -24   2    8.29    1.55
   3  25  -3    9.99    1.71
   3 -25  -3   14.64    1.82
  -3 -25   3   12.57    1.78
   3 -25  -2   10.23    1.58
  -3 -25   2    6.32    1.48
   3 -25  -1   -0.21    1.63
   3 -25   0   12.11    1.63
  -3  25  -1    6.58    1.78
   3 -25   1    6.96    1.66
  -4   0  12   -0.28    0.92
  -4   0  12    0.22    1.13
  -4   0  12    0.50    1.00
  -4   0  11    0.18    0.67
  -4   0  11   -0.15    0.71
  -4   0  11   -0.99    0.65
  -4   0  10   41.06    1.59
  -4   0  10   38.94    1.63
  -4   0   9    1.10    0.49
  -4   0   8   88.06    2.69
  -4   0   8   88.46    2.70
   4   0  -7   -0.10    0.51
   4   0  -7   -0.20    0.36
  -4   0   7   -0.41    0.35
  -4   0   7   -0.07    0.25
   4   0  -6   18.87    0.87
  -4   0   6   16.12    0.69
  -4   0   6   17.30    0.74
  -4   0   5    0.03    0.22
   4   0  -5    0.49    0.24
   4   0  -5    0.23    0.36
  -4   0   5    0.21    0.25
  -4   0   4  130.77    3.78
   4   0  -4  136.00    3.79
   4   0  -4  134.32    3.79
  -4   0   4  129.74    3.78
  -4   0   4  129.14    3.77
   4   0  -4  136.03    3.77
  -4   0   3    0.96    0.21
  -4   0   3    0.11    0.20
   4   0  -3    2.10    0.33
  -4   0   2    7.45    0.45
   4   0  -2    8.38    0.41
   4   0  -2    8.22    0.52
  -4   0   2    8.60    0.44
   4   0  -1   -0.07    0.17
  -4   0   1   -0.12    0.22
  -4   0   1   -0.04    0.20
  -4   0   1    0.50    0.24
   4   0  -1   -0.19    0.23
  -4   0   0   59.45    1.74
  -4   0   0   58.44    1.73
  -4   0   0   58.74    1.74
   4   0   0   57.48    1.73
   4   0   0   55.73    1.76
  -4   0  -1   -0.16    0.25
  -4   0  -1   -0.39    0.24
  -4   0  -1    0.57    0.35
   4   0   1    0.09    0.22
   4   0   2    0.92    0.26
  -4   0  -2    0.77    0.37
   4   0   2    0.55    0.29
  -4   0  -2    0.58    0.32
  -4   0  -2    0.62    0.29
  -4   0  -3   -0.69    0.39
   4   0   3   -0.04    0.34
   4   0   3   -0.08    0.26
  -4   0  -3   -0.20    0.33
  -4   0  -3   -0.25    0.31
  -4   0  -4    0.25    0.39
   4   0   4    0.08    0.37
  -4   0  -4   -0.16    0.37
  -4   0  -5    0.05    0.43
   4   0   5    0.36    0.41
  -4   0  -6   65.66    2.09
   4   0   6   66.16    2.20
   4   0   7    0.80    0.61
   4   0   8   -0.49    0.74
   4   0   9   -0.56    0.96
   4   0   9    1.13    1.06
  -4   1  12   -0.75    1.03
  -4   1  12    0.54    0.97
  -4  -1  12    0.07    0.99
  -4  -1  12   -0.88    0.96
  -4  -1  12   -0.25    0.89
  -4   1  11    1.22    0.71
  -4   1  11    1.52    0.67
  -4   1  11    1.39    0.80
  -4  -1  11    1.25    0.72
  -4  -1  11    0.56    0.70
  -4  -1  11    1.43    0.76
  -4   1  10   -0.41    0.60
  -4   1  10    0.74    0.58
  -4  -1  10    0.24    0.59
  -4  -1  10    0.06    0.61
  -4   1   9  144.43    4.16
  -4   1   9  139.33    4.18
  -4  -1   9  139.45    4.20
  -4  -1   9  141.40    4.18
  -4   1   8   18.32    0.98
  -4   1   8   19.71    0.90
   4   1  -8   20.14    0.96
   4   1  -8   18.24    1.26
  -4  -1   8   19.25    0.90
  -4  -1   8   19.89    0.97
   4   1  -7   18.19    0.84
  -4   1   7   18.66    0.79
   4   1  -7   20.70    1.09
  -4  -1   7   19.64    0.89
  -4  -1   7   19.00    0.81
   4   1  -6    0.37    0.31
   4   1  -6   -0.32    0.45
  -4   1   6   -0.03    0.30
  -4  -1   6    0.05    0.37
  -4  -1   6    0.25    0.22
   4  -1  -6    0.51    0.39
   4  -1  -6    0.23    0.28
  -4   1   5  108.99    3.21
   4   1  -5  109.20    3.21
  -4   1   5  111.31    3.21
   4   1  -5  113.36    3.24
  -4  -1   5  107.60    3.21
   4  -1  -5  112.92    3.18
   4  -1  -5  117.09    3.31
  -4  -1   5  107.25    3.22
   4  -1  -5  115.22    3.21
   4   1  -4  184.48    5.22
   4   1  -4  186.29    5.20
  -4   1   4  182.36    5.20
  -4   1   4  180.39    5.20
  -4   1   4  174.30    5.19
   4   1  -4  188.84    5.22
   4  -1  -4  192.12    5.20
   4  -1  -4  187.81    5.19
  -4  -1   4  178.65    5.21
   4  -1  -4  192.84    5.21
  -4  -1   4  180.93    5.21
   4   1  -3 1020.58   29.08
  -4   1   3 1034.60   29.08
   4   1  -3 1098.38   29.08
  -4   1   3 1009.05   29.07
   4   1  -3 1080.49   29.09
  -4   1   3 1051.54   29.07
  -4  -1   3 1035.26   29.15
   4  -1  -3 1118.45   29.08
   4  -1  -3 1041.03   29.07
   4  -1  -3 1062.21   29.07
  -4  -1   3 1035.71   29.08
  -4  -1   3 1016.55   29.08
  -4   1   2  110.08    3.17
   4   1  -2  113.85    3.18
  -4   1   2  110.65    3.16
   4   1  -2  111.83    3.17
  -4   1   2  105.92    3.17
   4   1  -2  110.60    3.16
   4  -1  -2  112.71    3.16
   4  -1  -2  109.52    3.16
  -4  -1   2  108.25    3.17
  -4  -1   2  114.25    3.17
   4  -1  -2  111.49    3.17
   4   1  -1   17.71    0.69
  -4   1   1   18.07    0.67
   4   1  -1   17.93    0.72
  -4   1   1   16.48    0.66
  -4   1   1   19.25    0.70
   4   1  -1   17.42    0.64
  -4  -1   1   17.79    0.66
   4  -1  -1   17.77    0.71
  -4  -1   1   16.47    0.66
  -4  -1   1   18.17    0.67
   4  -1  -1   17.10    0.64
   4   1   0  183.80    5.22
  -4   1   0  186.38    5.23
  -4   1   0  187.54    5.22
  -4   1   0  188.02    5.23
   4   1   0  181.48    5.23
   4  -1   0  183.34    5.23
   4  -1   0  183.31    5.24
  -4  -1   0  190.13    5.21
  -4  -1   0  187.71    5.22
  -4  -1   0  180.27    5.22
  -4   1  -1   98.10    2.82
   4   1   1   97.23    2.82
  -4   1  -1   95.60    2.83
  -4   1  -1   96.49    2.85
   4  -1   1   97.85    2.81
  -4  -1  -1   97.23    2.79
  -4  -1  -1   97.41    2.82
   4  -1   1   98.10    2.83
  -4  -1  -1   98.43    2.83
   4   1   2    4.52    0.44
  -4   1  -2    4.79    0.54
  -4   1  -2    6.71    0.55
  -4   1  -2    5.19    0.40
  -4  -1  -2    5.23    0.42
   4  -1   2    4.03    0.45
  -4  -1  -2    5.01    0.44
   4  -1   2    4.74    0.65
  -4  -1  -2    5.03    0.45
  -4   1  -3   48.66    1.59
  -4   1  -3   48.70    1.57
   4   1   3   48.89    1.58
   4  -1   3   51.37    1.60
  -4  -1  -3   48.72    1.51
  -4  -1  -3   49.68    1.59
  -4  -1  -3   47.97    1.56
   4  -1   3   49.82    1.53
   4   1   4    6.36    0.65
  -4   1  -4    6.88    0.68
   4  -1   4    7.22    0.65
  -4  -1  -4    6.96    0.64
  -4  -1  -4    7.54    0.74
  -4   1  -5    7.71    0.79
   4   1   5    8.99    0.77
  -4  -1  -5    8.38    0.71
   4  -1   5    8.77    0.77
   4   1   6   11.94    0.93
  -4   1  -6   13.37    0.93
   4  -1   6   11.50    0.96
   4   1   7    5.68    0.71
   4  -1   7    5.55    0.70
   4   1   8    2.67    0.80
   4  -1   8    3.89    0.77
   4  -1   8    3.39    1.50
   4   1   9   -1.10    1.13
   4   1   9    1.21    1.00
   4  -1   9    0.41    0.92
   4  -1   9   -1.19    0.95
  -4   2  12    5.86    1.20
  -4   2  12    5.58    1.05
  -4  -2  12    4.88    0.99
  -4  -2  12    3.89    1.04
  -4  -2  12    5.89    1.18
  -4   2  11    2.76    0.69
  -4   2  11    3.00    0.73
  -4   2  11    2.57    0.72
  -4  -2  11    2.59    0.77
  -4  -2  11    3.87    0.79
  -4  -2  11    1.61    0.82
  -4   2  10    5.89    0.68
  -4   2  10    4.80    0.64
  -4  -2  10    5.80    0.70
  -4  -2  10    4.86    0.66
  -4   2   9    5.70    0.58
   4   2  -9    5.52    0.60
  -4   2   9    5.72    0.59
  -4  -2   9    5.65    0.61
  -4  -2   9    4.41    0.58
   4   2  -8   37.20    1.37
  -4   2   8   38.15    1.33
  -4   2   8   38.19    1.37
  -4  -2   8   38.36    1.37
  -4  -2   8   37.25    1.39
   4   2  -7    0.78    0.38
  -4   2   7    0.38    0.29
  -4   2   7   -0.05    0.32
  -4  -2   7    0.28    0.32
  -4  -2   7    0.62    0.38
   4   2  -6    3.26    0.56
  -4   2   6    2.71    0.30
   4   2  -6    3.56    0.38
  -4   2   6    4.77    0.48
   4  -2  -6    4.05    0.39
  -4  -2   6    3.81    0.42
  -4  -2   6    3.15    0.40
   4   2  -5    7.48    0.72
  -4   2   5    7.73    0.49
  -4   2   5    8.99    0.45
   4  -2  -5    8.22    0.44
  -4  -2   5    7.69    0.47
  -4  -2   5    7.47    0.53
   4  -2  -5    8.92    0.56
   4  -2  -5    7.04    0.62
   4   2  -4   27.69    0.90
  -4   2   4   25.27    0.88
  -4   2   4   25.56    0.89
   4   2  -4   27.39    1.01
   4  -2  -4   27.25    0.92
   4  -2  -4   28.48    0.87
   4  -2  -4   27.94    0.93
  -4  -2   4   26.17    0.90
  -4  -2   4   26.40    0.92
   4   2  -3  626.22   16.61
  -4   2   3  574.18   16.58
   4   2  -3  630.19   16.61
  -4   2   3  590.24   16.59
  -4   2   3  603.68   16.60
   4   2  -3  583.89   16.60
  -4   2   3  591.95   16.59
  -4  -2   3  570.84   16.60
  -4  -2   3  580.71   16.60
   4  -2  -3  577.10   16.58
  -4  -2   3  598.20   16.59
   4  -2  -3  612.32   16.58
   4  -2  -3  631.62   16.59
  -4   2   2  163.11    4.79
  -4   2   2  168.19    4.79
   4   2  -2  166.08    4.82
  -4   2   2  169.18    4.78
   4   2  -2  172.72    4.80
   4   2  -2  172.10    4.79
  -4  -2   2  173.98    4.79
   4  -2  -2  169.34    4.78
   4  -2  -2  171.09    4.78
   4  -2  -2  171.34    4.79
   4   2  -1  209.97    6.02
  -4   2   1  216.04    6.02
   4   2  -1  219.37    6.02
  -4   2   1  213.24    6.02
   4   2  -1  214.59    6.03
  -4   2   1  212.40    6.03
   4  -2  -1  214.43    6.02
  -4  -2   1  209.08    6.02
   4  -2  -1  215.52    6.03
  -4  -2   1  218.30    6.01
   4   2   0  265.69    7.47
  -4   2   0  262.89    7.48
  -4   2   0  268.17    7.47
   4   2   0  264.83    7.48
  -4   2   0  270.88    7.48
  -4  -2   0  261.66    7.46
  -4  -2   0  270.40    7.45
   4  -2   0  267.35    7.47
   4  -2   0  268.89    7.47
   4  -2   0  262.02    7.48
  -4  -2   0  270.47    7.46
  -4   2  -1   -0.23    0.30
  -4   2  -1   -0.42    0.29
  -4   2  -1   -0.10    0.33
   4   2   1   -0.11    0.22
  -4  -2  -1   -0.15    0.23
   4  -2   1    0.32    0.24
   4  -2   1    0.12    0.24
  -4  -2  -1   -0.19    0.22
  -4  -2  -1    0.25    0.28
   4   2   2  272.74    7.57
  -4   2  -2  263.04    7.56
  -4   2  -2  265.05    7.58
   4  -2   2  271.44    7.55
   4  -2   2  273.12    7.59
  -4  -2  -2  270.11    7.52
  -4  -2  -2  269.37    7.55
  -4   2  -3  161.73    4.60
   4   2   3  153.66    4.76
  -4  -2  -3  160.54    4.55
  -4  -2  -3  160.35    4.54
   4  -2   3  160.62    4.60
   4   2   4    0.18    0.36
  -4   2  -4    0.92    0.42
   4  -2   4    0.89    0.35
  -4  -2  -4    0.26    0.41
   4  -2   4    1.48    0.41
  -4  -2  -4    0.59    0.34
   4   2   5   12.53    0.87
  -4   2  -5   13.54    0.90
   4  -2   5   12.85    0.74
   4  -2   5   11.19    0.85
   4   2   6   15.20    0.97
  -4   2  -6   14.30    1.02
   4  -2   6   12.08    0.79
   4  -2   6   13.65    0.97
   4   2   7    0.84    0.62
  -4   2  -7    1.66    0.60
   4  -2   7    1.68    0.64
   4   2   8    6.01    0.87
   4  -2   8    8.17    1.07
   4  -2   8    7.14    0.87
   4   2   9    0.90    1.00
   4  -2   9    0.39    0.95
   4  -2   9   -0.66    0.99
  -4   3  12    7.37    1.79
  -4  -3  12    7.60    1.03
  -4  -3  12    8.67    1.07
  -4  -3  12    8.26    1.88
  -4   3  11   -0.76    0.66
  -4   3  11   -0.86    0.68
  -4  -3  11   -0.07    0.67
  -4  -3  11    0.25    0.74
  -4  -3  11   -1.46    0.75
  -4   3  10    0.04    0.56
  -4   3  10   -0.24    0.53
   4   3 -10    0.98    0.63
  -4  -3  10    0.36    0.63
  -4  -3  10   -0.03    0.62
   4   3  -9    0.78    0.57
  -4   3   9   -0.51    0.45
  -4   3   9    0.68    0.46
  -4  -3   9    0.42    0.42
  -4  -3   9    0.14    0.48
  -4   3   8    3.77    0.46
   4   3  -8    3.44    0.53
  -4   3   8    4.30    0.80
  -4  -3   8    2.97    0.50
  -4  -3   8    4.20    0.49
  -4   3   7    2.49    0.33
  -4   3   7    3.30    0.39
   4   3  -7    3.03    0.44
  -4  -3   7    3.56    0.46
  -4  -3   7    2.59    0.36
   4   3  -6  158.39    4.48
  -4   3   6  151.82    4.45
  -4   3   6  159.24    4.45
  -4  -3   6  155.44    4.49
   4   3  -5   73.53    2.23
  -4   3   5   73.60    2.20
  -4   3   5   75.12    2.21
   4   3  -5   78.61    2.38
   4  -3  -5   75.81    2.24
   4   3  -4   68.41    1.98
   4   3  -4   67.46    2.04
  -4   3   4   64.85    1.94
  -4   3   4   67.59    1.96
  -4   3   4   59.00    1.94
   4  -3  -4   69.66    1.95
  -4  -3   4   64.36    1.97
   4  -3  -4   68.16    1.93
  -4  -3   4   65.84    1.98
   4  -3  -4   69.32    1.96
   4   3  -3  565.97   15.07
   4   3  -3  554.89   15.06
  -4   3   3  538.23   15.05
   4   3  -3  533.94   15.05
  -4   3   3  531.72   15.04
  -4   3   3  530.11   15.04
  -4   3   3  525.81   15.03
  -4  -3   3  532.98   15.05
  -4  -3   3  505.61   15.06
   4  -3  -3  545.35   15.03
   4  -3  -3  556.06   15.03
  -4  -3   3  543.70   15.05
   4  -3  -3  577.37   15.04
  -4   3   2  144.18    4.18
  -4   3   2  140.57    4.17
   4   3  -2  151.80    4.18
   4   3  -2  149.74    4.17
  -4   3   2  143.12    4.16
   4   3  -2  149.14    4.19
   4  -3  -2  147.98    4.15
  -4  -3   2  152.11    4.17
   4  -3  -2  151.14    4.17
   4  -3  -2  145.24    4.15
  -4  -3   2  143.40    4.17
  -4   3   1  140.47    4.07
  -4   3   1  140.31    4.08
   4   3  -1  142.00    4.08
   4   3  -1  144.38    4.08
   4   3  -1  146.86    4.07
  -4   3   1  142.28    4.08
   4  -3  -1  142.70    4.06
   4  -3  -1  145.10    4.08
  -4  -3   1  146.53    4.07
  -4   3   0   26.36    0.92
   4   3   0   23.54    0.83
  -4   3   0   23.72    0.91
  -4   3   0   24.24    0.88
   4   3   0   25.02    0.90
   4  -3   0   23.60    0.92
   4  -3   0   24.73    0.87
   4  -3   0   24.47    0.85
  -4  -3   0   24.28    0.84
  -4  -3   0   25.16    0.85
  -4  -3   0   25.05    0.83
  -4   3  -1  225.39    6.41
   4   3   1  228.24    6.40
   4  -3   1  228.63    6.41
  -4  -3  -1  217.21    6.39
  -4  -3  -1  234.23    6.37
  -4  -3  -1  232.53    6.39
   4   3   2   45.29    1.40
  -4   3  -2   43.59    1.45
  -4  -3  -2   43.83    1.38
  -4  -3  -2   43.58    1.39
   4  -3   2   45.01    1.45
   4   3   3  367.38   11.99
  -4   3  -3  433.72   11.85
   4  -3   3  436.70   11.86
  -4  -3  -3  424.59   11.80
   4  -3   3  429.76   11.81
  -4  -3  -3  443.71   11.79
   4   3   4    4.65    0.45
  -4   3  -4    4.36    0.53
   4  -3   4    4.62    0.50
   4  -3   4    4.99    0.45
  -4   3  -5   31.50    1.29
   4   3   5   30.98    1.21
   4  -3   5   29.48    1.12
   4  -3   5   28.39    1.25
  -4   3  -6    1.38    0.59
   4   3   6    2.05    0.53
   4  -3   6    1.67    0.56
   4  -3   6    1.61    0.45
  -4   3  -7   20.54    1.22
   4   3   7   17.56    1.22
   4  -3   7   17.16    1.22
   4   3   8   24.92    1.56
   4  -3   8   26.95    1.61
   4  -3   8   22.68    1.50
   4   3   9   47.33    2.29
   4  -3   9   45.10    2.25
   4  -3   9   48.78    2.40
  -4  -4  12   -0.40    0.92
  -4  -4  12    1.37    1.16
  -4  -4  12   -1.05    1.05
  -4   4  11    3.81    0.80
  -4   4  11    3.78    0.75
  -4  -4  11    3.24    0.83
  -4  -4  11    1.89    0.72
  -4  -4  11    4.42    0.81
  -4   4  10    2.09    0.61
  -4   4  10    1.57    0.60
   4   4 -10    2.26    0.69
  -4  -4  10    2.01    0.71
  -4  -4  10    1.40    0.70
  -4  -4  10    1.82    0.65
   4   4  -9   -0.09    0.58
  -4   4   9   -0.22    0.42
  -4   4   9   -0.08    0.47
  -4  -4   9   -0.07    0.40
  -4  -4   9   -0.19    0.48
  -4   4   8    2.33    0.42
   4   4  -8    1.98    0.52
  -4   4   8    1.65    0.38
  -4  -4   8    2.22    0.47
  -4  -4   8    2.00    0.42
  -4   4   7   34.35    1.09
   4   4  -7   28.83    1.15
  -4   4   7   28.62    1.05
  -4  -4   7   28.99    1.11
  -4  -4   7   30.10    1.18
  -4   4   6    2.28    0.29
   4   4  -6    2.86    0.39
  -4   4   6    2.58    0.35
  -4  -4   6    2.03    0.27
  -4  -4   6    2.53    0.40
   4   4  -5   19.73    0.80
  -4   4   5   20.05    0.73
  -4  -4   5   20.70    0.78
   4  -4  -5   21.81    0.83
  -4  -4   5   20.70    0.84
   4   4  -4   15.14    0.88
  -4   4   4   14.72    0.63
  -4   4   4   17.03    0.78
  -4   4   4   15.02    0.59
  -4   4   4   16.88    0.66
   4  -4  -4   17.18    0.65
  -4  -4   4   15.94    0.64
   4  -4  -4   16.91    0.65
  -4  -4   4   15.86    0.68
   4  -4  -4   16.81    0.57
  -4   4   3    0.56    0.25
   4   4  -3    1.62    0.24
  -4   4   3   -0.31    0.23
   4   4  -3    1.30    0.36
  -4   4   3    0.47    0.34
   4   4  -3    0.43    0.31
  -4  -4   3    0.50    0.20
   4  -4  -3    0.28    0.27
   4  -4  -3    0.56    0.21
  -4  -4   3    0.60    0.23
  -4  -4   3    0.80    0.25
  -4   4   2    3.63    0.32
   4   4  -2    4.57    0.40
  -4   4   2    4.09    0.37
   4   4  -2    4.29    0.47
   4   4  -2    4.65    0.36
  -4   4   2    4.14    0.43
   4  -4  -2    3.92    0.34
   4  -4  -2    3.52    0.35
   4  -4  -2    5.03    0.37
  -4  -4   2    4.14    0.40
  -4  -4   2    4.25    0.37
  -4  -4   2    4.50    0.37
   4   4  -1   56.31    1.63
  -4   4   1   51.35    1.64
  -4   4   1   54.22    1.67
   4   4  -1   55.37    1.67
  -4   4   1   52.69    1.65
   4   4  -1   53.81    1.67
   4  -4  -1   56.64    1.67
   4  -4  -1   54.41    1.63
   4  -4  -1   55.14    1.66
  -4  -4   1   52.60    1.62
  -4  -4   1   55.24    1.63
  -4   4   0    5.12    0.48
  -4   4   0    5.08    0.56
   4   4   0    5.63    0.38
   4  -4   0    5.55    0.47
  -4  -4   0    5.53    0.42
   4  -4   0    5.53    0.55
   4  -4   0    5.21    0.39
   4   4   1    0.78    0.25
  -4   4  -1    0.67    0.32
   4  -4   1    0.52    0.27
  -4  -4  -1    0.94    0.27
   4   4   2    0.88    0.28
  -4   4  -2    0.71    0.36
   4  -4   2    0.58    0.32
  -4  -4  -2    0.70    0.26
  -4  -4  -2    0.75    0.28
   4  -4   2    0.96    0.33
  -4   4  -3   20.01    0.97
   4   4   3   22.11    0.84
   4  -4   3   20.51    0.92
  -4  -4  -3   18.43    0.86
   4  -4   3   21.07    0.87
  -4   4  -4   93.06    2.82
   4   4   4   91.95    2.75
   4  -4   4   94.01    2.82
   4  -4   4   88.19    2.73
   4   4   5    4.31    0.50
  -4   4  -5    2.72    0.57
   4  -4   5    3.81    0.55
   4  -4   5    3.74    0.45
   4   4   6    0.32    0.49
  -4   4  -6    0.12    0.60
   4  -4   6    0.09    0.40
   4  -4   6    0.47    0.54
   4   4   7    0.57    0.62
  -4   4  -7    0.30    0.65
   4  -4   7   -0.09    0.51
   4  -4   7   -0.48    0.60
   4  -4   7   -0.04    0.60
   4   4   8   11.39    1.01
  -4   4  -8   13.07    1.41
   4  -4   8   10.41    0.99
   4  -4   8   12.96    1.17
   4   4   9    3.81    0.98
   4  -4   9    3.92    1.02
   4  -4   9    2.59    1.11
  -4   5  12    6.13    2.00
  -4  -5  12    5.94    1.19
  -4  -5  12    2.87    1.24
  -4  -5  12    3.72    1.02
   4   5 -11    0.28    0.86
  -4   5  11   -0.32    0.75
  -4   5  11    0.25    0.79
  -4  -5  11   -1.01    0.78
  -4  -5  11    0.39    0.78
  -4  -5  11    0.29    0.73
  -4   5  10    2.70    0.62
   4   5 -10    2.22    0.73
  -4   5  10    2.69    0.65
  -4  -5  10    2.80    0.73
  -4  -5  10    1.96    0.67
  -4  -5  10    2.95    0.70
  -4   5   9    4.84    0.55
  -4   5   9    5.69    0.58
   4   5  -9    5.31    0.69
  -4  -5   9    5.07    0.62
  -4  -5   9    5.42    0.64
   4   5  -8    1.01    0.51
  -4   5   8    0.53    0.40
  -4   5   8    0.20    0.35
  -4  -5   8   -0.04    0.32
  -4  -5   8   -0.25    0.43
  -4   5   7   12.37    0.69
   4   5  -7   12.90    0.79
  -4   5   7   12.04    0.64
  -4  -5   7   12.32    0.69
  -4  -5   7   12.11    0.82
  -4   5   6   25.53    0.91
   4   5  -6   25.60    0.99
  -4   5   6   24.58    0.88
  -4  -5   6   25.82    1.02
  -4  -5   6   23.85    0.93
  -4   5   5   -0.28    0.28
  -4   5   5    0.49    0.22
   4   5  -5    0.17    0.29
   4  -5  -5    0.02    0.33
  -4  -5   5    0.01    0.24
  -4  -5   5    0.07    0.30
  -4   5   4   40.62    1.23
  -4   5   4   40.03    1.35
  -4   5   4   42.99    1.27
  -4   5   4   37.25    1.25
   4   5  -4   38.42    1.35
   4  -5  -4   42.49    1.25
  -4  -5   4   42.54    1.31
   4   5  -3   94.08    2.66
  -4   5   3   84.43    2.63
  -4   5   3   90.03    2.64
  -4   5   3   89.00    2.68
  -4  -5   3   91.06    2.65
   4  -5  -3   97.98    2.63
  -4  -5   3   89.69    2.66
   4  -5  -3   93.76    2.61
  -4  -5   3   90.09    2.66
   4  -5  -3   93.57    2.61
  -4   5   2  251.78    7.27
   4   5  -2  265.61    7.29
  -4   5   2  249.88    7.28
   4   5  -2  266.90    7.28
  -4   5   2  246.08    7.26
  -4  -5   2  255.57    7.27
   4  -5  -2  276.60    7.26
   4  -5  -2  269.28    7.24
   4  -5  -2  253.22    7.25
  -4  -5   2  253.77    7.28
  -4  -5   2  264.33    7.27
   4   5  -1   55.36    1.64
  -4   5   1   52.78    1.69
  -4   5   1   53.62    1.66
   4   5  -1   53.95    1.67
   4  -5  -1   55.16    1.67
   4  -5  -1   54.16    1.63
   4  -5  -1   54.39    1.66
  -4  -5   1   54.61    1.64
  -4  -5   1   56.06    1.63
   4   5   0    0.34    0.21
  -4   5   0    0.38    0.29
   4  -5   0    0.19    0.23
   4  -5   0    0.11    0.32
  -4  -5   0    0.34    0.25
  -4  -5   0   -0.03    0.21
  -4   5  -1    6.28    0.57
   4   5   1    4.84    0.43
  -4  -5  -1    5.54    0.43
   4  -5   1    5.44    0.47
   4  -5   1    5.56    0.53
  -4  -5  -1    5.33    0.44
  -4   5  -2   42.88    1.45
   4   5   2   43.76    1.36
  -4  -5  -2   42.86    1.33
  -4  -5  -2   42.69    1.32
   4  -5   2   41.63    1.42
   4  -5   2   42.09    1.41
   4   5   3   51.18    1.58
  -4   5  -3   48.68    1.68
   4  -5   3   50.63    1.66
   4  -5   3   48.25    1.62
   4   5   4   81.68    2.46
  -4   5  -4   79.27    2.54
   4  -5   4   82.56    2.53
   4  -5   4   79.26    2.46
   4   5   5    2.99    0.48
  -4   5  -5    2.93    0.61
   4  -5   5    3.56    0.57
   4  -5   5    3.36    0.50
  -4   5  -6    6.42    0.77
   4   5   6    7.63    0.68
   4  -5   6    7.76    0.73
   4  -5   6    7.76    0.62
   4   5   7    0.22    0.65
  -4   5  -7    0.10    0.70
   4  -5   7   -0.31    0.62
   4  -5   7    0.24    0.50
   4  -5   7    0.16    0.64
   4   5   8    0.84    0.87
  -4   5  -8    1.91    0.85
   4  -5   8    1.88    0.68
   4  -5   8    0.25    0.79
   4   5   9   12.41    1.24
  -4   5  -9    7.79    1.15
   4  -5   9    9.36    1.17
   4  -5   9    9.97    1.17
   4   6 -12    0.37    1.15
  -4   6  12   -0.35    1.27
  -4  -6  12    0.92    1.08
  -4  -6  12    0.05    1.05
  -4  -6  12    0.04    0.98
  -4   6  11    2.02    0.80
   4   6 -11    0.90    0.88
  -4  -6  11   -0.54    1.00
  -4  -6  11    1.21    0.86
  -4  -6  11   -0.11    0.91
  -4   6  10   -0.17    0.67
   4   6 -10    0.06    0.74
  -4   6  10   -0.05    0.59
  -4  -6  10    0.73    0.56
  -4  -6  10    0.45    0.67
  -4  -6  10    0.42    0.67
   4   6  -9    6.61    0.74
  -4   6   9    8.22    0.79
  -4  -6   9    6.56    0.70
  -4  -6   9    4.78    0.55
   4   6  -8   16.92    1.02
  -4   6   8   17.57    0.85
  -4   6   8   16.81    0.83
  -4  -6   8   16.53    0.89
  -4  -6   8   16.49    0.95
  -4   6   7    2.76    0.38
   4   6  -7    2.42    0.48
  -4  -6   7    2.27    0.40
  -4  -6   7    2.63    0.47
  -4   6   6   40.17    1.26
   4   6  -6   40.96    1.38
  -4  -6   6   39.25    1.38
  -4  -6   6   38.34    1.32
  -4   6   5   12.36    0.53
  -4   6   5   12.78    0.61
   4   6  -5   11.74    0.64
  -4  -6   5   12.07    0.60
  -4  -6   5   12.57    0.69
   4  -6  -5   12.49    0.66
  -4   6   4   28.75    0.91
   4   6  -4   29.22    1.01
  -4   6   4   29.10    0.96
  -4   6   4   27.10    0.96
   4  -6  -4   30.98    0.94
  -4  -6   4   27.45    1.06
  -4  -6   4   28.86    1.03
   4   6  -3   34.68    1.16
  -4   6   3   33.50    1.15
  -4   6   3   34.89    1.14
  -4   6   3   38.28    1.31
  -4  -6   3   35.31    1.16
   4  -6  -3   38.20    1.13
  -4  -6   3   31.72    1.36
  -4  -6   3   40.01    1.23
   4  -6  -3   36.22    1.09
   4  -6  -3   36.00    1.09
  -4   6   2  390.94   11.19
  -4   6   2  457.89   11.39
   4   6  -2  408.68   11.20
   4  -6  -2  419.72   11.18
   4  -6  -2  402.72   11.15
  -4  -6   2  374.57   11.20
   4  -6  -2  384.66   11.22
   4  -6  -2  391.26   11.17
  -4  -6   2  384.74   11.19
  -4  -6   2  401.38   11.19
  -4   6   1   77.10    2.31
   4   6  -1   80.94    2.30
  -4  -6   1   78.93    2.28
   4  -6  -1   76.31    2.28
  -4  -6   1   75.79    2.28
   4  -6  -1   81.12    2.33
  -4   6   0  182.38    5.32
   4   6   0  189.06    5.28
   4  -6   0  173.82    5.48
  -4  -6   0  181.29    5.26
   4  -6   0  207.20    5.39
  -4  -6   0  193.39    5.27
   4  -6   0  182.00    5.31
   4   6   1    9.59    0.52
  -4   6  -1    9.76    0.66
  -4  -6  -1    9.30    0.50
   4  -6   1   10.12    0.61
   4  -6   1    9.27    0.56
  -4  -6  -1    9.46    0.51
   4   6   2   -0.22    0.27
  -4   6  -2   -0.27    0.37
   4  -6   2   -0.39    0.33
   4  -6   2   -0.13    0.35
  -4   6  -3    5.44    0.58
   4   6   3    6.29    0.57
   4  -6   3    5.89    0.51
   4  -6   3    6.17    0.52
  -4   6  -4   -0.87    0.49
   4   6   4   -0.31    0.47
   4  -6   4    0.49    0.40
   4  -6   4    0.13    0.44
   4   6   5    6.73    0.58
  -4   6  -5    7.31    0.73
   4  -6   5    6.58    0.67
   4  -6   5    6.93    0.60
  -4   6  -6    0.29    0.65
   4   6   6   -0.12    0.54
   4  -6   6   -0.27    0.57
   4  -6   6   -0.65    0.46
  -4   6  -7    5.37    0.88
   4   6   7    5.20    0.78
   4  -6   7    5.27    0.75
   4  -6   7    6.27    0.82
   4  -6   7    5.96    0.65
   4   6   8   -0.43    1.10
  -4   6  -8    0.01    0.90
   4  -6   8    0.76    0.72
   4  -6   8    1.04    0.82
   4  -6   8    0.35    0.83
   4   7 -12    0.86    1.12
  -4   7  12    2.54    1.41
  -4  -7  12    0.84    1.11
  -4  -7  12    3.26    1.13
  -4  -7  12    1.34    1.26
   4   7 -11    0.48    0.94
  -4   7  11    0.24    0.83
  -4  -7  11   -0.21    0.84
  -4  -7  11   -0.51    0.87
  -4   7  10    9.95    1.04
   4   7 -10    9.31    0.97
  -4  -7  10    8.44    0.86
  -4  -7  10   10.68    0.90
  -4  -7  10   11.17    1.24
  -4   7   9   22.72    1.08
   4   7  -9   20.96    1.30
  -4  -7   9   21.98    1.16
  -4  -7   9   22.47    1.27
  -4  -7   9   22.30    1.24
   4   7  -8   28.16    1.29
  -4   7   8   28.64    1.10
  -4  -7   8   28.30    1.18
  -4  -7   8   29.26    1.26
   4   7  -7    1.12    0.47
  -4   7   7    0.68    0.33
  -4  -7   7    0.86    0.43
  -4  -7   7    0.66    0.34
   4   7  -6    2.59    0.45
  -4   7   6    2.38    0.31
  -4  -7   6    1.90    0.43
  -4  -7   6    1.98    0.32
   4   7  -5    7.69    0.60
  -4   7   5    7.46    0.54
  -4   7   5    7.28    0.43
  -4  -7   5    7.95    0.62
  -4  -7   5    7.02    0.51
   4  -7  -5    6.94    0.62
  -4   7   4    4.87    0.45
   4   7  -4    5.06    0.49
  -4  -7   4    4.96    0.53
  -4  -7   4    4.70    0.45
   4  -7  -4    4.58    0.39
  -4   7   3   24.73    0.89
   4  -7  -3   25.77    0.81
  -4  -7   3   25.57    0.91
  -4  -7   3   25.43    0.92
   4   7  -2    3.05    0.32
  -4  -7   2    3.36    0.32
  -4  -7   2    2.39    0.30
   4  -7  -2    3.00    0.25
   4  -7  -2    3.35    0.35
  -4  -7   2    3.29    0.32
   4  -7  -2    2.52    0.39
   4  -7  -2    3.35    0.35
   4   7  -1   16.46    0.64
  -4   7   1   15.70    0.71
   4  -7  -1   16.68    0.64
   4  -7  -1   15.90    0.73
  -4  -7   1   15.22    0.64
   4  -7  -1   14.98    0.74
  -4  -7   1   15.55    0.64
   4   7   0  158.07    4.35
   4  -7   0  145.63    4.37
   4  -7   0  149.69    4.39
  -4  -7   0  150.61    4.33
  -4  -7   0  161.45    4.33
  -4   7  -1   17.10    0.83
   4   7   1   18.30    0.71
   4  -7   1   17.65    0.81
  -4  -7  -1   16.84    0.67
   4  -7   1   16.97    0.75
  -4   7  -2   11.29    0.76
   4   7   2    9.44    0.60
   4  -7   2   11.46    0.70
   4  -7   2   11.61    0.73
   4   7   3   26.54    0.97
  -4   7  -3   25.77    1.14
   4  -7   3   26.02    1.09
   4  -7   3   24.45    1.07
  -4   7  -4   32.61    1.39
   4  -7   4   33.24    1.34
   4  -7   4   33.12    1.28
  -4   7  -5   38.27    1.58
   4   7   5   38.03    1.41
   4  -7   5   36.52    1.44
   4  -7   5   39.08    1.54
  -4   7  -6   96.61    3.05
   4   7   6   92.77    2.91
   4  -7   6   88.71    2.91
   4  -7   6   93.49    3.04
   4  -7   6   96.43    3.04
  -4   7  -7   47.14    1.98
   4   7   7   43.85    1.88
   4  -7   7   43.95    1.74
   4  -7   7   43.55    1.90
   4  -7   7   44.21    1.90
  -4   7  -8   -0.45    1.13
   4  -7   8   -0.46    0.88
   4  -7   8    0.92    0.82
   4  -7   8    1.10    0.73
   4   8 -12    0.10    1.21
  -4   8  12   -0.60    1.72
  -4  -8  12   -1.62    1.03
  -4  -8  12    0.19    1.16
  -4  -8  12   -1.31    1.19
  -4   8  11    4.22    0.92
   4   8 -11    3.72    1.03
  -4  -8  11    3.05    1.60
  -4  -8  11    2.74    0.90
   4   8 -10    9.54    1.00
  -4   8  10   11.14    0.90
  -4  -8  10   13.77    1.32
  -4  -8  10   12.32    1.18
  -4  -8  10   11.41    0.98
   4   8  -9   21.44    1.35
  -4   8   9   22.38    1.12
  -4  -8   9   21.18    1.18
  -4  -8   9   23.23    1.28
  -4  -8   9   21.89    1.30
  -4   8   8    4.08    0.48
   4   8  -8    4.46    0.66
  -4  -8   8    3.25    0.56
  -4  -8   8    4.28    0.54
   4   8  -7   37.75    1.52
  -4   8   7   43.78    1.37
  -4  -8   7   43.19    1.50
  -4  -8   7   42.13    1.47
  -4   8   6    0.67    0.27
   4   8  -6    0.58    0.42
  -4  -8   6    0.09    0.38
  -4  -8   6    0.35    0.28
   4   8  -5    0.41    0.35
  -4   8   5    0.03    0.28
  -4   8   5    0.80    0.23
  -4  -8   5    0.34    0.28
  -4  -8   5    0.08    0.35
   4   8  -4   16.55    0.76
  -4   8   4   16.19    0.68
  -4  -8   4   16.09    0.77
  -4  -8   4   16.34    0.72
   4   8  -3   44.95    1.40
  -4   8   3   44.59    1.36
  -4  -8   3   43.87    1.40
  -4  -8   3   40.31    1.61
  -4   8   2    0.52    0.28
   4   8  -2    0.18    0.25
   4  -8  -2    0.79    0.21
   4  -8  -2    0.32    0.31
   4  -8  -2    0.08    0.22
  -4  -8   2    0.65    0.26
  -4  -8   2   -0.11    0.27
   4  -8  -2    0.42    0.32
  -4   8   1    0.60    0.31
   4   8  -1    0.78    0.25
  -4  -8   1    0.54    0.26
   4  -8  -1    0.39    0.32
  -4  -8   1    0.71    0.27
   4  -8  -1    0.24    0.36
   4   8   0    3.15    0.31
  -4   8   0    2.31    0.40
  -4  -8   0    3.34    0.30
   4  -8   0    2.45    0.33
  -4  -8   0    3.15    0.30
   4  -8   0    2.27    0.38
  -4   8  -1  189.22    5.38
   4   8   1  193.09    5.31
   4  -8   1  186.33    5.37
   4  -8   1  181.49    5.35
   4   8   2   47.87    1.51
  -4   8  -2   47.77    1.64
   4  -8   2   48.05    1.61
   4  -8   2   48.27    1.60
   4   8   3    3.16    0.38
  -4   8  -3    3.13    0.54
   4  -8   3    3.36    0.48
   4  -8   3    3.80    0.50
   4   8   4    5.15    0.53
  -4   8  -4    4.49    0.64
   4  -8   4    5.47    0.56
   4  -8   4    4.84    0.60
   4   8   5    0.86    0.54
  -4   8  -5    1.19    0.67
   4  -8   5    0.85    0.51
   4  -8   5    0.89    0.57
   4   8   6    9.95    1.05
  -4   8  -6   11.83    1.27
   4  -8   6    9.28    1.05
   4  -8   6   10.59    1.02
   4  -8   6    9.63    0.89
   4   8   7   62.20    2.30
  -4   8  -7   61.41    2.44
   4  -8   7   61.43    2.21
   4  -8   7   64.09    2.37
   4  -8   7   64.44    2.40
  -4   8  -8    1.28    1.02
   4  -8   8    2.78    0.92
   4  -8   8    2.43    0.90
   4  -8   8    3.21    0.79
  -4  -9  12    1.41    1.12
  -4  -9  12    1.57    1.21
  -4  -9  12    0.81    1.27
  -4   9  11   -1.52    0.93
  -4  -9  11    0.37    0.90
  -4  -9  11   -0.91    0.98
  -4  -9  11    0.92    1.01
  -4   9  10    1.36    0.69
   4   9 -10    1.23    0.87
  -4  -9  10    1.20    0.72
  -4  -9  10    1.47    0.82
  -4  -9  10    1.57    0.81
  -4   9   9    7.33    0.66
   4   9  -9    5.68    0.85
  -4  -9   9    8.31    0.82
  -4  -9   9    8.47    0.98
  -4  -9   9    7.52    0.83
   4   9  -8    0.43    0.61
  -4   9   8   -0.06    0.44
  -4  -9   8   -0.33    0.37
  -4  -9   8   -0.12    0.53
  -4   9   7    6.40    0.56
   4   9  -7    5.20    0.62
  -4  -9   7    3.84    0.42
  -4  -9   7    4.54    0.54
   4   9  -6    0.51    0.46
  -4  -9   6    0.45    0.39
  -4  -9   6    0.40    0.35
   4   9  -5  103.75    3.13
  -4  -9   5  106.42    3.11
  -4  -9   5  105.20    3.13
  -4   9   4  385.20   10.49
   4   9  -4  374.80   10.55
  -4  -9   4  372.45   10.54
  -4  -9   4  372.10   10.55
  -4   9   3  194.62    5.51
   4   9  -3  194.93    5.55
   4  -9  -3  195.97    5.54
  -4  -9   3  197.33    5.54
  -4  -9   3  191.89    5.53
   4   9  -2   64.68    2.28
  -4   9   2   68.51    2.06
   4  -9  -2   65.85    2.08
   4  -9  -2   72.48    2.03
   4  -9  -2   68.39    1.99
  -4  -9   2   70.65    2.05
  -4  -9   2   65.96    2.05
   4   9  -1  120.79    3.38
  -4   9   1  120.07    3.41
  -4  -9   1  112.66    3.40
  -4  -9   1  118.43    3.36
   4  -9  -1  120.41    3.40
   4  -9  -1  116.93    3.42
   4  -9  -1  110.47    3.42
  -4   9   0    8.32    0.70
   4   9   0    9.83    0.52
   4  -9   0    7.33    0.67
  -4  -9   0    8.63    0.50
   4  -9   0    8.50    0.58
  -4  -9   0    9.07    0.52
  -4   9  -1  414.59   11.56
   4   9   1  421.63   11.49
   4  -9   1  407.99   11.55
   4  -9   1  402.18   11.53
   4   9   2  144.92    4.07
  -4   9  -2  140.14    4.17
   4  -9   2  141.79    4.15
   4  -9   2  140.91    4.15
   4   9   3  137.92    3.95
  -4   9  -3  137.57    4.08
   4  -9   3  136.85    4.05
   4  -9   3  135.84    4.05
   4   9   4    8.01    0.66
  -4   9  -4    7.65    0.73
   4  -9   4    7.57    0.65
   4  -9   4    8.05    0.89
   4   9   5   17.24    0.98
  -4   9  -5   16.12    1.26
   4  -9   5   18.85    1.09
   4  -9   5   18.05    1.11
   4  -9   5   18.77    1.17
   4   9   6   10.15    1.12
  -4   9  -6    7.85    0.94
   4  -9   6    7.34    0.84
   4  -9   6    9.07    0.81
   4  -9   6    7.41    0.77
  -4   9  -7   20.32    1.69
   4  -9   7   24.90    1.38
   4  -9   7   25.83    1.57
   4  -9   7   24.46    1.76
  -4   9  -8    1.85    1.06
   4  -9   8    2.44    1.05
   4  -9   8    0.48    0.90
   4  10 -11    1.04    1.12
  -4 -10  11    0.15    1.04
  -4 -10  11    0.74    1.09
  -4 -10  11    3.12    0.90
   4  10 -10    4.31    0.98
  -4  10  10    3.56    0.77
  -4 -10  10    2.44    0.70
  -4 -10  10    4.15    0.89
  -4 -10  10    2.61    0.90
  -4  10   9    1.80    0.58
   4  10  -9    2.79    0.84
  -4 -10   9    2.21    0.76
  -4 -10   9    2.11    0.63
  -4 -10   9    2.10    0.75
   4  10  -8    6.01    0.76
  -4  10   8    4.83    0.55
  -4 -10   8    5.45    0.71
  -4 -10   8    5.77    0.70
  -4 -10   8    4.88    0.63
   4  10  -7    4.24    0.64
  -4 -10   7    4.72    0.61
  -4 -10   7    4.55    0.55
   4  10  -6   30.30    1.28
  -4 -10   6   30.92    1.21
  -4 -10   6   31.27    1.19
   4  10  -5  121.04    3.65
  -4 -10   5  128.12    3.64
  -4 -10   5  121.98    3.64
   4  10  -4   -0.03    0.36
  -4  10   4   -0.26    0.31
  -4 -10   4    0.85    0.31
  -4 -10   4    0.11    0.35
   4  10  -3    1.54    0.37
  -4  10   3    0.37    0.33
  -4 -10   3    0.99    0.34
   4 -10  -3    1.06    0.38
  -4 -10   3    1.44    0.31
   4  10  -2    0.44    0.31
  -4  10   2   -0.04    0.32
   4 -10  -2    0.01    0.36
  -4 -10   2    0.17    0.31
   4 -10  -2   -0.02    0.33
  -4 -10   2    0.31    0.32
  -4  10   1    4.63    0.66
   4  10  -1    5.11    0.47
   4 -10  -1    4.47    0.47
   4 -10  -1    6.24    0.66
   4 -10  -1    5.69    0.50
  -4 -10   1    5.37    0.50
  -4  10   0   74.97    2.31
   4  10   0   78.06    2.23
   4 -10   0   73.31    2.31
   4 -10   0   72.87    2.26
   4  10   1  133.20    3.74
  -4  10  -1  129.04    3.84
   4 -10   1  132.02    3.83
   4 -10   1  126.45    3.80
   4  10   2   58.01    1.76
  -4  10  -2   56.80    1.92
   4 -10   2   56.62    1.89
   4 -10   2   56.93    1.88
  -4  10  -3    2.04    0.56
   4  10   3    1.77    0.40
   4 -10   3    2.08    0.50
   4 -10   3    3.48    0.53
  -4  10  -4   15.15    1.12
   4  10   4   13.84    0.80
   4 -10   4   13.48    0.95
   4 -10   4   14.46    1.01
   4 -10   4   15.01    1.03
  -4  10  -5    0.83    0.73
   4  10   5   -0.61    0.53
   4 -10   5   -0.23    0.56
   4 -10   5   -1.03    0.58
   4 -10   5   -0.42    0.55
   4  10   6    7.82    0.77
  -4  10  -6    7.02    1.00
   4 -10   6    7.19    0.86
   4 -10   6    8.06    0.90
   4 -10   6    7.19    0.81
   4 -10   7    0.45    0.82
   4 -10   7    0.42    1.05
  -4  10  -8    5.36    1.26
   4 -10   8    5.34    1.09
   4 -10   8    4.31    0.91
   4 -10   8    5.33    1.07
   4  11 -11   11.42    1.43
  -4 -11  11   14.87    1.36
  -4 -11  11   12.35    1.34
  -4 -11  11   12.08    1.20
   4  11 -10   -0.11    1.00
  -4 -11  10   -0.43    1.02
  -4 -11  10    2.14    0.94
  -4 -11  10    1.97    1.02
  -4  11   9    2.79    0.58
   4  11  -9    3.06    0.88
  -4 -11   9    1.24    0.76
  -4 -11   9    2.07    0.82
  -4 -11   9    1.27    0.58
   4  11  -8   12.55    1.19
  -4 -11   8   16.00    1.19
  -4 -11   8   12.85    1.00
  -4 -11   8   15.19    1.15
   4  11  -7   53.09    1.96
  -4 -11   7   53.92    1.87
  -4 -11   7   55.02    1.92
  -4 -11   7   55.58    1.96
   4  11  -6   43.01    1.63
  -4 -11   6   44.63    1.53
  -4 -11   6   43.21    1.55
   4  11  -5   37.83    1.42
  -4 -11   5   37.34    1.38
  -4 -11   5   40.94    1.37
   4  11  -4   10.28    0.74
  -4  11   4   10.93    0.63
  -4 -11   4    9.53    0.69
  -4 -11   4   11.07    0.65
  -4  11   3    0.88    0.35
   4  11  -3    1.02    0.38
   4 -11  -3    1.60    0.41
  -4 -11   3    1.28    0.35
  -4 -11   3    1.35    0.33
   4  11  -2   17.74    0.79
  -4  11   2   17.93    0.82
  -4 -11   2   17.74    0.80
   4 -11  -2   15.77    0.87
  -4 -11   2   17.55    0.77
  -4  11   1    1.83    0.44
   4 -11  -1    1.87    0.45
  -4 -11   1    1.53    0.33
   4 -11  -1    1.72    0.43
   4 -11  -1    1.63    0.32
  -4 -11   1    1.29    0.33
  -4  11   0    0.40    0.42
   4  11   0   -0.33    0.30
   4 -11   0   -0.24    0.32
   4 -11   0   -0.26    0.40
   4  11   1   13.96    0.67
  -4  11  -1   13.59    0.94
   4 -11   1   12.37    0.78
   4 -11   1   14.70    0.88
   4  11   2   15.79    0.71
  -4  11  -2   14.75    0.98
   4 -11   2   13.97    0.93
   4 -11   2   14.07    0.89
  -4  11  -3    6.25    0.70
   4  11   3    6.24    0.62
   4 -11   3    7.48    0.66
   4 -11   3    6.60    0.74
   4 -11   3    7.71    0.85
  -4  11  -4   15.65    1.19
   4  11   4   17.12    0.87
   4 -11   4   16.62    1.11
   4 -11   4   17.42    1.01
   4 -11   4   16.74    1.12
  -4  11  -5    1.37    0.76
   4 -11   5    0.43    0.55
   4 -11   5    0.18    0.62
   4 -11   5   -0.45    0.58
  -4  11  -6   -0.75    0.86
   4 -11   6    0.57    0.67
   4 -11   6   -1.08    0.66
   4 -11   6   -0.83    0.70
  -4  11  -7    3.62    1.09
   4 -11   7    3.77    0.94
   4 -11   7    4.72    0.94
   4 -11   7    5.05    1.08
  -4  11  -8    5.71    1.37
   4  11   8    8.22    1.20
   4 -11   8    4.06    1.08
   4 -11   8    3.90    0.98
   4 -11   8    4.57    1.15
   4  12 -11    3.06    1.34
  -4 -12  11    2.33    1.18
  -4 -12  11    1.87    1.22
  -4 -12  11    2.99    1.16
   4  12 -10    4.10    1.48
  -4 -12  10    3.77    1.02
  -4 -12  10    6.39    1.08
  -4 -12  10    6.53    1.19
   4  12  -9    5.34    0.97
  -4 -12   9    5.08    0.92
  -4 -12   9    4.39    0.74
  -4 -12   9    4.50    0.88
   4  12  -8    0.91    0.75
  -4 -12   8    0.06    0.48
  -4 -12   8    0.16    0.67
  -4 -12   8   -0.14    0.69
   4  12  -7   94.51    3.23
  -4 -12   7  105.45    3.20
  -4 -12   7  105.74    3.22
  -4 -12   7  107.15    3.25
   4  12  -6   84.50    2.74
  -4 -12   6   88.53    2.73
  -4 -12   6   84.50    2.69
  -4 -12   6   86.09    2.66
   4  12  -5    2.61    0.53
  -4 -12   5    3.18    0.47
  -4 -12   5    1.95    0.43
   4  12  -4    9.58    0.76
  -4 -12   4    8.43    0.68
  -4 -12   4    9.17    0.66
  -4  12   3    6.81    0.65
   4  12  -3    6.38    0.66
  -4 -12   3    6.50    0.59
  -4 -12   3    6.10    0.62
   4 -12  -3    7.49    0.71
   4  12  -2   53.72    1.68
  -4  12   2   55.23    1.69
   4 -12  -2   51.10    1.73
  -4 -12   2   50.09    1.65
  -4 -12   2   49.71    1.63
   4  12  -1   27.30    1.04
  -4  12   1   28.48    1.13
  -4 -12   1   26.87    0.99
   4 -12  -1   28.22    0.99
  -4 -12   1   26.60    0.99
   4 -12  -1   27.04    1.16
   4 -12  -1   28.09    1.11
   4  12   0   13.85    0.72
  -4  12   0   16.23    0.92
   4 -12   0   15.47    0.93
   4 -12   0   15.17    0.78
   4  12   1    5.13    0.44
  -4  12  -1    3.74    0.57
   4 -12   1    4.88    0.55
   4 -12   1    4.51    0.49
   4 -12   1    3.35    0.47
  -4  12  -2    0.22    0.55
   4  12   2   -0.07    0.36
   4 -12   2    0.13    0.37
   4 -12   2    0.32    0.50
   4 -12   2   -0.31    0.47
  -4  12  -3    1.48    0.63
   4  12   3    1.33    0.41
   4 -12   3    0.91    0.44
   4 -12   3    0.81    0.55
   4 -12   3    1.48    0.54
  -4  12  -4   26.46    1.43
   4  12   4   24.33    1.06
   4 -12   4   26.68    1.34
   4 -12   4   25.73    1.37
   4 -12   4   26.21    1.23
  -4  12  -5    4.00    0.87
   4 -12   5    3.93    0.76
   4 -12   5    3.44    0.71
   4 -12   5    3.90    0.69
  -4  12  -6   -0.56    0.94
   4 -12   6    1.08    0.73
   4 -12   6    1.14    0.72
   4 -12   6    0.57    0.79
  -4  12  -7    5.29    1.20
   4 -12   7    5.16    0.94
   4 -12   7    5.81    1.04
   4 -12   7    6.84    1.03
   4  13 -11    0.33    1.37
  -4 -13  11   -0.63    1.31
  -4 -13  11    1.01    1.23
  -4 -13  11    1.89    1.30
   4  13 -10   -1.87    1.14
  -4 -13  10    0.89    0.83
  -4 -13  10    0.76    1.08
  -4 -13  10    1.02    1.09
   4  13  -9    2.53    0.98
  -4 -13   9    1.20    0.69
  -4 -13   9    1.48    0.89
  -4 -13   9    0.73    0.88
   4  13  -8    0.89    0.82
  -4 -13   8    0.29    0.71
  -4 -13   8   -0.81    0.58
  -4 -13   8    0.32    0.71
   4  13  -7   93.26    3.12
  -4 -13   7   95.64    3.03
  -4 -13   7  100.31    3.09
  -4 -13   7   98.00    3.10
   4  13  -6   12.43    1.05
  -4 -13   6   13.00    1.05
  -4 -13   6   13.16    0.88
  -4 -13   6   13.82    1.01
   4  13  -5   20.62    1.12
  -4 -13   5   23.25    1.04
  -4 -13   5   22.59    1.15
  -4 -13   5   21.38    1.07
   4  13  -4    0.55    0.47
  -4  13   4    0.05    0.41
  -4 -13   4    0.26    0.42
  -4 -13   4    0.55    0.39
   4  13  -3   49.44    1.68
  -4  13   3   52.15    1.66
  -4 -13   3   49.74    1.66
   4 -13  -3   51.68    1.71
  -4 -13   3   49.50    1.66
   4  13  -2    0.56    0.41
  -4 -13   2   -0.20    0.40
   4 -13  -2    0.72    0.47
  -4 -13   2    0.54    0.38
   4  13  -1  417.75   11.57
  -4  13   1  425.25   11.59
   4 -13  -1  414.03   11.62
   4 -13  -1  412.26   11.53
   4 -13  -1  403.32   11.52
  -4 -13   1  405.00   11.55
  -4  13   0   96.04    2.89
   4 -13   0   93.49    2.73
   4 -13   0   91.79    2.80
   4 -13   0   95.35    2.91
  -4  13  -1   60.67    2.05
   4  13   1   61.00    1.87
   4 -13   1   62.83    2.04
   4 -13   1   56.85    1.99
   4 -13   1   59.20    1.95
   4  13   2    6.04    0.64
  -4  13  -2    5.98    0.74
   4 -13   2    5.67    0.62
   4 -13   2    6.47    0.67
   4 -13   2    6.90    0.69
   4  13   3    5.31    0.52
  -4  13  -3    6.62    0.78
   4 -13   3    5.72    0.68
   4 -13   3    5.27    0.59
   4 -13   3    5.95    0.69
  -4  13  -4    1.19    0.76
   4 -13   4    0.35    0.55
   4 -13   4    0.02    0.64
   4 -13   4    0.76    0.66
  -4  13  -5   48.23    2.11
   4 -13   5   48.25    1.98
   4 -13   5   46.79    1.90
   4 -13   5   48.92    1.96
   4 -13   6    9.57    0.95
   4 -13   6    9.54    0.97
  -4  13  -7    1.37    1.24
   4 -13   7    2.09    0.92
   4 -13   7    2.60    1.03
   4 -13   7    1.23    0.89
   4  14 -10    2.32    1.26
  -4 -14  10    2.14    0.94
  -4 -14  10    3.15    1.19
  -4 -14  10    5.24    1.24
   4  14  -9    2.08    1.23
  -4 -14   9    1.77    1.19
  -4 -14   9    1.85    0.75
   4  14  -8    4.71    0.94
  -4 -14   8    5.35    0.88
  -4 -14   8    5.99    0.84
  -4 -14   8    5.83    0.89
   4  14  -7    2.31    0.76
  -4 -14   7    3.16    0.71
  -4 -14   7    2.59    0.55
  -4 -14   7    3.01    0.75
   4  14  -6    1.42    0.67
  -4 -14   6   -0.63    0.57
  -4 -14   6    0.24    0.46
  -4 -14   6    0.14    0.57
   4  14  -5    5.88    0.70
  -4 -14   5    6.01    0.65
  -4 -14   5    6.48    0.64
  -4 -14   5    7.22    0.63
  -4  14   4    0.34    0.45
   4  14  -4    0.86    0.51
  -4 -14   4    0.62    0.47
  -4 -14   4    1.21    0.43
  -4 -14   4    1.11    0.50
   4  14  -3   31.07    1.24
  -4  14   3   31.11    1.21
   4 -14  -3   31.12    1.27
  -4 -14   3   30.66    1.19
  -4 -14   3   29.64    1.26
  -4 -14   3   31.56    1.21
  -4  14   2   40.88    1.47
   4  14  -2   39.53    1.41
  -4 -14   2   37.51    1.39
  -4 -14   2   40.50    1.38
  -4 -14   2   38.51    1.43
   4 -14  -2   40.85    1.51
   4  14  -1  112.52    3.32
  -4  14   1  113.15    3.38
  -4 -14   1  110.42    3.32
   4 -14  -1  114.95    3.40
   4 -14  -1  109.77    3.26
  -4  14   0    3.17    0.59
   4  14   0    2.47    0.45
   4 -14   0    2.73    0.57
   4 -14   0    1.97    0.41
   4 -14   0    2.64    0.36
  -4 -14   0    2.75    0.46
  -4  14  -1    7.66    0.74
   4 -14   1    8.13    0.82
   4 -14   1    7.64    0.70
  -4  14  -2    1.69    0.68
   4  14   2    1.67    0.44
   4 -14   2    1.73    0.60
   4 -14   2    1.80    0.44
   4 -14   2    1.76    0.57
  -4  14  -3   17.12    1.32
   4 -14   3   18.91    1.21
   4 -14   3   17.51    1.21
   4 -14   3   16.80    1.00
  -4  14  -4   18.52    1.46
   4 -14   4   18.87    1.34
   4 -14   4   17.99    1.15
   4 -14   4   19.02    1.34
  -4  14  -5   38.97    1.99
   4 -14   5   36.49    1.84
   4 -14   5   44.31    1.89
   4 -14   5   39.86    1.75
  -4  14  -6   12.22    1.32
   4 -14   6   12.69    1.17
   4 -14   6   12.82    1.43
   4 -14   6   13.83    1.19
  -4  14  -7    2.47    1.41
   4 -14   7   -0.39    0.92
   4 -14   7    1.03    1.13
   4 -14   7   -0.19    0.97
   4  15 -10    6.76    1.41
  -4 -15  10    9.61    1.39
  -4 -15  10    7.71    1.29
  -4 -15  10    7.20    1.13
   4  15  -9    9.57    1.29
  -4 -15   9    7.31    1.15
  -4 -15   9    8.29    1.16
   4  15  -8    1.14    0.94
  -4 -15   8   -0.54    0.86
  -4 -15   8    0.84    0.85
  -4 -15   8    0.49    0.65
   4  15  -7    0.04    0.81
  -4 -15   7   -1.10    0.71
  -4 -15   7   -0.84    0.72
  -4 -15   7    0.46    0.57
   4  15  -6    1.47    0.71
  -4 -15   6    1.53    0.67
  -4 -15   6    0.63    0.65
  -4 -15   6    0.31    0.56
   4  15  -5    7.37    0.79
  -4 -15   5    7.06    0.62
  -4 -15   5    6.83    0.73
  -4 -15   5    6.05    0.67
   4  15  -4    1.94    0.58
  -4 -15   4    2.61    0.49
  -4 -15   4    2.37    0.56
  -4 -15   4    2.16    0.56
   4  15  -3    3.61    0.55
  -4  15   3    3.89    0.56
  -4 -15   3    4.15    0.51
  -4 -15   3    3.12    0.56
  -4 -15   3    3.15    0.52
   4 -15  -3    3.54    0.59
  -4  15   2    9.13    0.92
   4  15  -2   10.26    0.80
  -4 -15   2    8.52    0.90
  -4 -15   2    8.78    0.80
   4 -15  -2   10.33    0.96
  -4  15   1    4.82    0.68
   4  15  -1    4.32    0.55
   4 -15  -1    5.15    0.64
  -4 -15   1    4.81    0.55
   4  15   0   13.91    0.83
  -4  15   0   12.63    1.05
   4 -15   0   13.29    1.06
   4 -15   0   13.66    0.90
  -4 -15   0   13.57    0.89
   4  15   1    4.51    0.56
  -4  15  -1    5.08    0.72
   4 -15   1    4.79    0.57
   4 -15   1    5.30    0.68
   4  15   2   65.15    2.43
  -4  15  -2   64.30    2.28
   4 -15   2   63.02    2.25
   4 -15   2   64.59    2.16
   4 -15   2   61.24    2.03
  -4  15  -3   -0.18    0.81
   4 -15   3    0.61    0.66
   4 -15   3   -0.12    0.65
   4 -15   3    0.43    0.52
  -4  15  -4   32.39    1.79
   4 -15   4   33.48    1.67
   4 -15   4   32.78    1.47
   4 -15   4   33.68    1.68
  -4  15  -5   25.45    1.87
   4 -15   5   22.11    1.63
   4 -15   5   21.18    1.43
   4 -15   5   23.48    1.65
  -4  15  -6   -1.31    1.15
   4 -15   6   -0.56    1.01
   4 -15   6    0.90    1.29
   4 -15   6   -0.35    0.92
  -4  15  -7   11.51    1.60
   4 -15   7    9.20    1.35
   4 -15   7    7.80    1.18
   4 -15   7    8.43    1.22
   4  16 -10   -2.41    1.40
  -4 -16  10    1.42    1.41
  -4 -16  10    2.76    1.22
  -4 -16  10    3.68    1.26
   4  16  -9    0.66    1.22
  -4 -16   9    3.66    0.91
  -4 -16   9    1.61    1.12
  -4 -16   9    1.25    1.16
   4  16  -8    0.27    1.01
  -4 -16   8   -0.79    0.68
  -4 -16   8   -0.39    0.92
   4  16  -7   -0.15    0.85
  -4 -16   7   -0.05    0.67
  -4 -16   7   -0.35    0.77
  -4 -16   7   -0.25    0.81
   4  16  -6    0.94    0.78
  -4 -16   6   -0.97    0.70
  -4 -16   6    0.71    0.70
  -4 -16   6    0.28    0.61
   4  16  -5    0.53    0.71
  -4 -16   5    0.04    0.52
  -4 -16   5    0.27    0.63
  -4 -16   5   -0.13    0.63
  -4  16   4   39.67    1.52
   4  16  -4   40.86    1.65
  -4 -16   4   44.01    1.59
  -4 -16   4   43.31    1.61
  -4 -16   4   41.32    1.66
   4  16  -3    2.38    0.60
  -4  16   3    1.60    0.91
   4 -16  -3    2.65    0.62
  -4 -16   3    2.74    0.59
  -4 -16   3    3.07    0.54
  -4 -16   3    2.70    0.60
  -4  16   2   -0.41    0.57
   4  16  -2    0.29    0.56
  -4 -16   2   -0.31    0.55
   4 -16  -2   -0.32    0.58
   4  16  -1    0.59    0.50
  -4  16   1   -1.96    0.59
  -4 -16   1   -0.69    0.52
   4 -16  -1    0.44    0.60
   4  16   0    0.45    0.50
  -4  16   0    0.29    0.66
   4 -16   0    0.04    0.62
   4 -16   0   -0.20    0.51
  -4 -16   0   -0.35    0.53
   4  16   1    7.32    0.82
  -4  16  -1    7.50    0.82
   4 -16   1    8.22    0.81
   4 -16   1    6.94    0.68
   4 -16   1    6.93    0.83
   4  16   2   38.20    1.56
  -4  16  -2   45.30    1.85
   4 -16   2   38.16    1.46
   4 -16   2   42.74    1.79
   4 -16   2   43.45    1.66
  -4  16  -3    1.03    0.87
   4 -16   3    0.54    0.72
   4 -16   3    0.12    0.71
   4 -16   3   -0.76    0.51
  -4  16  -4    0.14    0.94
   4 -16   4    0.23    0.79
   4 -16   4   -0.61    0.79
   4 -16   4   -0.79    0.62
  -4  16  -5    1.63    1.17
   4 -16   5   -0.10    0.95
   4 -16   5    1.40    1.12
   4 -16   5    0.93    0.79
  -4  16  -6   -0.41    1.24
   4 -16   6    1.67    1.02
   4 -16   6   -0.06    1.08
   4 -16   6    1.53    1.03
   4  17  -9   -0.46    1.32
  -4 -17   9   -0.72    1.12
  -4 -17   9    0.65    1.04
  -4 -17   9    1.31    1.23
   4  17  -8    2.46    1.13
  -4 -17   8    0.32    1.05
  -4 -17   8    1.04    0.86
  -4 -17   8   -1.04    1.13
   4  17  -7   -0.35    0.93
  -4 -17   7    2.35    0.94
  -4 -17   7    0.71    0.89
  -4 -17   7    1.31    0.80
   4  17  -6    8.66    1.03
  -4 -17   6    8.68    0.81
  -4 -17   6    8.03    0.94
  -4 -17   6    8.67    0.90
   4  17  -5   16.99    1.32
  -4 -17   5   18.90    1.26
  -4 -17   5   17.77    1.20
  -4 -17   5   16.40    1.31
   4  17  -4    1.36    0.69
  -4 -17   4    1.86    0.58
  -4 -17   4    1.31    0.66
  -4 -17   4    1.05    0.67
  -4  17   3    7.90    0.79
   4  17  -3    6.77    0.77
  -4 -17   3    8.60    0.77
   4 -17  -3    8.59    0.82
  -4 -17   3    8.30    0.72
   4  17  -2    4.38    0.65
  -4  17   2    4.42    0.70
  -4 -17   2    3.62    0.64
   4 -17  -2    2.67    0.70
  -4  17   1   -0.42    0.68
   4  17  -1    0.44    0.53
  -4 -17   1    0.45    0.59
   4 -17  -1    1.06    0.66
   4  17   0   18.18    1.08
  -4  17   0   19.26    1.39
   4 -17   0   20.83    1.32
   4 -17   0   18.75    1.06
  -4 -17   0   20.86    1.21
   4  17   1   26.88    1.26
  -4  17  -1   29.40    1.56
   4 -17   1   28.97    1.52
   4 -17   1   27.77    1.36
   4  17   2    3.37    0.66
  -4  17  -2    3.90    0.89
   4 -17   2    3.48    0.52
   4 -17   2    2.57    0.73
   4 -17   2    3.08    0.83
  -4  17  -3    3.70    0.98
   4 -17   3    1.35    0.78
   4 -17   3    1.82    0.58
   4 -17   3    0.99    0.79
  -4  17  -4    0.27    1.08
   4 -17   4    0.41    0.67
   4 -17   4    0.83    1.45
   4 -17   4    0.19    0.88
  -4  17  -5    0.47    1.23
   4 -17   5   -0.52    0.81
   4 -17   5    1.63    1.07
   4 -17   5   -0.14    1.03
  -4  17  -6   -1.16    1.36
   4 -17   6   -1.34    0.93
   4 -17   6    0.36    1.12
   4 -17   6   -0.60    1.16
   4  18  -9    1.36    1.41
  -4 -18   9    2.00    1.32
  -4 -18   9    1.27    1.16
  -4 -18   9    0.01    1.22
   4  18  -8    2.17    1.27
  -4 -18   8    1.23    1.14
  -4 -18   8    0.13    1.07
   4  18  -7    5.96    1.18
  -4 -18   7    7.28    1.04
  -4 -18   7    7.07    0.90
   4  18  -6    0.30    0.94
  -4 -18   6   -0.86    0.70
  -4 -18   6    0.32    0.84
  -4 -18   6   -1.02    0.83
   4  18  -5    1.53    0.82
  -4 -18   5   -0.58    0.63
  -4 -18   5   -0.03    0.77
  -4 -18   5    0.23    0.77
   4  18  -4   29.43    1.56
  -4 -18   4   31.61    1.55
  -4 -18   4   30.81    1.57
  -4 -18   4   33.28    1.46
  -4  18   3    5.00    0.80
   4  18  -3    4.67    0.81
  -4 -18   3    4.92    0.68
   4 -18  -3    4.74    0.79
  -4 -18   3    5.08    0.78
  -4  18   2    7.29    0.84
   4  18  -2    5.52    0.76
   4 -18  -2    5.91    0.82
  -4 -18   2    6.02    0.75
  -4  18   1    8.74    0.89
   4  18  -1   10.06    1.05
  -4 -18   1   10.69    1.09
   4 -18  -1    8.88    0.89
  -4  18   0   22.97    1.51
   4  18   0   21.14    1.20
   4 -18   0   22.99    1.45
  -4 -18   0   25.56    1.36
  -4  18  -1    4.47    0.92
   4  18   1    3.67    0.67
   4 -18   1    3.74    0.69
   4 -18   1    3.76    0.83
  -4  18  -2   26.21    1.71
   4  18   2   24.10    1.33
   4 -18   2   26.76    1.53
   4 -18   2   24.86    1.60
   4 -18   2   21.67    1.13
  -4  18  -3   -0.80    0.98
   4 -18   3    0.96    0.88
   4 -18   3   -0.13    0.61
   4 -18   3   -0.18    0.81
  -4  18  -4    1.29    1.45
   4 -18   4    3.23    1.01
   4 -18   4   -1.55    0.71
  -4  18  -5   13.21    1.53
   4 -18   5   13.15    1.36
   4 -18   5   12.09    1.13
   4 -18   5   12.57    1.32
   4  19  -8   16.11    1.61
  -4 -19   8   20.68    1.86
  -4 -19   8   15.28    1.40
  -4 -19   8   20.55    2.08
   4  19  -7    1.69    1.27
  -4 -19   7    2.51    1.41
  -4 -19   7    3.37    0.99
  -4 -19   7    4.07    1.13
   4  19  -6    2.86    1.05
  -4 -19   6    3.18    0.98
  -4 -19   6    3.36    0.84
  -4 -19   6    2.42    0.92
   4  19  -5   -0.01    0.89
  -4 -19   5   -0.47    0.84
  -4 -19   5    0.59    0.85
  -4 -19   5    0.42    0.73
   4  19  -4    5.29    0.94
  -4 -19   4    5.47    0.76
  -4 -19   4    5.53    0.82
  -4 -19   4    6.87    0.91
   4  19  -3    3.54    0.83
  -4  19   3    3.54    0.88
  -4 -19   3    4.72    0.75
   4 -19  -3    3.46    0.84
  -4 -19   3    3.06    0.81
   4  19  -2   13.53    1.21
  -4  19   2   11.15    0.99
   4 -19  -2   10.77    1.01
  -4 -19   2   13.92    1.24
   4  19  -1   39.01    1.73
  -4  19   1   43.57    1.90
  -4 -19   1   41.86    1.82
   4 -19  -1   39.57    1.87
  -4  19   0   28.96    1.73
   4  19   0   26.98    1.47
  -4 -19   0   29.59    1.52
   4 -19   0   30.55    1.67
  -4  19  -1    5.03    1.05
   4  19   1    4.08    0.76
   4 -19   1    3.20    0.92
   4 -19   1    3.60    0.77
  -4  19  -2    1.51    1.02
   4 -19   2    3.58    0.87
   4 -19   2    3.26    0.95
   4 -19   2    1.37    0.57
  -4  19  -3    2.18    1.16
   4 -19   3    1.98    1.05
   4 -19   3    1.60    0.67
   4 -19   3    2.58    1.00
  -4  19  -4    7.11    1.38
   4 -19   4    5.25    1.17
   4 -19   4    5.00    1.15
   4 -19   4    4.85    0.89
  -4  19  -5   59.93    3.01
   4 -19   5   61.51    2.77
   4 -19   5   55.19    2.76
   4 -19   5   58.58    2.83
   4  20  -8   11.04    1.68
  -4 -20   8   15.41    1.58
  -4 -20   8   11.76    1.32
  -4 -20   8   12.44    1.45
   4  20  -7    6.22    1.38
  -4 -20   7    6.98    1.58
  -4 -20   7    6.27    1.24
  -4 -20   7    5.45    1.26
  -4 -20   6    1.68    1.06
  -4 -20   6    1.35    0.92
  -4 -20   6    1.30    1.09
   4  20  -5    7.67    1.12
  -4 -20   5    6.78    0.98
  -4 -20   5    5.93    0.88
  -4 -20   5    6.83    1.05
   4  20  -4    2.75    1.02
  -4 -20   4    0.80    0.85
  -4 -20   4    3.99    0.95
   4  20  -3    0.49    0.89
  -4  20   3   -1.12    0.99
  -4 -20   3    2.52    0.85
   4 -20  -3    0.16    0.87
  -4  20   2   74.21    2.64
   4  20  -2   68.64    2.55
   4 -20  -2   75.12    2.70
  -4 -20   2   72.43    2.59
  -4  20   1   12.55    1.12
   4  20  -1    8.57    0.94
   4 -20  -1   10.36    1.06
  -4 -20   1    7.24    1.04
  -4  20   0    6.19    1.09
   4  20   0    3.68    0.87
  -4 -20   0    5.92    0.91
   4 -20   0    5.68    0.98
   4  20   1    0.82    0.89
  -4  20  -1    0.60    1.03
   4 -20   1    1.80    0.91
   4 -20   1    0.07    0.95
  -4  20  -2    0.53    1.15
   4 -20   2    0.15    0.89
  -4  20  -3    1.24    1.30
   4 -20   3   -0.06    1.08
   4 -20   3    1.09    1.11
  -4  20  -4   26.73    2.40
   4 -20   4   25.69    2.21
   4 -20   4   30.40    2.22
   4  21  -7   10.37    1.53
  -4 -21   7    8.74    1.40
  -4 -21   7    9.31    1.39
  -4 -21   7    9.86    1.29
   4  21  -6    2.33    1.27
  -4 -21   6    3.91    1.56
  -4 -21   6    4.59    1.05
  -4 -21   6    7.00    1.26
   4  21  -5   -1.10    1.19
  -4 -21   5    0.59    1.01
  -4 -21   5    0.37    0.86
   4  21  -4    0.59    1.03
  -4 -21   4    0.01    1.02
  -4 -21   4    1.61    1.02
   4  21  -3    7.96    1.12
  -4  21   3    8.41    1.19
   4 -21  -3    9.14    1.11
  -4 -21   3    9.81    1.10
   4  21  -2    0.42    0.96
  -4  21   2   -0.39    1.05
  -4 -21   2    0.78    1.03
   4 -21  -2   -1.59    0.99
  -4  21   1   32.37    2.00
   4  21  -1   29.02    1.74
  -4 -21   1   31.50    1.85
   4 -21  -1   32.55    2.01
  -4  21   0    1.79    1.11
   4  21   0   -2.57    1.00
   4 -21   0    2.32    1.05
  -4 -21   0    0.84    0.97
  -4  21  -1   -1.34    1.15
  -4  21  -2    1.11    1.56
   4 -21   2    0.56    1.11
   4 -21   2   -0.10    1.14
  -4  21  -3    3.02    1.39
   4 -21   3    0.24    1.21
   4 -21   3    1.77    1.22
  -4  21  -4    0.19    1.53
   4 -21   4    2.01    1.35
   4 -21   4    1.74    1.30
   4  22  -7    3.64    1.67
  -4 -22   7    5.94    1.42
  -4 -22   7    3.59    1.51
   4  22  -6    0.36    1.42
  -4 -22   6   -0.01    1.55
  -4 -22   6    3.98    1.40
  -4 -22   6   -0.45    1.27
   4  22  -5    4.54    1.39
  -4 -22   5    7.97    1.39
  -4 -22   5    6.20    1.32
   4  22  -4    5.60    1.27
   4  22  -3    1.65    1.08
   4 -22  -3    1.17    1.18
  -4 -22   3    1.43    1.11
   4  22  -2    1.59    1.07
  -4  22   2   -0.15    1.28
  -4 -22   2   -1.67    1.17
   4 -22  -2    0.85    1.10
  -4  22   1    1.63    1.22
   4  22  -1    2.67    1.05
  -4 -22   1    2.51    1.10
   4 -22  -1    0.68    1.23
  -4  22   0    4.00    1.28
   4  22   0    0.65    1.09
   4 -22   0    2.88    1.38
  -4 -22   0    3.90    1.32
  -4  22  -1    1.55    1.31
   4 -22   1   -0.88    1.16
  -4  22  -2    0.16    1.36
   4 -22   2   -0.36    1.13
   4 -22   2    1.02    1.24
  -4  22  -3    8.91    1.69
   4 -22   3   10.08    1.53
   4 -22   3   10.44    1.49
   4  23  -6   10.19    1.76
  -4 -23   6   13.12    1.43
  -4 -23   6   12.83    1.69
  -4 -23   6   11.09    1.64
   4  23  -5   27.55    2.36
  -4 -23   5   32.79    2.43
   4  23  -4    4.11    1.61
  -4 -23   4    3.78    1.31
   4  23  -3    0.61    1.26
   4 -23  -3    2.88    1.41
  -4  23   2   -0.70    1.55
   4  23  -2    6.99    1.25
  -4 -23   2    3.78    1.29
  -4  23   1   -1.42    1.33
   4  23  -1    0.33    1.33
  -4 -23   1    0.43    1.21
   4 -23  -1    0.29    1.27
  -4  23   0   13.52    1.53
   4 -23   0   11.23    1.45
  -4  23  -1    3.83    1.55
   4 -23   1    2.72    1.37
  -4  23  -2    8.92    1.62
   4 -23   2    5.72    1.46
   4  24  -4    5.31    1.56
  -4 -24   4    8.41    1.49
   4  24  -3    1.67    1.52
  -4 -24   3   -2.32    1.53
   4 -24  -3   -0.22    1.42
   4  24  -2   -1.43    1.46
   4 -24  -2    1.42    1.53
  -4  24   1   -0.34    1.57
   4  24  -1    1.82    1.77
  -4 -24   1    2.60    1.64
   4 -24  -1    0.85    1.41
  -4  24   0    5.18    2.17
   4 -24   0    3.18    1.58
  -4  24  -1   28.71    2.76
   4 -24   1   21.79    1.85
   4  25  -2   -0.57    1.71
   4 -25  -2   -0.01    1.73
  -4 -25   2   -0.81    1.58
   4 -25  -1   -0.25    1.61
  -5   0  12    9.79    1.35
  -5   0  12    8.30    1.03
  -5   0  12    9.84    1.03
  -5   0  11   -0.90    0.69
  -5   0  11    0.42    0.75
  -5   0  10  195.59    5.65
  -5   0  10  190.27    5.67
  -5   0   9    1.29    0.42
  -5   0   9    0.38    0.55
  -5   0   8   13.53    0.76
   5   0  -8   13.24    0.83
  -5   0   8   11.20    0.84
   5   0  -8   14.03    1.17
  -5   0   7   -0.68    0.37
   5   0  -7   -0.44    0.36
  -5   0   7   -0.11    0.28
   5   0  -7   -0.11    0.61
  -5   0   6   23.12    0.97
  -5   0   6   22.74    0.90
   5   0  -6   25.80    1.13
   5   0  -6   24.95    0.91
   5   0  -5    0.53    0.46
  -5   0   5   -0.26    0.38
   5   0  -5    0.03    0.27
  -5   0   5   -0.01    0.34
   5   0  -4  654.67   17.76
  -5   0   4  623.96   17.76
  -5   0   4  638.26   17.76
  -5   0   3    0.08    0.27
   5   0  -3    0.51    0.35
   5   0  -3   -0.34    0.38
   5   0  -3    0.09    0.23
  -5   0   2   15.65    0.84
   5   0  -2   16.49    0.66
  -5   0   2   16.20    0.69
   5   0  -1    0.03    0.27
  -5   0   1   -0.27    0.34
  -5   0   0   71.18    2.13
  -5   0   0   71.47    2.12
   5   0   0   69.37    2.14
  -5   0  -1    0.24    0.39
   5   0   1    0.22    0.30
  -5   0  -1    0.13    0.31
   5   0   2   26.54    1.03
  -5   0  -2   26.20    1.03
  -5   0  -3   -0.48    0.36
   5   0   3   -0.67    0.36
  -5   0  -4   15.94    0.90
   5   0   4   16.75    0.91
   5   0   5   -0.50    0.49
  -5   0  -5    0.81    0.46
  -5   0  -6    6.30    0.61
   5   0   6    6.06    0.73
   5   0   7    0.68    0.72
   5   0   8    5.93    1.03
   5   0   8    6.99    1.08
  -5   1  12   -0.05    0.93
  -5   1  12    0.44    0.90
  -5  -1  12   -1.72    0.97
  -5  -1  12   -0.35    0.90
  -5  -1  12    0.82    0.88
  -5   1  11    0.69    0.73
  -5   1  11   -0.35    0.77
  -5  -1  11   -1.04    0.73
  -5  -1  11   -0.08    0.78
  -5   1  10   13.11    1.04
  -5   1  10   11.85    1.08
  -5  -1  10   11.04    1.08
  -5  -1  10   12.23    1.04
  -5   1   9   80.53    2.51
  -5   1   9   81.18    2.52
   5   1  -9   76.65    2.47
  -5  -1   9   78.64    2.52
  -5  -1   9   79.31    2.55
   5   1  -8    7.02    0.76
  -5   1   8    7.37    0.65
  -5   1   8    6.68    0.61
  -5  -1   8    7.93    0.77
  -5  -1   8    6.99    0.66
  -5   1   7    9.43    0.62
  -5   1   7   10.77    0.73
   5   1  -7    9.52    0.69
   5  -1  -7   10.62    0.93
  -5  -1   7    9.86    0.65
  -5  -1   7    9.85    0.71
   5  -1  -7   10.78    0.68
  -5   1   6   88.30    2.64
   5   1  -6   89.04    2.64
   5  -1  -6   91.69    2.68
  -5  -1   6   89.55    2.67
  -5  -1   6   85.26    2.64
   5  -1  -6   91.53    2.62
  -5   1   5    3.91    0.44
   5   1  -5    3.51    0.35
  -5   1   5    3.97    0.38
   5   1  -5    4.42    0.56
   5  -1  -5    4.16    0.40
  -5  -1   5    3.46    0.38
  -5  -1   5    3.57    0.45
   5  -1  -5    4.89    0.49
  -5   1   4  365.55   10.29
   5   1  -4  405.69   10.37
   5   1  -4  356.55   10.30
  -5  -1   4  357.33   10.31
   5  -1  -4  348.08   10.32
  -5  -1   4  364.22   10.30
   5  -1  -4  380.41   10.29
   5   1  -3  153.94    4.85
  -5   1   3  170.02    4.80
   5  -1  -3  171.06    4.79
   5  -1  -3  174.53    4.79
   5  -1  -3  173.66    4.81
   5   1  -2  202.96    5.78
  -5   1   2  203.75    5.78
  -5  -1   2  202.28    5.78
   5  -1  -2  208.38    5.79
   5  -1  -2  200.69    5.78
   5  -1  -2  208.87    5.78
   5   1  -1   22.88    0.86
  -5  -1   1   23.67    0.91
  -5   1   0   56.93    1.79
  -5  -1   0   57.64    1.79
   5  -1   0   59.06    1.78
  -5  -1   0   58.42    1.78
  -5   1  -1    0.55    0.34
   5   1   1   -0.23    0.31
  -5  -1  -1    0.33    0.30
  -5  -1  -1    0.29    0.32
   5  -1   1   -0.10    0.30
   5   1   2  122.59    3.56
  -5   1  -2  123.02    3.58
   5  -1   2  123.44    3.58
  -5  -1  -2  120.20    3.52
  -5  -1  -2  120.34    3.54
  -5   1  -3    9.05    0.76
   5   1   3    7.44    0.69
  -5  -1  -3    8.62    0.68
   5  -1   3   10.00    0.70
  -5   1  -4   21.87    1.05
   5   1   4   22.35    1.03
   5  -1   4   22.12    1.05
  -5  -1  -4   22.30    1.00
   5   1   5    7.13    0.68
  -5   1  -5    5.96    0.63
   5  -1   5    5.30    0.61
  -5  -1  -5    5.85    0.53
   5   1   6    0.69    0.60
  -5   1  -6   -0.05    0.53
   5  -1   6    1.12    0.65
   5   1   7    1.19    0.73
   5  -1   7   -0.01    0.74
   5  -1   8    3.06    0.99
   5  -1   8    1.20    1.02
  -5   2  12   -0.19    0.92
  -5   2  12    2.24    0.98
  -5  -2  12    2.11    1.02
  -5  -2  12    1.59    0.96
  -5  -2  12    1.01    0.93
  -5   2  11    1.81    0.78
  -5   2  11    2.59    0.80
  -5  -2  11    1.52    0.81
  -5  -2  11    2.17    0.80
  -5   2  10    9.18    0.99
  -5   2  10   10.52    1.06
  -5  -2  10   10.88    1.00
  -5  -2  10    9.60    1.06
   5   2  -9    9.46    0.94
  -5   2   9    8.08    0.78
  -5   2   9    7.39    0.67
  -5  -2   9    9.47    0.92
  -5  -2   9    8.58    0.80
  -5   2   8    6.37    0.58
  -5   2   8    4.85    0.47
   5   2  -8    5.98    0.58
  -5  -2   8    6.14    0.59
  -5  -2   8    6.41    0.65
   5   2  -7    2.92    0.44
  -5   2   7    2.98    0.45
  -5   2   7    2.44    0.34
  -5  -2   7    3.59    0.47
  -5  -2   7    2.42    0.36
  -5   2   6   35.11    1.22
  -5   2   6   36.82    1.25
   5   2  -6   36.62    1.24
  -5  -2   6   36.58    1.28
  -5  -2   6   34.83    1.23
   5  -2  -6   36.60    1.25
   5  -2  -6   38.20    1.29
  -5   2   5    0.11    0.26
  -5   2   5    0.60    0.31
   5   2  -5    0.89    0.30
   5  -2  -5    1.29    0.42
  -5  -2   5    0.18    0.25
  -5  -2   5    0.47    0.34
  -5   2   4   20.65    0.79
   5   2  -4   22.74    0.81
  -5   2   4   22.11    0.85
   5  -2  -4   22.35    0.78
   5  -2  -4   20.74    0.86
  -5  -2   4   20.09    0.86
   5  -2  -4   21.16    0.92
  -5   2   3    9.07    0.56
   5  -2  -3    9.04    0.67
   5  -2  -3   10.05    0.57
  -5  -2   3    9.04    0.52
   5  -2  -3    8.91    0.49
  -5  -2   3    8.59    0.62
   5   2  -2   -0.20    0.23
  -5   2   2   -0.01    0.26
   5  -2  -2    0.13    0.26
   5  -2  -2    0.38    0.31
   5  -2  -2    0.19    0.36
   5   2  -1   13.12    0.61
  -5  -2   1   13.77    0.73
  -5  -2   1   12.33    0.68
   5  -2  -1   12.17    0.86
  -5   2   0   98.91    2.92
  -5  -2   0   99.91    2.90
  -5  -2   0   99.25    2.87
   5  -2   0   99.16    2.90
  -5  -2   0   97.54    2.89
   5   2   1    1.26    0.33
  -5   2  -1    1.88    0.38
  -5  -2  -1    3.58    0.51
   5  -2   1    1.86    0.35
   5  -2   1    1.85    0.32
  -5  -2  -1    1.65    0.33
  -5  -2  -1    2.44    0.34
   5   2   2   67.14    2.07
  -5   2  -2   66.19    2.09
  -5  -2  -2   66.94    2.04
   5  -2   2   69.22    2.09
   5  -2   2   65.86    2.06
  -5  -2  -2   65.34    2.01
  -5   2  -3   47.86    1.63
   5   2   3   47.84    1.60
   5  -2   3   48.23    1.54
  -5  -2  -3   45.47    1.55
   5  -2   3   48.33    1.62
   5   2   4   14.27    0.86
  -5   2  -4   14.35    0.93
   5  -2   4   15.09    0.90
   5  -2   4   13.77    0.77
  -5  -2  -4   12.66    0.80
   5   2   5   28.35    1.31
  -5   2  -5   30.81    1.33
   5  -2   5   29.34    1.15
   5  -2   5   29.53    1.32
   5   2   6    0.62    0.60
  -5   2  -6    0.92    0.57
   5  -2   6    0.44    0.62
   5   2   7    0.07    0.74
  -5   2  -7    0.16    0.69
   5  -2   7    0.13    0.72
   5  -2   8    1.10    1.01
   5  -2   8   -0.18    0.90
  -5   3  12   13.89    1.53
  -5   3  12   10.06    1.13
  -5  -3  12   15.23    1.70
  -5  -3  12   11.48    1.18
  -5  -3  12   12.46    1.44
  -5   3  11   -0.94    0.73
  -5   3  11   -0.76    0.76
  -5  -3  11    0.69    0.69
  -5  -3  11    0.01    0.77
  -5   3  10    8.45    0.74
  -5   3  10    8.88    0.98
   5   3 -10    8.84    0.79
  -5  -3  10    8.37    0.81
  -5  -3  10    8.01    0.77
   5   3  -9    2.03    0.62
  -5   3   9    2.08    0.54
  -5   3   9    1.34    0.49
  -5  -3   9    0.78    0.41
  -5  -3   9    1.41    0.56
   5   3  -8    0.96    0.50
  -5   3   8    0.75    0.44
  -5   3   8    1.48    0.40
  -5  -3   8    0.90    0.50
  -5  -3   8    1.50    0.40
   5   3  -7   16.74    0.85
  -5   3   7   16.82    0.77
  -5  -3   7   16.69    0.81
  -5  -3   7   17.07    0.88
  -5   3   6  100.89    2.90
   5   3  -6   93.59    2.91
  -5  -3   6   95.77    2.92
  -5  -3   6   99.71    2.94
   5  -3  -6  103.02    2.88
  -5   3   5   17.62    0.72
   5   3  -5   17.84    0.77
  -5  -3   5   17.94    0.76
   5  -3  -5   19.07    0.84
  -5  -3   5   18.18    0.81
   5  -3  -5   19.15    0.70
   5   3  -4  132.02    3.78
  -5   3   4  133.09    3.78
  -5   3   4  126.94    3.75
   5  -3  -4  131.53    3.77
   5  -3  -4  135.09    3.75
  -5  -3   4  129.66    3.79
   5  -3  -4  132.37    3.77
  -5   3   3  294.05    8.36
   5   3  -3  280.18    8.41
   5  -3  -3  300.57    8.36
  -5  -3   3  301.14    8.38
   5  -3  -3  308.95    8.35
   5  -3  -3  304.30    8.35
   5   3  -2   37.45    1.32
  -5   3   2   39.53    1.28
   5  -3  -2   41.83    1.29
   5  -3  -2   37.70    1.48
   5  -3  -2   40.27    1.35
   5   3  -1  314.35    8.90
  -5  -3   1  329.67    8.89
   5  -3  -1  307.14    8.89
  -5   3   0   76.02    2.32
   5  -3   0   77.26    2.31
   5  -3   0   76.46    2.31
  -5  -3   0   79.55    2.30
  -5  -3   0   75.51    2.29
  -5  -3   0   77.57    2.27
   5   3   1   52.03    1.70
  -5   3  -1   53.97    1.74
  -5  -3  -1   54.83    1.72
  -5  -3  -1   53.73    1.68
   5  -3   1   55.97    1.71
   5  -3   1   54.06    1.70
  -5  -3  -1   53.83    1.65
   5   3   2   21.67    0.94
  -5   3  -2   21.82    0.99
   5  -3   2   21.39    0.91
  -5  -3  -2   21.16    0.88
  -5  -3  -2   21.71    0.96
   5  -3   2   23.55    0.95
   5   3   3   63.52    2.03
  -5   3  -3   66.51    2.09
   5  -3   3   63.28    2.00
   5  -3   3   64.44    2.07
  -5  -3  -3   64.64    2.03
  -5  -3  -3   63.37    1.98
   5   3   4   26.26    1.17
  -5   3  -4   26.97    1.21
   5  -3   4   26.66    1.17
   5  -3   4   26.04    1.07
  -5  -3  -4   25.78    1.02
   5   3   5   12.24    0.94
  -5   3  -5   10.18    1.00
   5  -3   5   11.57    0.98
   5  -3   5   10.00    0.79
   5   3   6    7.05    0.75
  -5   3  -6    5.93    0.73
   5  -3   6    7.93    0.79
   5  -3   6    6.41    0.58
   5   3   7    2.63    0.81
  -5   3  -7    1.83    0.75
   5  -3   7    1.49    0.81
   5   3   8    2.30    1.18
   5  -3   8    2.52    1.06
   5  -3   8    1.66    0.96
  -5   4  12    4.51    1.12
  -5  -4  12    6.80    1.05
  -5  -4  12    3.31    1.29
  -5   4  11   -0.02    0.81
   5   4 -11    0.21    0.87
  -5   4  11   -1.07    0.79
  -5  -4  11    0.29    0.81
  -5  -4  11   -0.96    0.76
  -5  -4  11    0.22    0.77
   5   4 -10    2.61    0.72
  -5   4  10    4.38    0.67
  -5   4  10    2.53    0.64
  -5  -4  10    2.62    0.69
  -5  -4  10    3.74    0.65
  -5   4   9    7.78    0.66
  -5   4   9    8.37    0.81
   5   4  -9    8.92    1.00
  -5  -4   9    8.98    0.81
  -5  -4   9    8.30    0.73
   5   4  -8    0.62    0.50
  -5   4   8    0.96    0.46
  -5   4   8    1.34    0.41
  -5  -4   8    0.57    0.35
  -5  -4   8    0.85    0.51
  -5   4   7   90.53    2.65
   5   4  -7   85.61    2.70
  -5   4   7   88.41    2.67
  -5  -4   7   89.82    2.71
  -5  -4   7   91.09    2.73
  -5   4   6    2.74    0.34
  -5   4   6    2.44    0.39
   5   4  -6    2.86    0.39
  -5  -4   6    2.77    0.43
  -5  -4   6    2.68    0.33
   5   4  -5    3.00    0.37
  -5   4   5    2.54    0.30
  -5   4   5    3.01    0.37
  -5  -4   5    2.88    0.34
   5  -4  -5    3.62    0.39
   5  -4  -5    3.18    0.42
   5  -4  -5    3.33    0.40
  -5  -4   5    2.69    0.38
   5   4  -4   16.89    0.70
  -5   4   4   15.46    0.72
   5  -4  -4   16.51    0.72
   5  -4  -4   16.37    0.64
  -5  -4   4   18.47    0.72
  -5  -4   4   15.72    0.74
   5  -4  -4   16.70    0.78
   5   4  -3    6.41    0.46
  -5   4   3    4.63    0.51
  -5  -4   3    6.46    0.53
   5  -4  -3    5.71    0.42
   5  -4  -3    5.84    0.49
   5  -4  -3    4.84    0.46
  -5   4   2   22.07    0.88
  -5  -4   2   21.60    0.90
   5  -4  -2   23.77    0.89
   5  -4  -2   23.57    0.96
  -5   4   1    0.18    0.37
   5   4  -1   -0.11    0.27
   5  -4  -1    0.18    0.26
  -5  -4   1   -0.10    0.32
  -5  -4   1    0.31    0.28
   5   4   0    0.26    0.32
  -5   4   0    0.04    0.32
  -5  -4   0   -0.49    0.31
   5  -4   0    0.09    0.30
  -5  -4   0   -0.27    0.27
   5  -4   0   -0.15    0.33
  -5   4  -1    8.45    0.68
   5   4   1    7.01    0.65
   5  -4   1    7.98    0.59
  -5  -4  -1    8.32    0.55
  -5  -4  -1    8.27    0.66
   5  -4   1    8.32    0.64
   5   4   2  111.99    3.24
  -5   4  -2  108.43    3.28
   5  -4   2  110.22    3.27
  -5  -4  -2  108.97    3.19
   5  -4   2  109.68    3.24
  -5  -4  -2  110.75    3.21
   5   4   3   36.38    1.29
  -5   4  -3   33.70    1.38
  -5  -4  -3   34.85    1.21
   5  -4   3   35.07    1.32
   5  -4   3   35.71    1.28
  -5   4  -4    5.58    0.64
   5   4   4    4.05    0.53
   5  -4   4    6.30    0.55
   5  -4   4    4.82    0.61
  -5   4  -5    6.29    0.70
   5   4   5    6.07    0.65
   5  -4   5    5.71    0.69
   5  -4   5    6.34    0.56
  -5   4  -6    2.84    0.73
   5   4   6    2.33    0.71
   5  -4   6    2.17    0.54
   5  -4   6    3.02    0.70
  -5   4  -7    1.99    0.76
   5   4   7    0.01    0.84
   5  -4   7    1.20    0.79
   5   4   8    8.14    1.19
  -5   4  -8    3.30    1.06
   5  -4   8    6.19    1.06
   5  -4   8    6.34    1.05
  -5   5  12    6.03    1.17
  -5  -5  12    2.78    1.07
  -5  -5  12    3.42    0.99
  -5  -5  12    4.35    1.06
   5   5 -11    0.23    0.89
  -5   5  11    1.34    0.78
  -5   5  11    0.69    0.80
  -5  -5  11    0.10    0.78
  -5  -5  11    0.19    0.81
  -5  -5  11    0.35    0.85
  -5   5  10    0.76    0.61
   5   5 -10   -0.51    0.70
  -5   5  10    0.82    0.60
  -5  -5  10    0.26    0.54
  -5  -5  10    0.30    0.63
  -5   5   9   10.01    0.88
  -5   5   9   10.45    0.91
   5   5  -9   11.47    1.06
  -5  -5   9   11.41    0.87
  -5  -5   9   12.55    0.99
  -5   5   8    0.11    0.49
   5   5  -8   -0.37    0.50
  -5   5   8    0.90    0.40
  -5  -5   8   -0.15    0.50
  -5  -5   8    0.60    0.36
  -5   5   7   11.45    0.72
  -5   5   7   11.39    0.66
   5   5  -7   10.81    0.79
  -5  -5   7   10.82    0.70
  -5  -5   7   11.43    0.86
   5   5  -6    8.04    0.64
  -5   5   6    8.22    0.55
  -5   5   6    8.70    0.63
  -5  -5   6    8.32    0.58
  -5  -5   6    8.82    0.69
  -5   5   5   95.95    2.71
  -5   5   5   93.35    2.68
   5   5  -5   88.72    2.73
  -5  -5   5   91.01    2.74
   5  -5  -5   93.22    2.72
  -5  -5   5   90.10    2.74
  -5   5   4    9.06    0.56
   5   5  -4   10.95    0.58
   5  -5  -4    8.89    0.56
   5  -5  -4    8.60    0.65
  -5  -5   4    8.46    0.62
  -5  -5   4    8.90    0.55
   5  -5  -4    9.32    0.47
   5   5  -3  114.31    3.31
  -5   5   3  112.19    3.30
   5  -5  -3  116.00    3.31
   5  -5  -3  117.80    3.27
  -5  -5   3  112.46    3.33
  -5  -5   3  112.21    3.31
   5  -5  -3  114.15    3.27
  -5   5   2   -0.06    0.30
  -5  -5   2    0.02    0.29
   5  -5  -2    0.15    0.41
   5  -5  -2    0.27    0.32
   5  -5  -2    0.20    0.29
   5   5  -1  149.18    4.40
  -5   5   1  152.64    4.37
   5  -5  -1  151.45    4.34
  -5  -5   1  148.46    4.32
  -5  -5   1  156.01    4.34
   5  -5  -1  153.15    4.36
   5   5   0   42.66    1.44
  -5   5   0   39.70    1.37
  -5  -5   0   39.18    1.29
   5  -5   0   41.03    1.34
  -5  -5   0   41.31    1.32
   5  -5   0   40.57    1.36
  -5  -5   0   39.24    1.31
   5   5   1   71.18    2.59
  -5   5  -1   79.74    2.41
  -5  -5  -1   78.05    2.33
   5  -5   1   79.00    2.38
   5  -5   1   80.74    2.39
  -5  -5  -1   80.49    2.35
  -5  -5  -1   79.68    2.30
  -5   5  -2   87.35    2.72
   5   5   2   89.06    2.65
   5  -5   2   86.35    2.68
  -5  -5  -2   89.30    2.62
   5  -5   2   90.58    2.68
   5   5   3    0.92    0.42
  -5   5  -3   -0.29    0.49
   5  -5   3    0.40    0.40
   5  -5   3    0.41    0.45
  -5   5  -4    1.30    0.56
   5   5   4    0.90    0.48
   5  -5   4    1.23    0.44
   5  -5   4    1.63    0.55
  -5   5  -5   10.09    1.11
   5   5   5   10.52    0.93
   5  -5   5   12.47    1.04
   5  -5   5    9.65    0.87
   5   5   6   -0.48    0.65
  -5   5  -6    0.43    0.71
   5  -5   6    0.17    0.54
   5  -5   6   -0.29    0.65
  -5   5  -7    0.87    0.81
   5   5   7    1.18    0.81
   5  -5   7    0.83    0.68
   5  -5   7    0.63    0.92
   5  -5   7    1.75    0.83
  -5   5  -8   27.22    1.88
   5  -5   8   28.65    1.92
   5  -5   8   30.68    2.08
   5   6 -12    1.31    1.16
  -5   6  12    3.78    1.09
  -5  -6  12    3.05    1.12
  -5  -6  12    2.64    1.00
  -5  -6  12    2.06    1.07
  -5   6  11    9.99    1.01
   5   6 -11    7.57    1.02
  -5  -6  11    5.98    0.99
  -5  -6  11    9.27    1.11
  -5  -6  11    7.52    1.02
  -5   6  10    4.63    0.69
   5   6 -10    3.26    0.84
  -5   6  10    3.50    0.71
  -5  -6  10    4.12    0.80
  -5  -6  10    3.58    0.69
  -5   6   9    1.02    0.51
  -5   6   9   -0.12    0.52
   5   6  -9    1.18    0.64
  -5  -6   9    0.05    0.55
  -5  -6   9    0.34    0.46
   5   6  -8    0.22    0.54
  -5   6   8    0.27    0.41
  -5   6   8   -0.29    0.54
  -5  -6   8    0.01    0.37
  -5  -6   8    0.63    0.52
   5   6  -7    1.87    0.49
  -5   6   7    2.80    0.43
  -5  -6   7    2.76    0.45
  -5  -6   7    2.60    0.51
   5   6  -6   16.61    0.86
  -5   6   6   17.81    0.75
  -5  -6   6   19.12    0.90
  -5  -6   6   17.42    0.80
  -5   6   5   11.35    0.57
  -5   6   5   12.59    0.68
   5   6  -5   11.91    0.68
   5  -6  -5   11.42    0.74
  -5  -6   5   11.11    0.64
  -5  -6   5   10.87    0.72
  -5   6   4   28.73    1.02
   5   6  -4   28.13    1.03
   5  -6  -4   28.88    0.99
   5  -6  -4   29.81    1.03
  -5  -6   4   27.45    1.05
  -5  -6   4   28.61    1.03
  -5   6   3    6.11    0.56
   5   6  -3    6.13    0.50
   5  -6  -3    6.27    0.43
  -5  -6   3    6.44    0.56
   5  -6  -3    6.82    0.49
   5  -6  -3    6.95    0.64
  -5  -6   3    6.66    0.50
   5   6  -2    0.38    0.28
  -5   6   2    0.12    0.31
   5  -6  -2    0.19    0.42
   5  -6  -2    0.35    0.27
  -5  -6   2    0.54    0.31
   5  -6  -2   -0.03    0.33
  -5   6   1    0.81    0.35
  -5  -6   1   -0.11    0.31
   5  -6  -1    0.04    0.28
  -5  -6   1    0.50    0.30
   5  -6  -1    0.05    0.33
  -5   6   0    1.72    0.39
  -5  -6   0    1.52    0.34
   5  -6   0    1.27    0.37
  -5  -6   0    1.23    0.32
   5  -6   0    1.55    0.33
   5   6   1   26.75    1.40
  -5   6  -1   31.64    1.20
   5  -6   1   30.55    1.15
   5  -6   1   30.02    1.12
  -5  -6  -1   30.79    1.06
  -5  -6  -1   31.39    1.09
  -5   6  -2    7.85    0.82
   5   6   2    9.03    0.67
   5  -6   2    9.29    0.74
  -5  -6  -2    9.87    0.66
   5  -6   2    8.60    0.69
  -5   6  -3   -0.29    0.52
   5   6   3    0.62    0.42
   5  -6   3    0.51    0.42
   5  -6   3   -0.02    0.45
  -5   6  -4   -0.15    0.58
   5   6   4    0.66    0.48
   5  -6   4   -0.29    0.42
   5  -6   4    0.05    0.52
  -5   6  -5    0.18    0.66
   5   6   5    0.44    0.60
   5  -6   5   -0.22    0.47
   5  -6   5    0.49    0.60
  -5   6  -6   32.80    1.65
   5   6   6   31.83    1.57
   5  -6   6   32.88    1.44
   5  -6   6   32.84    1.61
   5   6   7   24.81    1.79
  -5   6  -7   30.49    1.66
   5  -6   7   26.13    2.62
   5  -6   7   26.48    1.69
   5  -6   7   23.33    1.40
  -5   6  -8   20.76    1.87
   5  -6   8   20.78    1.93
   5  -6   8   18.70    1.87
   5   7 -12   -0.83    1.14
  -5   7  12   -1.05    1.17
  -5  -7  12    1.86    1.03
  -5  -7  12    0.95    1.07
  -5  -7  12    0.61    1.10
   5   7 -11    3.41    0.97
  -5   7  11    3.11    0.91
  -5  -7  11    1.67    0.91
  -5  -7  11    2.06    0.95
  -5   7  10    7.47    0.79
   5   7 -10    6.59    0.91
  -5   7  10    6.91    0.73
  -5  -7  10    6.01    0.85
  -5  -7  10    5.90    0.76
  -5   7   9    6.51    0.66
  -5   7   9    6.61    0.64
   5   7  -9    6.56    0.80
  -5  -7   9    4.58    0.59
  -5  -7   9    5.85    0.71
  -5   7   8    8.05    0.72
  -5   7   8    7.68    0.76
   5   7  -8    8.67    0.94
  -5  -7   8    6.90    0.70
  -5  -7   8    9.23    0.79
  -5   7   7    4.85    0.48
   5   7  -7    4.07    0.55
  -5   7   7    4.04    0.43
  -5  -7   7    4.74    0.58
  -5  -7   7    3.26    0.40
  -5   7   6    2.58    0.34
   5   7  -6    2.60    0.47
  -5  -7   6    3.13    0.49
   5  -7  -6    3.09    0.52
  -5  -7   6    2.51    0.36
  -5   7   5   22.27    0.88
   5   7  -5   20.95    0.93
  -5  -7   5   21.77    0.94
   5  -7  -5   23.05    0.92
  -5  -7   5   21.39    0.90
   5   7  -4    0.01    0.31
  -5   7   4    0.22    0.31
   5  -7  -4    1.84    0.36
  -5  -7   4    0.50    0.34
  -5  -7   4    0.82    0.30
  -5   7   3    6.08    0.56
   5   7  -3    6.69    0.54
   5  -7  -3    7.00    0.50
   5  -7  -3    5.92    0.65
  -5  -7   3    7.07    0.53
  -5  -7   3    5.94    0.57
   5  -7  -3    6.38    0.45
   5   7  -2    7.76    0.54
  -5   7   2    6.25    0.70
  -5  -7   2    8.01    0.58
   5  -7  -2    7.53    0.74
   5  -7  -2    7.81    0.52
   5  -7  -2    7.99    0.58
   5  -7  -2    7.72    0.63
  -5   7   1   42.82    1.45
   5   7  -1   39.43    1.48
  -5  -7   1   42.33    1.37
  -5  -7   1   44.67    1.39
   5  -7  -1   43.95    1.39
   5  -7  -1   41.73    1.43
  -5   7   0   98.68    2.93
   5  -7   0   97.14    2.93
  -5  -7   0  101.13    2.86
   5  -7   0   95.58    2.89
  -5  -7   0   96.59    2.85
  -5   7  -1   71.40    2.23
   5   7   1   67.51    2.26
  -5  -7  -1   70.44    2.12
   5  -7   1   69.40    2.18
   5  -7   1   72.93    2.21
  -5   7  -2    2.71    0.53
   5   7   2    3.29    0.45
   5  -7   2    2.36    0.46
   5  -7   2    2.61    0.44
  -5   7  -3    7.62    0.72
   5   7   3    7.45    0.73
   5  -7   3    7.35    0.64
   5  -7   3    8.25    0.63
  -5   7  -4   -0.27    0.61
   5   7   4    0.37    0.47
   5  -7   4   -0.02    0.46
   5  -7   4    0.14    0.53
  -5   7  -5    1.82    0.73
   5   7   5    1.86    0.58
   5  -7   5    1.97    0.67
   5  -7   5    1.28    0.52
   5   7   6    8.41    0.86
  -5   7  -6    8.35    0.96
   5  -7   6    7.69    0.76
   5  -7   6   10.73    0.96
   5   7   7    0.43    0.94
   5  -7   7   -0.31    0.78
   5  -7   7   -0.62    0.67
   5  -7   7    1.07    0.87
  -5   7  -8    0.49    1.17
   5  -7   8    0.71    1.03
   5  -7   8    0.10    1.04
   5   8 -12   -2.05    1.31
  -5  -8  12   -0.92    1.13
  -5  -8  12   -1.16    1.17
  -5  -8  12    0.04    1.22
  -5   8  11    3.40    0.96
   5   8 -11    4.62    1.08
  -5  -8  11    4.35    0.97
  -5   8  10   13.15    1.19
   5   8 -10   12.26    1.37
  -5  -8  10   10.59    1.18
  -5  -8  10   11.97    1.01
  -5  -8  10   10.98    0.98
   5   8  -9   15.57    1.27
  -5   8   9   17.23    1.05
  -5  -8   9   16.97    1.09
  -5  -8   9   18.27    1.18
   5   8  -8    2.81    0.65
  -5   8   8    3.74    0.50
  -5   8   8    2.83    0.49
  -5  -8   8    2.90    0.49
  -5  -8   8    2.59    0.57
  -5   8   7   12.68    0.70
   5   8  -7   11.53    0.91
  -5   8   7   12.98    0.81
  -5  -8   7   13.66    0.93
  -5  -8   7   12.08    0.77
   5   8  -6    2.98    0.50
  -5   8   6    3.18    0.46
  -5   8   6    2.80    0.36
  -5  -8   6    3.93    0.47
  -5  -8   6    3.12    0.50
   5   8  -5   22.13    0.99
  -5   8   5   24.18    0.93
  -5  -8   5   23.91    0.96
  -5  -8   5   23.36    1.02
   5  -8  -5   24.73    0.92
   5   8  -4   71.07    2.24
  -5   8   4   74.68    2.20
  -5  -8   4   75.52    2.24
  -5  -8   4   72.20    2.24
   5  -8  -4   72.04    2.14
  -5   8   3   18.34    0.80
   5   8  -3   17.75    0.78
  -5  -8   3   16.63    0.80
  -5  -8   3   17.91    0.78
   5  -8  -3   19.61    0.84
   5  -8  -3   17.62    0.73
   5  -8  -3   16.14    0.74
   5   8  -2   11.38    0.65
   5  -8  -2   11.20    0.68
   5  -8  -2   10.75    0.59
   5  -8  -2   10.31    0.79
   5  -8  -2   11.06    0.74
  -5  -8   2   11.09    0.64
  -5   8   1   65.33    2.04
   5   8  -1   64.98    1.99
  -5  -8   1   66.30    1.99
  -5  -8   1   64.52    1.97
   5  -8  -1   63.81    1.98
   5  -8  -1   64.48    2.04
   5   8   0    8.19    0.72
  -5   8   0    7.79    0.76
  -5  -8   0   10.59    0.63
   5  -8   0    6.79    0.74
  -5  -8   0    8.53    0.60
   5  -8   0    8.87    0.65
   5   8   1   10.88    0.77
  -5   8  -1   14.94    0.88
   5  -8   1   12.18    0.82
   5  -8   1   12.10    0.75
  -5   8  -2    2.50    0.53
   5   8   2    2.40    0.45
   5  -8   2    2.11    0.49
   5  -8   2    2.05    0.44
  -5   8  -3   -0.23    0.56
   5   8   3    0.14    0.43
   5  -8   3    0.48    0.45
   5  -8   3   -0.23    0.48
  -5   8  -4    1.49    0.67
   5   8   4    1.66    0.53
   5  -8   4    1.41    0.60
   5  -8   4    1.72    0.52
   5   8   5    7.81    0.71
  -5   8  -5    6.20    0.85
   5  -8   5    6.85    0.72
   5  -8   5    7.77    0.80
  -5   8  -6    8.04    1.00
   5   8   6    8.11    0.87
   5  -8   6    8.15    0.97
   5  -8   6    7.08    0.87
   5  -8   6    7.02    0.75
  -5   8  -7    1.38    1.06
   5  -8   7    2.78    0.98
   5  -8   7    2.22    0.75
   5  -8   7    2.03    0.93
   5   9 -12    1.11    1.38
  -5  -9  12   -0.73    1.19
  -5  -9  12   -1.28    1.19
  -5  -9  12    2.86    1.22
  -5   9  11    2.34    1.08
  -5  -9  11    1.31    0.86
  -5  -9  11    2.44    1.02
  -5  -9  11    2.01    0.99
  -5   9  10    3.66    0.73
   5   9 -10    2.17    0.93
  -5  -9  10    6.05    0.91
  -5  -9  10    3.67    0.73
  -5  -9  10    5.10    0.90
  -5   9   9    8.50    0.69
   5   9  -9    8.22    0.89
  -5  -9   9    7.72    0.86
  -5  -9   9    7.38    0.76
   5   9  -8   -0.19    0.61
  -5   9   8    1.30    0.70
  -5  -9   8    0.77    0.43
  -5  -9   8    1.02    0.54
  -5   9   7    8.97    0.68
   5   9  -7    8.15    0.72
  -5  -9   7    7.25    0.73
  -5  -9   7    8.69    0.87
  -5   9   6   26.02    1.04
   5   9  -6   24.22    1.11
  -5  -9   6   25.10    1.06
  -5  -9   6   24.79    1.12
  -5   9   5    5.56    0.60
   5   9  -5    3.68    0.50
  -5  -9   5    4.03    0.50
  -5  -9   5    5.26    0.59
  -5   9   4   14.44    0.76
   5   9  -4   15.92    0.82
  -5  -9   4   15.35    0.77
  -5  -9   4   15.05    0.82
  -5   9   3    7.71    0.61
   5   9  -3    6.21    0.59
  -5  -9   3    6.56    0.60
   5  -9  -3    7.23    0.66
  -5  -9   3    5.76    0.58
  -5   9   2   93.57    2.90
   5   9  -2   99.20    2.88
   5  -9  -2  100.01    2.82
   5  -9  -2   98.51    2.92
   5  -9  -2   99.09    2.89
  -5  -9   2   94.29    2.86
   5  -9  -2   95.31    2.83
  -5   9   1   11.93    0.81
   5   9  -1   14.10    0.69
  -5  -9   1   11.36    0.73
   5  -9  -1   13.12    0.69
  -5  -9   1   12.87    0.68
   5  -9  -1   11.98    0.79
   5   9   0  159.22    4.67
  -5   9   0  164.34    4.73
  -5  -9   0  164.57    4.62
  -5  -9   0  161.03    4.62
   5  -9   0  163.96    4.72
   5  -9   0  162.10    4.68
   5   9   1   -0.27    0.39
  -5   9  -1    0.57    0.51
   5  -9   1    0.86    0.39
   5  -9   1   -0.13    0.41
  -5   9  -2   17.96    1.07
   5   9   2   16.20    0.84
   5  -9   2   15.49    0.93
   5  -9   2   17.03    0.97
   5   9   3    0.70    0.45
  -5   9  -3    0.62    0.59
   5  -9   3    0.00    0.47
   5  -9   3    0.66    0.51
  -5   9  -4   12.28    1.19
   5   9   4   13.46    0.95
   5  -9   4   12.80    1.10
   5  -9   4   11.60    0.99
   5   9   5   43.84    1.68
  -5   9  -5   43.14    1.89
   5  -9   5   40.45    1.70
   5  -9   5   44.90    1.83
   5   9   6   16.11    1.38
  -5   9  -6   11.91    1.16
   5  -9   6   13.36    1.36
   5  -9   6   13.93    1.18
   5  -9   6   14.29    1.44
  -5   9  -7   -0.17    1.08
   5  -9   7    0.15    0.96
   5  -9   7    0.67    0.87
   5  10 -11    1.43    1.27
  -5 -10  11    3.75    0.94
  -5 -10  11    2.07    1.08
  -5 -10  11    2.06    1.06
  -5  10  10   -0.23    0.75
   5  10 -10   -0.12    0.94
  -5 -10  10    0.33    0.89
  -5 -10  10   -0.50    0.69
  -5 -10  10   -0.14    0.85
  -5  10   9   15.48    1.03
   5  10  -9   17.59    1.39
  -5 -10   9   18.99    1.32
  -5 -10   9   16.50    1.38
  -5 -10   9   17.35    1.23
   5  10  -8   22.28    1.34
  -5  10   8   23.60    1.07
  -5 -10   8   26.18    1.26
  -5 -10   8   24.60    1.21
   5  10  -7    4.71    0.68
  -5 -10   7    5.30    0.57
  -5 -10   7    4.37    0.59
   5  10  -6   51.49    1.84
  -5 -10   6   54.32    1.81
  -5 -10   6   54.47    1.84
  -5  10   5   17.97    0.83
   5  10  -5   14.69    0.92
  -5 -10   5   16.63    0.85
  -5 -10   5   16.17    0.91
   5  10  -4   -0.12    0.40
  -5  10   4   -0.23    0.37
  -5 -10   4    0.18    0.32
  -5 -10   4   -0.20    0.40
  -5  10   3    0.19    0.37
   5  10  -3    0.24    0.37
  -5 -10   3    0.11    0.37
  -5 -10   3    0.31    0.34
  -5  10   2   -0.07    0.42
   5  10  -2    0.07    0.34
   5 -10  -2    0.29    0.34
   5 -10  -2    0.24    0.49
  -5 -10   2    0.39    0.35
   5 -10  -2   -0.27    0.30
   5 -10  -2   -0.19    0.41
   5  10  -1   49.71    1.54
  -5  10   1   48.16    1.62
  -5 -10   1   45.42    1.52
   5 -10  -1   46.21    1.52
   5 -10  -1   46.78    1.62
  -5 -10   1   45.35    1.50
  -5  10   0   65.43    2.12
   5  10   0   65.76    2.01
   5 -10   0   64.08    2.10
   5 -10   0   63.25    2.04
  -5 -10   0   64.40    1.96
   5  10   1    1.40    0.43
  -5  10  -1   -0.08    0.52
   5 -10   1    1.07    0.48
   5 -10   1    0.89    0.41
   5  10   2    8.16    0.71
  -5  10  -2    6.74    0.71
   5 -10   2    4.94    0.57
   5 -10   2    7.96    0.84
  -5  10  -3    1.47    0.69
   5  10   3    0.89    0.47
   5 -10   3    1.19    0.54
   5 -10   3    1.28    0.56
   5  10   4    7.50    0.66
  -5  10  -4    5.01    0.81
   5 -10   4    7.64    0.71
   5 -10   4    6.43    0.77
   5  10   5    0.33    0.65
  -5  10  -5    0.76    0.82
   5 -10   5    2.10    0.62
   5 -10   5    0.24    0.71
   5 -10   5    0.66    0.72
   5 -10   6    1.87    0.69
   5 -10   6    1.90    0.82
  -5  10  -7   -1.47    1.09
   5 -10   7    0.84    0.87
   5 -10   7   -1.15    0.94
   5 -10   7   -0.03    1.03
   5  11 -11   12.50    1.42
  -5 -11  11   12.74    1.33
  -5 -11  11   11.99    1.30
  -5 -11  11   11.83    1.18
   5  11 -10   -0.11    1.09
  -5 -11  10    1.85    1.04
  -5 -11  10    0.86    1.14
   5  11  -9   -0.07    0.84
  -5 -11   9   -1.17    0.73
  -5 -11   9   -0.47    0.57
  -5 -11   9    0.23    0.76
   5  11  -8   15.60    1.26
  -5 -11   8   15.47    1.06
  -5 -11   8   15.73    1.20
   5  11  -7    0.44    0.64
  -5 -11   7    1.51    0.54
  -5 -11   7    1.47    0.47
   5  11  -6  100.35    3.27
  -5 -11   6  108.53    3.25
  -5 -11   6  111.43    3.26
   5  11  -5   48.61    1.73
  -5  11   5   51.79    1.65
  -5 -11   5   50.45    1.73
  -5 -11   5   50.58    1.70
   5  11  -4   34.12    1.32
  -5  11   4   35.76    1.26
  -5 -11   4   35.15    1.31
  -5 -11   4   36.67    1.31
   5  11  -3    0.81    0.41
  -5 -11   3    0.48    0.39
  -5 -11   3    0.54    0.35
   5 -11  -3    0.57    0.46
   5  11  -2    1.87    0.42
  -5  11   2    2.23    0.47
  -5 -11   2    1.64    0.40
   5 -11  -2    0.99    0.48
   5 -11  -2    2.38    0.53
   5 -11  -2    2.23    0.37
  -5  11   1    0.89    0.49
   5  11  -1   -0.74    0.35
  -5 -11   1    0.18    0.38
   5 -11  -1   -0.04    0.47
  -5 -11   1    0.05    0.40
   5 -11  -1    0.36    0.36
  -5  11   0   15.18    0.98
   5  11   0   15.60    0.81
   5 -11   0   13.98    0.85
   5 -11   0   15.85    0.94
   5  11   1   24.80    1.01
  -5  11  -1   24.15    1.23
   5 -11   1   23.96    1.16
   5 -11   1   24.86    1.10
  -5  11  -2    2.48    0.65
   5  11   2    4.34    0.50
   5 -11   2    3.39    0.53
   5 -11   2    3.77    0.57
  -5  11  -3    7.63    0.83
   5  11   3    7.01    0.63
   5 -11   3    9.11    0.97
   5 -11   3    7.16    0.74
   5  11   4   -0.47    0.60
  -5  11  -4    0.41    0.80
   5 -11   4    0.33    0.63
   5 -11   4    0.07    0.65
   5 -11   4    0.33    0.59
  -5  11  -5    2.71    0.92
   5  11   5    1.67    0.73
   5 -11   5    2.24    0.76
   5 -11   5    2.21    0.79
   5 -11   5    2.32    0.68
  -5  11  -6    1.35    1.06
   5 -11   6    0.40    0.72
   5 -11   6    1.68    0.95
   5 -11   6    0.49    0.88
  -5  11  -7    0.45    1.17
   5 -11   7    0.35    1.07
   5 -11   7    3.63    1.04
   5 -11   7    2.16    0.89
   5  12 -11    7.18    1.41
  -5 -12  11    9.05    1.36
  -5 -12  11    9.47    1.34
  -5 -12  11    9.50    1.39
   5  12 -10    7.40    1.25
  -5 -12  10    6.77    0.95
  -5 -12  10    8.68    1.12
  -5 -12  10    8.59    1.16
   5  12  -9    1.24    0.89
  -5 -12   9    0.82    0.79
  -5 -12   9   -0.12    0.83
  -5 -12   9    0.00    0.71
   5  12  -8   18.27    1.40
  -5 -12   8   21.27    1.34
  -5 -12   8   19.55    1.21
  -5 -12   8   17.80    1.37
   5  12  -7   18.16    1.25
  -5 -12   7   19.33    1.14
  -5 -12   7   20.54    1.12
   5  12  -6   49.11    1.85
  -5 -12   6   49.96    1.79
  -5 -12   6   52.96    1.77
  -5  12   5   12.23    0.82
   5  12  -5   10.99    0.92
  -5 -12   5   11.32    0.85
  -5 -12   5   13.21    0.83
  -5  12   4    6.33    0.71
   5  12  -4    7.30    0.79
  -5 -12   4    7.68    0.73
  -5 -12   4    7.15    0.74
   5  12  -3    4.87    0.51
  -5  12   3    3.88    0.55
   5 -12  -3    2.75    0.55
  -5 -12   3    2.88    0.45
   5  12  -2   35.75    1.24
  -5  12   2   35.08    1.32
   5 -12  -2   31.06    1.34
   5 -12  -2   31.80    1.16
  -5 -12   2   33.74    1.22
  -5  12   1    8.15    0.86
   5  12  -1    5.97    0.67
   5 -12  -1    7.48    0.67
  -5 -12   1    6.64    0.55
   5 -12  -1    8.22    0.87
  -5 -12   1    6.50    0.52
   5  12   0    0.02    0.43
  -5  12   0   -1.14    0.53
   5 -12   0    0.13    0.43
   5 -12   0    0.47    0.48
  -5  12  -1    0.90    0.62
   5  12   1    0.56    0.44
   5 -12   1    1.70    0.55
   5 -12   1    1.26    0.49
   5  12   2   19.73    0.97
  -5  12  -2   18.15    1.22
   5 -12   2   18.55    1.06
   5 -12   2   19.36    1.15
   5  12   3    0.61    0.52
  -5  12  -3   -0.14    0.71
   5 -12   3    0.37    0.53
   5 -12   3    0.50    0.57
   5 -12   3    0.08    0.61
  -5  12  -4    0.89    0.84
   5  12   4    1.13    0.65
   5 -12   4   -0.28    0.64
   5 -12   4    0.84    0.63
   5 -12   4    0.80    0.71
   5  12   5   -0.92    1.09
  -5  12  -5   -1.75    0.89
   5 -12   5   -1.40    0.65
   5 -12   5   -0.32    0.71
   5 -12   5   -0.22    0.78
  -5  12  -6    0.49    1.11
   5 -12   6    0.41    0.94
   5 -12   6   -0.41    0.77
   5 -12   6   -1.10    1.18
  -5  12  -7    4.62    1.34
   5 -12   7    3.17    0.96
   5 -12   7    3.00    1.17
   5 -12   7    3.53    1.19
   5  13 -11   11.92    1.57
  -5 -13  11   17.60    1.58
  -5 -13  11   21.80    2.06
  -5 -13  11   21.63    2.22
   5  13 -10    1.79    1.18
  -5 -13  10    1.70    1.08
  -5 -13  10    2.31    1.01
  -5 -13  10    2.25    1.17
   5  13  -9   -0.40    0.96
  -5 -13   9    1.04    0.87
  -5 -13   9   -0.58    0.92
  -5 -13   9    1.09    0.79
   5  13  -8   11.07    1.05
  -5 -13   8   13.52    1.33
  -5 -13   8   12.75    1.16
  -5 -13   8   13.03    1.28
   5  13  -7    5.69    0.82
  -5 -13   7    6.88    0.77
  -5 -13   7    5.26    0.77
  -5 -13   7    5.47    0.73
   5  13  -6    5.84    0.74
  -5 -13   6    4.63    0.61
  -5 -13   6    7.38    0.84
   5  13  -5    0.97    0.56
  -5  13   5    0.59    0.48
  -5 -13   5    0.17    0.47
  -5 -13   5    0.59    0.46
   5  13  -4    3.07    0.55
  -5  13   4    2.16    0.51
  -5 -13   4    2.15    0.45
  -5 -13   4    3.46    0.52
  -5  13   3   16.34    0.97
   5  13  -3   15.15    0.90
  -5 -13   3   14.15    0.85
   5 -13  -3   15.71    1.02
   5  13  -2   11.19    0.81
  -5  13   2   14.17    0.98
  -5 -13   2   10.03    0.75
   5 -13  -2   10.62    0.68
   5 -13  -2   10.35    0.95
   5  13  -1    0.25    0.47
  -5  13   1    0.82    0.53
  -5 -13   1   -0.50    0.37
   5 -13  -1   -0.32    0.55
   5 -13  -1    0.94    0.54
   5 -13  -1    0.33    0.42
   5  13   0    6.81    0.71
  -5  13   0    6.07    0.69
   5 -13   0    6.39    0.65
   5 -13   0    5.80    0.58
  -5  13  -1    0.81    0.65
   5  13   1    1.41    0.45
   5 -13   1    0.98    0.59
   5 -13   1    2.10    0.53
   5  13   2    2.26    0.54
  -5  13  -2    0.98    0.70
   5 -13   2    1.24    0.51
   5 -13   2    2.06    0.65
   5 -13   2    1.49    0.57
   5  13   3   17.05    1.03
  -5  13  -3   14.70    1.37
   5 -13   3   15.88    1.08
   5 -13   3   18.21    1.26
   5 -13   3   17.03    1.20
   5  13   4    0.78    0.69
  -5  13  -4    1.75    0.89
   5 -13   4    1.81    0.74
   5 -13   4   -0.93    0.70
   5 -13   4    0.44    0.68
   5 -13   5   -1.27    1.42
   5 -13   5    0.20    0.78
   5 -13   5   -0.95    0.74
  -5  13  -6    0.75    1.19
   5 -13   6   -0.30    0.97
   5 -13   6    0.38    0.86
   5 -13   6    1.78    1.04
   5  14 -10    1.54    1.27
  -5 -14  10    0.87    1.22
  -5 -14  10    0.20    1.13
  -5 -14  10    2.45    0.96
  -5 -14   9   -0.23    0.78
  -5 -14   9    1.01    1.16
   5  14  -8    0.57    0.88
  -5 -14   8    0.66    0.80
  -5 -14   8    2.00    0.66
  -5 -14   8    1.79    0.81
   5  14  -7   20.22    1.39
  -5 -14   7   21.53    1.25
  -5 -14   7   23.43    1.42
  -5 -14   7   20.92    1.36
   5  14  -6   10.67    1.10
  -5 -14   6   10.04    0.98
  -5 -14   6   10.62    1.05
  -5 -14   6   10.10    1.11
  -5  14   5    0.90    0.53
   5  14  -5    0.97    0.61
  -5 -14   5    1.51    0.54
  -5 -14   5    0.10    0.55
   5  14  -4    5.26    0.64
  -5 -14   4    5.75    0.62
  -5 -14   4    3.82    0.53
  -5  14   3   15.34    1.01
   5  14  -3   15.45    0.95
   5 -14  -3   15.09    1.07
  -5 -14   3   13.71    0.87
  -5  14   2   11.94    1.09
   5  14  -2   12.80    0.86
   5 -14  -2   13.49    1.04
  -5 -14   2   11.77    0.83
   5  14  -1    8.90    0.82
  -5  14   1    7.63    0.73
  -5 -14   1    8.11    0.85
   5 -14  -1    7.59    0.73
   5 -14  -1    7.74    0.78
   5  14   0    2.66    0.52
  -5  14   0    1.88    0.65
  -5 -14   0    1.92    0.54
   5 -14   0    2.33    0.55
   5 -14   0    2.46    0.47
   5 -14   0    2.36    0.62
  -5  14  -1    3.02    0.72
   5  14   1    3.26    0.54
   5 -14   1    2.43    0.48
   5 -14   1    2.71    0.59
   5 -14   1    3.74    0.68
   5  14   2    0.71    0.52
  -5  14  -2   -0.52    0.76
   5 -14   2   -0.80    0.62
   5 -14   2    0.05    0.50
   5 -14   2   -0.38    0.60
  -5  14  -3   10.70    1.04
   5  14   3   10.75    1.01
   5 -14   3   10.53    1.16
   5 -14   3   11.22    1.24
   5 -14   3   10.24    1.01
   5  14   4    1.00    0.87
  -5  14  -4   -0.29    0.93
   5 -14   4   -1.12    0.74
   5 -14   4    0.43    0.67
   5 -14   4    0.22    0.76
  -5  14  -5    1.78    1.18
   5 -14   5   -0.08    0.86
   5 -14   5    0.63    0.80
   5 -14   5    1.46    0.94
  -5  14  -6    3.16    1.31
   5 -14   6    1.91    0.97
   5 -14   6    1.82    1.09
   5 -14   6    2.62    0.97
   5  15 -10    2.74    1.33
  -5 -15  10   -0.35    1.03
  -5 -15  10    1.06    1.20
  -5 -15  10    0.62    1.25
   5  15  -9    4.24    1.21
  -5 -15   9    4.90    1.34
  -5 -15   9    5.56    1.11
  -5 -15   9    5.34    1.14
   5  15  -8    9.90    1.12
  -5 -15   8    7.16    0.88
  -5 -15   8    9.21    1.06
  -5 -15   8    9.98    1.03
   5  15  -7    2.99    0.86
  -5 -15   7    1.37    0.75
  -5 -15   7    1.21    0.65
  -5 -15   7    1.79    0.78
   5  15  -6    0.68    0.75
  -5 -15   6   -0.26    0.67
  -5 -15   6    0.52    0.60
  -5 -15   6    1.20    0.67
   5  15  -5   -0.12    0.66
  -5  15   5   -0.27    0.54
  -5 -15   5   -0.22    0.58
  -5 -15   5    0.10    0.61
  -5 -15   5    0.68    0.54
  -5  15   4    6.44    0.69
   5  15  -4    5.60    0.70
  -5 -15   4    6.15    0.69
  -5 -15   4    5.71    0.66
  -5 -15   4    6.48    0.65
   5  15  -3    8.80    0.89
  -5  15   3    7.45    0.71
  -5 -15   3    9.07    0.90
   5 -15  -3    6.89    0.73
  -5 -15   3    7.25    0.69
  -5  15   2   70.40    2.37
   5  15  -2   70.82    2.30
  -5 -15   2   70.12    2.29
  -5 -15   2   71.11    2.22
   5 -15  -2   70.90    2.38
   5  15  -1   20.44    1.07
  -5  15   1   21.15    1.29
   5 -15  -1   22.15    1.26
  -5 -15   1   20.85    1.08
   5 -15  -1   18.34    1.00
  -5  15   0   -0.61    0.66
   5  15   0    0.59    0.52
   5 -15   0   -0.03    0.54
   5 -15   0    0.41    0.39
   5 -15   0    1.30    0.65
   5  15   1    0.83    0.56
  -5  15  -1    0.34    0.74
   5 -15   1    1.33    0.70
   5 -15   1    1.10    0.45
   5 -15   1    0.68    0.57
  -5  15  -2   11.47    1.04
   5  15   2   12.27    1.04
   5 -15   2   13.05    1.16
   5 -15   2   14.63    1.26
   5 -15   2   14.39    0.97
  -5  15  -3    4.95    0.97
   5  15   3    4.15    0.76
   5 -15   3    3.95    0.78
   5 -15   3    5.86    0.72
   5 -15   3    5.43    0.85
  -5  15  -4   59.36    2.52
   5 -15   4   53.93    2.18
   5 -15   4   60.09    2.32
   5 -15   4   58.19    2.47
  -5  15  -5    1.10    1.26
   5 -15   5    1.48    0.87
   5 -15   5    0.29    0.88
   5 -15   5    0.08    0.99
  -5  15  -6    4.62    1.44
   5 -15   6    5.30    1.25
   5 -15   6    2.97    1.13
   5 -15   6    5.02    1.10
   5  16 -10   -2.05    1.41
  -5 -16  10    0.95    1.42
  -5 -16  10   -1.33    1.29
  -5 -16  10   -0.94    1.26
   5  16  -9   11.40    1.38
  -5 -16   9   10.85    1.34
  -5 -16   9   10.20    1.22
  -5 -16   9   13.40    1.35
   5  16  -8    4.15    1.63
  -5 -16   8    0.67    0.94
  -5 -16   8    2.83    1.10
   5  16  -7    3.05    0.94
  -5 -16   7    2.90    0.88
  -5 -16   7    2.47    0.83
  -5 -16   7    3.04    0.75
   5  16  -6    1.04    0.86
  -5 -16   6    0.42    0.74
  -5 -16   6   -0.31    0.62
  -5 -16   6    0.58    0.73
   5  16  -5   -0.59    0.70
  -5 -16   5    0.62    0.60
  -5 -16   5   -0.75    0.65
  -5 -16   5    0.88    0.67
  -5  16   4    1.34    0.67
   5  16  -4   -0.41    0.63
  -5 -16   4    0.21    0.53
  -5 -16   4    1.07    0.63
  -5 -16   4   -0.57    0.61
   5  16  -3   -0.46    0.59
  -5  16   3    0.22    0.65
  -5 -16   3   -0.30    0.58
   5 -16  -3   -0.65    0.65
  -5 -16   3    0.46    0.61
   5  16  -2   -0.06    0.61
  -5  16   2   -0.20    0.70
  -5 -16   2   -0.84    0.56
   5 -16  -2   -0.01    0.64
   5  16  -1   39.76    1.55
  -5  16   1   37.86    1.75
  -5 -16   1   39.43    1.56
   5 -16  -1   40.78    1.72
  -5  16   0    1.46    0.76
   5  16   0    1.63    0.57
   5 -16   0    1.30    0.58
   5 -16   0    1.43    0.70
  -5  16  -1   15.50    1.40
   5  16   1   15.31    1.07
   5 -16   1   15.82    1.32
   5 -16   1   14.37    1.18
   5 -16   1   12.57    0.88
  -5  16  -2    2.38    0.91
   5  16   2    2.59    0.72
   5 -16   2    2.10    0.77
   5 -16   2    1.94    0.72
   5 -16   2    2.17    0.55
  -5  16  -3    0.99    1.01
   5  16   3    2.56    0.95
   5 -16   3    0.55    0.82
   5 -16   3    0.44    0.81
   5 -16   3    1.35    0.65
  -5  16  -4   18.52    1.52
   5 -16   4   18.12    1.68
   5 -16   4   15.48    1.36
  -5  16  -5   10.86    1.50
   5 -16   5   10.60    1.14
   5 -16   5    9.91    1.25
   5 -16   5   10.16    1.25
   5  17  -9    1.04    1.30
  -5 -17   9    1.62    1.06
  -5 -17   9   -0.04    1.20
  -5 -17   9    3.16    1.29
   5  17  -8    2.17    1.14
  -5 -17   8   -0.10    0.95
  -5 -17   8    1.86    1.09
  -5 -17   8    1.77    1.12
   5  17  -7    6.30    1.09
  -5 -17   7    6.76    1.01
  -5 -17   7    6.61    1.01
  -5 -17   7    6.76    0.88
   5  17  -6    1.68    0.90
  -5 -17   6    2.42    0.83
  -5 -17   6    1.42    0.72
  -5 -17   6    0.75    0.80
   5  17  -5    8.17    0.93
  -5 -17   5    7.07    0.87
  -5 -17   5    8.51    0.78
  -5 -17   5    7.13    0.84
   5  17  -4    4.96    0.80
  -5  17   4    6.96    0.80
  -5 -17   4    6.34    0.82
  -5 -17   4    5.45    0.80
   5  17  -3    8.10    0.85
  -5  17   3    9.38    0.84
  -5 -17   3    9.12    0.82
  -5 -17   3    9.87    1.05
   5 -17  -3    8.26    0.87
  -5  17   2    3.16    0.79
   5  17  -2    3.78    0.68
   5 -17  -2    3.83    0.77
  -5 -17   2    3.45    0.70
  -5  17   1    5.19    0.86
   5  17  -1    5.53    0.72
   5 -17  -1    5.27    0.82
  -5 -17   1    5.71    0.77
   5  17   0   24.50    1.33
  -5  17   0   27.48    1.63
   5 -17   0   29.58    1.56
   5 -17   0   26.38    1.30
   5  17   1   12.40    1.11
  -5  17  -1   13.79    1.12
   5 -17   1   16.16    1.30
   5 -17   1   13.26    0.90
   5 -17   1   14.13    1.39
  -5  17  -2    1.17    0.96
   5  17   2    0.69    0.79
   5 -17   2    1.26    0.56
   5 -17   2    1.32    0.83
   5 -17   2    0.16    0.79
  -5  17  -3    6.96    1.19
   5 -17   3    6.84    0.78
   5 -17   3    5.64    0.99
  -5  17  -4    3.16    1.25
   5 -17   4    4.78    0.87
   5 -17   4    4.29    1.05
   5 -17   4    4.70    1.11
  -5  17  -5   19.35    1.75
   5 -17   5   17.51    1.80
   5 -17   5   23.90    1.97
   5 -17   5   19.80    2.11
   5  18  -9    1.21    1.48
  -5 -18   9    4.91    1.36
  -5 -18   9    4.13    1.15
  -5 -18   9    5.93    1.49
   5  18  -8   11.26    1.39
  -5 -18   8   11.26    1.16
  -5 -18   8    8.11    1.29
  -5 -18   8   10.41    1.37
  -5 -18   7    2.92    1.12
  -5 -18   7    2.01    1.22
  -5 -18   7    0.73    0.86
   5  18  -6    6.52    1.06
  -5 -18   6    7.55    0.99
  -5 -18   6    7.68    0.92
  -5 -18   6    6.86    1.03
   5  18  -5   41.50    1.95
  -5 -18   5   45.33    1.95
  -5 -18   5   44.49    1.88
  -5 -18   5   44.86    1.96
   5  18  -4    1.30    0.79
  -5  18   4    1.39    0.85
  -5 -18   4   -0.13    0.75
  -5 -18   4    0.49    0.76
  -5  18   3    8.25    0.89
   5  18  -3    7.22    0.90
   5 -18  -3    6.06    0.93
  -5 -18   3    6.54    0.84
  -5 -18   3    6.16    0.78
   5  18  -2   -1.04    0.73
  -5  18   2    0.56    0.84
   5 -18  -2    0.33    0.79
  -5 -18   2   -0.69    0.72
   5  18  -1    1.06    0.73
  -5  18   1   -0.77    0.87
   5 -18  -1    0.25    0.82
  -5 -18   1   -0.13    0.79
  -5  18   0    2.06    0.97
   5  18   0    2.65    0.74
   5 -18   0    1.26    0.67
   5 -18   0    2.33    0.85
   5  18   1   13.49    1.27
  -5  18  -1   15.03    1.64
   5 -18   1   13.91    1.37
   5 -18   1   14.03    1.51
  -5  18  -2    4.47    1.11
   5  18   2    1.91    0.98
   5 -18   2    1.99    0.59
   5 -18   2    4.03    1.08
   5 -18   2    2.43    0.90
  -5  18  -3   -1.74    1.35
   5 -18   3    0.01    0.74
   5 -18   3   -1.97    0.97
  -5  18  -4    6.33    1.47
   5 -18   4   10.16    1.23
   5 -18   4    8.63    1.03
   5 -18   4   10.54    1.28
  -5  18  -5   -1.15    1.56
   5  19  -8    0.86    1.35
  -5 -19   8    1.56    1.21
  -5 -19   8    0.38    1.06
  -5 -19   8    3.35    1.35
   5  19  -7    0.66    1.24
  -5 -19   7   -0.38    1.10
  -5 -19   7    0.71    0.96
  -5 -19   7    1.98    1.15
   5  19  -6    3.42    1.12
  -5 -19   6    6.69    1.72
  -5 -19   6    6.92    1.10
  -5 -19   6    6.31    0.93
   5  19  -5    3.24    0.98
  -5 -19   5    3.20    0.95
  -5 -19   5    2.82    0.82
  -5 -19   5    3.61    0.92
   5  19  -4    0.54    0.94
  -5  19   4    0.80    0.95
  -5 -19   4   -1.10    0.87
  -5 -19   4   -0.73    0.82
   5  19  -3   -0.63    0.81
  -5  19   3    0.31    0.90
  -5 -19   3   -0.56    0.80
   5 -19  -3   -0.11    0.94
   5  19  -2    0.11    0.80
  -5  19   2    1.35    0.94
   5 -19  -2    1.20    0.90
  -5 -19   2    0.61    0.84
   5  19  -1    1.10    0.81
  -5  19   1    2.11    0.96
  -5 -19   1   -0.40    0.80
   5 -19  -1   -0.15    0.89
  -5  19   0    3.79    1.03
   5  19   0    4.83    0.87
   5 -19   0    5.88    1.00
   5  19   1   10.03    1.01
  -5  19  -1   11.93    1.30
   5 -19   1   11.95    1.20
   5 -19   1   13.05    1.38
  -5  19  -2   -1.84    1.09
   5 -19   2    1.81    0.95
   5 -19   2    0.02    1.01
  -5  19  -3    0.37    1.28
   5 -19   3    4.46    1.14
   5 -19   3    2.27    1.14
  -5  19  -4   11.19    1.69
   5 -19   4   12.06    1.40
   5 -19   4   13.45    1.45
   5  20  -8    2.52    1.57
  -5 -20   8    5.44    1.39
  -5 -20   8    2.91    1.30
  -5 -20   8    5.25    1.44
   5  20  -7    0.23    1.32
  -5 -20   7    3.27    1.16
  -5 -20   7    2.31    1.24
  -5 -20   7    3.00    1.25
   5  20  -6    3.60    1.30
  -5 -20   6    0.80    1.13
  -5 -20   6    2.55    1.02
  -5 -20   6    0.98    1.20
   5  20  -5    8.83    1.20
  -5 -20   5    7.93    1.02
  -5 -20   5    5.90    1.15
  -5  20   4    1.81    1.19
   5  20  -4   -0.18    1.00
  -5 -20   4   -0.19    0.95
  -5 -20   4   -0.87    0.92
  -5  20   3    1.38    1.02
   5  20  -3    2.54    0.93
   5 -20  -3   -0.50    1.00
  -5 -20   3    1.73    0.94
   5  20  -2   22.29    1.67
  -5  20   2   25.29    1.93
  -5 -20   2   25.40    1.76
   5 -20  -2   25.77    1.85
   5  20  -1    5.87    1.00
  -5  20   1    6.47    1.18
  -5 -20   1    7.51    1.02
   5 -20  -1    5.06    1.08
  -5  20   0   -1.00    1.08
   5  20   0    2.28    0.90
   5 -20   0    1.01    1.07
   5  20   1    4.56    1.36
  -5  20  -1    2.77    1.21
   5 -20   1    6.38    1.13
   5 -20   1    5.40    1.03
  -5  20  -2    4.86    1.37
   5 -20   2    5.48    1.22
   5 -20   2    6.33    1.15
  -5  20  -3    4.96    1.44
   5 -20   3    6.19    1.28
   5 -20   3    7.94    1.27
   5  21  -7    2.43    1.43
  -5 -21   7    4.24    1.31
  -5 -21   7    0.87    1.15
  -5 -21   7    4.21    1.38
   5  21  -6    1.28    1.34
  -5 -21   6    0.99    1.19
  -5 -21   6    3.39    1.23
  -5 -21   6    1.45    1.22
  -5 -21   5    2.99    1.20
  -5 -21   5    3.76    1.18
   5  21  -4    7.24    1.22
  -5 -21   4    8.73    1.15
  -5 -21   4    9.29    1.12
   5  21  -3   -1.24    1.02
  -5  21   3   -1.08    1.16
   5 -21  -3   -1.11    1.08
  -5 -21   3    1.37    1.02
  -5  21   2   96.57    3.49
   5  21  -2   89.96    3.26
   5 -21  -2   97.52    3.44
  -5 -21   2   98.18    3.33
  -5  21   1   13.67    1.38
   5  21  -1   12.77    1.21
  -5 -21   1   14.41    1.24
   5  21   0   25.95    1.89
  -5  21   0   27.78    2.17
   5 -21   0   27.35    2.10
   5 -21   1   -0.63    0.96
   5 -21   1   -0.85    1.17
  -5  21  -2   -1.45    1.48
   5 -21   2    2.79    1.26
   5 -21   2   -0.12    1.43
  -5  21  -3    5.75    1.58
   5 -21   3    7.05    1.40
   5 -21   3    3.37    1.39
   5  22  -6    6.27    1.55
  -5 -22   6    9.48    1.52
  -5 -22   6    4.43    1.44
   5  22  -5    1.00    1.35
  -5 -22   5   -0.59    1.40
  -5 -22   5    0.49    1.23
  -5 -22   4    1.07    1.23
   5  22  -3   20.64    1.96
   5  22  -2    5.15    1.22
  -5  22   2    8.07    1.59
   5 -22  -2    4.38    1.40
  -5 -22   2    4.99    1.22
  -5  22   1    1.72    1.34
   5  22  -1    0.06    1.22
   5 -22  -1    2.10    1.29
  -5 -22   1    2.86    1.37
  -5  22   0   -1.52    1.66
   5 -22   0   -0.92    1.25
  -5  22  -1   -0.83    1.41
   5 -22   1   -0.24    1.32
  -5  22  -2   -1.47    1.48
   5 -22   2    0.79    1.24
   5 -22   2    0.82    1.37
   5  23  -5    4.56    1.57
  -5 -23   5    1.81    1.45
  -5 -23   5    5.16    1.50
   5  23  -4    1.79    1.42
  -5 -23   4    4.67    1.54
   5 -23  -3    1.53    1.53
  -5 -23   3    0.66    1.54
  -5  23   2   14.22    1.72
   5  23  -2    9.99    1.46
   5 -23  -2   11.83    1.51
  -5 -23   2   11.52    1.47
   5  23  -1    1.89    1.37
  -5  23   1   -0.07    1.57
   5 -23  -1   -0.48    1.45
  -5  23   0    0.45    1.56
   5 -23   0   -2.74    1.37
  -5  23  -1   -2.05    1.62
   5 -23   1    0.91    1.50
   5  24  -3    0.93    1.54
  -5 -24   3   -1.40    1.51
   5  24  -2    3.19    1.64
   5 -24  -2    2.97    1.54
  -5 -24   2    1.56    1.97
  -5  24   1   -2.88    1.82
   5 -24  -1    1.49    1.52
  -6   0  12    0.73    1.11
  -6   0  12   -0.51    0.95
  -6   0  11    0.22    0.78
  -6   0  11    1.03    0.78
  -6   0  10   37.37    1.58
  -6   0  10   36.08    1.63
   6   0  -9   -0.50    0.55
  -6   0   9   -0.41    0.60
  -6   0   9   -0.09    0.49
  -6   0   8   10.18    0.80
  -6   0   8   11.68    0.86
   6   0  -8   11.00    0.86
   6   0  -7    0.45    0.40
  -6   0   7   -0.27    0.34
  -6   0   7    0.29    0.42
   6   0  -6   16.73    0.77
  -6   0   6   16.42    0.85
  -6   0   6   16.28    0.77
  -6   0   5    0.17    0.38
  -6   0   5    1.35    0.31
   6   0  -5    0.64    0.31
   6   0  -4    9.11    0.57
  -6   0   3   -0.27    0.32
   6   0  -3   -0.07    0.27
  -6   0   2   49.06    1.59
   6   0  -2   49.42    1.56
  -6   0   1    0.11    0.32
   6   0  -1   -0.23    0.29
   6   0   0   31.01    1.13
  -6   0   0   30.83    1.13
   6   0   1    0.08    0.36
  -6   0  -1    0.46    0.36
  -6   0  -2    1.56    0.43
   6   0   2    1.12    0.44
   6   0   3   -0.11    0.43
  -6   0  -3    0.14    0.42
   6   0   4   38.29    1.54
  -6   0  -4   39.29    1.48
   6   0   5    0.44    0.65
  -6   0  -5    0.35    0.51
  -6   0  -6    0.21    0.64
   6   0   6    1.65    0.78
   6   0   7    1.58    1.10
  -6   1  12   -0.13    0.95
  -6  -1  12   -0.89    0.95
  -6  -1  12   -0.98    0.95
  -6   1  11   12.60    1.33
  -6   1  11    9.40    0.95
  -6  -1  11   11.94    1.31
  -6  -1  11    9.10    0.96
  -6   1  10   47.05    1.87
  -6   1  10   49.25    1.86
  -6  -1  10   48.20    1.86
  -6  -1  10   49.38    1.87
  -6   1   9    2.10    0.59
   6   1  -9    1.50    0.58
  -6   1   9    1.91    0.51
  -6  -1   9    2.19    0.62
  -6  -1   9    2.11    0.49
  -6   1   8   26.92    1.19
   6   1  -8   26.10    1.15
  -6   1   8   25.79    1.11
   6  -1  -8   26.23    1.10
  -6  -1   8   26.53    1.13
  -6  -1   8   26.86    1.18
  -6   1   7   14.67    0.80
   6   1  -7   15.70    0.84
  -6   1   7   15.50    0.88
   6  -1  -7   16.58    1.46
  -6  -1   7   15.95    0.90
   6  -1  -7   16.34    0.81
  -6  -1   7   14.85    0.82
   6   1  -6    4.29    0.44
  -6   1   6    6.22    0.64
  -6   1   6    4.66    0.53
   6  -1  -6    4.51    0.43
  -6  -1   6    4.54    0.48
  -6  -1   6    4.01    0.43
   6   1  -5   86.60    2.61
  -6   1   5   89.65    2.62
  -6   1   5   88.81    2.64
   6  -1  -5   87.09    2.60
  -6  -1   5   87.81    2.65
  -6  -1   5   88.07    2.63
  -6   1   4   64.01    1.97
   6   1  -4   64.76    1.95
  -6  -1   4   62.32    1.96
   6  -1  -4   61.87    1.92
   6   1  -3    1.03    0.29
  -6   1   3    1.68    0.35
   6  -1  -3    1.51    0.31
  -6   1   2   97.71    2.91
   6   1  -2  100.11    2.90
  -6  -1   2   95.03    2.90
   6  -1  -2  100.85    2.90
   6   1  -1  111.05    3.24
  -6   1   1  110.64    3.25
  -6  -1   1  110.04    3.24
   6  -1  -1  110.03    3.23
  -6   1   0    9.53    0.69
   6   1   0    9.63    0.65
   6  -1   0    8.78    0.65
  -6  -1   0    9.17    0.65
  -6   1  -1   25.26    1.04
   6   1   1   24.67    1.03
  -6  -1  -1   22.98    0.99
   6  -1   1   25.08    1.01
  -6   1  -2    6.23    0.56
   6   1   2    6.06    0.56
   6  -1   2    5.40    0.55
  -6  -1  -2    6.06    0.53
   6   1   3   -0.01    0.46
  -6   1  -3    0.70    0.47
  -6  -1  -3    0.43    0.42
   6  -1   3    0.42    0.45
  -6   1  -4    0.11    0.51
   6   1   4   -0.02    0.50
  -6  -1  -4    0.02    0.46
   6  -1   4    0.37    0.52
   6   1   5   22.57    1.35
  -6   1  -5   21.97    1.18
  -6  -1  -5   22.89    1.14
   6  -1   5   23.28    1.30
   6   1   6    0.34    0.74
  -6   1  -6   -0.06    0.70
   6  -1   6    1.76    0.75
   6  -1   7   -1.01    0.89
  -6   2  12    3.61    1.79
  -6   2  12    4.80    1.06
  -6  -2  12    1.00    0.95
  -6  -2  12    1.81    1.15
  -6   2  11   13.28    1.34
  -6   2  11   11.23    1.05
  -6  -2  11   12.47    1.33
  -6  -2  11   11.92    1.11
  -6   2  10   31.15    1.51
  -6   2  10   32.83    1.49
   6   2 -10   33.37    1.49
  -6  -2  10   33.03    1.48
  -6  -2  10   33.16    1.57
   6   2  -9    6.71    0.72
  -6   2   9    7.30    0.68
  -6   2   9    6.51    0.69
  -6  -2   9    7.27    0.82
  -6  -2   9    7.48    0.72
  -6   2   8    1.01    0.44
   6   2  -8    0.60    0.50
  -6   2   8    1.35    0.52
  -6  -2   8    0.33    0.44
  -6  -2   8    0.14    0.50
   6   2  -7   18.48    0.91
  -6   2   7   18.60    0.93
  -6   2   7   17.52    0.86
  -6  -2   7   18.07    0.91
  -6  -2   7   19.06    0.97
   6  -2  -7   19.95    1.17
   6  -2  -7   18.66    0.87
  -6   2   6    1.46    0.41
   6   2  -6    1.11    0.38
  -6   2   6    0.65    0.34
  -6  -2   6    0.77    0.36
  -6  -2   6    0.28    0.43
   6  -2  -6    0.91    0.35
   6  -2  -6    1.26    0.59
   6   2  -5   77.17    2.37
  -6   2   5   75.85    2.36
  -6  -2   5   78.55    2.39
  -6  -2   5   78.83    2.41
   6  -2  -5   84.70    2.58
   6  -2  -5   78.51    2.34
  -6   2   4  217.64    6.05
   6   2  -4  208.00    6.03
  -6  -2   4  215.20    6.05
   6  -2  -4  212.56    6.01
  -6  -2   4  209.30    6.04
   6   2  -3    0.03    0.28
  -6   2   3    0.13    0.31
  -6  -2   3    0.11    0.34
   6  -2  -3   -0.07    0.26
   6   2  -2    1.57    0.32
  -6   2   2    1.56    0.35
   6  -2  -2    2.18    0.34
  -6  -2   2    1.27    0.33
  -6   2   1    3.35    0.41
   6   2  -1    3.65    0.38
  -6  -2   1    3.17    0.40
   6  -2  -1    3.76    0.39
  -6   2   0   15.27    0.79
   6   2   0   14.73    0.76
   6  -2   0   14.02    0.77
  -6  -2   0   14.59    0.75
  -6   2  -1   41.68    1.48
   6   2   1   42.47    1.44
  -6  -2  -1   39.64    1.41
   6  -2   1   41.96    1.46
   6   2   2    6.74    0.73
  -6   2  -2    8.44    0.80
  -6  -2  -2    6.87    0.70
   6  -2   2    8.59    0.75
   6   2   3    5.46    0.60
  -6   2  -3    5.48    0.63
   6  -2   3    5.97    0.61
  -6  -2  -3    6.11    0.56
  -6   2  -4    3.60    0.60
   6   2   4    3.52    0.63
  -6  -2  -4    3.96    0.50
   6  -2   4    3.26    0.60
  -6   2  -5    1.39    0.62
   6   2   5    1.32    0.64
   6  -2   5    3.21    0.68
  -6   2  -6    1.30    0.65
   6   2   6    0.03    0.72
   6  -2   6    1.06    0.79
   6  -2   7    1.35    0.94
  -6   3  12    1.81    1.12
  -6   3  12    1.44    1.01
  -6  -3  12    1.04    0.97
  -6   3  11    5.82    0.89
  -6   3  11    4.00    0.83
  -6  -3  11    5.75    0.98
  -6  -3  11    4.27    0.85
  -6   3  10    3.81    0.70
  -6   3  10    4.72    0.71
   6   3 -10    6.22    0.81
  -6  -3  10    5.91    0.78
  -6  -3  10    5.09    0.79
  -6   3   9    1.83    0.57
   6   3  -9    1.45    0.62
  -6   3   9    1.19    0.56
  -6  -3   9    1.93    0.62
  -6  -3   9    1.90    0.54
   6   3  -8   14.16    0.92
  -6   3   8   12.93    0.86
  -6   3   8   14.97    0.94
  -6  -3   8   13.68    0.95
  -6  -3   8   13.09    0.85
  -6   3   7   44.52    1.53
   6   3  -7   41.81    1.52
  -6   3   7   42.46    1.47
  -6  -3   7   44.26    1.55
   6  -3  -7   45.28    1.60
   6  -3  -7   44.79    1.44
  -6  -3   7   43.73    1.52
   6   3  -6   10.15    0.71
  -6   3   6   10.09    0.66
  -6   3   6   12.01    0.76
  -6  -3   6   11.00    0.79
   6  -3  -6   10.78    0.62
  -6  -3   6    9.59    0.67
   6  -3  -6   10.70    0.93
  -6   3   5  248.42    6.93
   6   3  -5  232.68    6.91
   6  -3  -5  245.53    6.88
  -6  -3   5  244.41    6.94
   6  -3  -5  250.23    6.92
  -6  -3   5  244.54    6.93
   6   3  -4  176.74    5.11
  -6   3   4  181.76    5.13
  -6  -3   4  178.01    5.12
  -6  -3   4  176.74    5.12
   6  -3  -4  181.32    5.09
   6   3  -3    6.16    0.53
  -6   3   3    5.46    0.61
  -6  -3   3    7.07    0.59
   6  -3  -3    5.91    0.51
   6   3  -2    7.17    0.55
  -6   3   2    7.52    0.63
   6  -3  -2    7.70    0.54
  -6   3   1   70.27    2.20
   6   3  -1   71.54    2.17
   6  -3  -1   72.33    2.18
   6   3   0   31.25    1.15
  -6   3   0   30.87    1.20
  -6  -3   0   30.38    1.13
   6  -3   0   32.80    1.16
   6   3   1  240.93    6.76
  -6   3  -1  237.66    6.79
   6  -3   1  239.09    6.78
  -6  -3  -1  232.68    6.73
   6   3   2    4.32    0.53
  -6   3  -2    4.71    0.58
   6  -3   2    6.51    0.71
  -6  -3  -2    5.28    0.48
   6   3   3    0.46    0.48
  -6   3  -3    0.43    0.54
   6  -3   3    0.58    0.50
  -6  -3  -3    0.82    0.42
  -6   3  -4    1.31    0.60
   6   3   4    1.24    0.62
  -6  -3  -4    0.84    0.42
   6  -3   4    0.79    0.54
   6   3   5    8.14    0.82
  -6   3  -5    6.63    0.78
   6  -3   5    7.33    0.79
  -6   3  -6   11.14    0.92
   6   3   6   15.08    1.11
   6  -3   6   12.91    1.34
   6   3   7   31.96    2.54
   6  -3   7   29.20    1.82
  -6   4  12    2.28    1.08
  -6  -4  12    1.02    1.00
  -6  -4  12    0.49    1.00
  -6  -4  12    1.51    1.02
  -6   4  11    2.07    0.78
  -6   4  11    1.68    0.89
   6   4 -11    0.36    0.89
  -6  -4  11    0.91    0.72
  -6  -4  11    0.75    0.85
   6   4 -10   -0.62    0.71
  -6   4  10   -0.31    0.63
  -6   4  10   -0.07    0.67
  -6  -4  10    0.63    0.71
  -6  -4  10    0.00    0.55
   6   4  -9    1.31    0.67
  -6   4   9    1.38    0.57
  -6   4   9    0.97    0.54
  -6  -4   9    0.74    0.53
  -6  -4   9    0.50    0.61
  -6   4   8    9.54    0.78
   6   4  -8   10.52    0.89
  -6   4   8   10.67    0.87
  -6  -4   8    9.36    0.77
  -6  -4   8    9.50    0.94
   6   4  -7    3.20    0.50
  -6   4   7    3.04    0.42
  -6   4   7    3.46    0.51
  -6  -4   7    3.40    0.55
  -6  -4   7    2.93    0.49
   6   4  -6    9.80    0.70
  -6   4   6    8.18    0.62
  -6   4   6    8.18    0.73
  -6  -4   6    8.14    0.65
   6  -4  -6    7.48    0.65
  -6  -4   6    9.24    0.72
  -6   4   5    8.64    0.74
   6   4  -5    9.54    0.65
   6  -4  -5    8.87    0.88
   6  -4  -5    9.85    0.58
  -6  -4   5   10.27    0.71
  -6  -4   5    9.82    0.66
  -6   4   4  190.69    5.44
   6   4  -4  186.71    5.43
   6  -4  -4  187.86    5.40
  -6  -4   4  191.79    5.45
   6  -4  -4  196.00    5.45
  -6  -4   4  189.61    5.44
   6   4  -3   29.36    1.03
  -6   4   3   28.00    1.08
  -6  -4   3   27.74    1.05
   6  -4  -3   28.07    1.00
  -6   4   2   51.23    1.66
   6   4  -2   52.48    1.64
   6  -4  -2   51.20    1.63
  -6  -4   2   50.89    1.64
   6   4  -1   14.09    0.72
  -6   4   1   14.48    0.82
  -6  -4   1   13.66    0.75
   6  -4  -1   14.87    0.73
  -6   4   0   49.31    1.67
   6   4   0   51.09    1.63
   6  -4   0   49.06    1.62
   6   4   1   77.89    2.38
  -6   4  -1   78.39    2.43
   6  -4   1   75.40    2.38
   6  -4   1   76.95    2.40
   6   4   2  338.70    9.55
  -6   4  -2  338.82    9.58
   6  -4   2  339.69    9.58
   6  -4   2  335.36    9.54
   6   4   3    9.03    0.84
  -6   4  -3    9.45    0.95
   6  -4   3    8.60    0.87
   6  -4   3    9.50    0.81
   6   4   4   18.65    1.15
  -6   4  -4   20.03    1.22
   6  -4   4   19.90    1.04
   6  -4   4   20.10    1.17
   6   4   5    1.14    0.76
  -6   4  -5    0.44    0.68
   6  -4   5    0.97    0.66
   6  -4   5    0.65    0.54
  -6   4  -6    2.01    0.78
   6   4   6   -0.42    0.90
   6  -4   6    0.30    0.74
   6   4   7    2.72    1.46
  -6   4  -7    4.26    1.00
   6  -4   7    6.74    1.10
   6   5 -12    1.45    1.08
  -6   5  12    4.53    1.11
  -6  -5  12    0.94    0.98
  -6  -5  12    1.65    1.05
  -6  -5  12   -1.03    1.00
  -6   5  11    0.81    0.85
   6   5 -11    1.35    0.86
  -6   5  11    2.22    0.86
  -6  -5  11   -0.27    0.87
  -6  -5  11    0.74    0.86
  -6   5  10    6.38    0.78
  -6   5  10    6.37    0.77
   6   5 -10    6.39    0.89
  -6  -5  10    6.90    0.82
  -6  -5  10    8.50    0.88
   6   5  -9    5.90    0.75
  -6   5   9    4.71    0.65
  -6   5   9    6.57    0.67
  -6  -5   9    5.11    0.71
  -6  -5   9    4.16    0.58
   6   5  -8    4.30    0.62
  -6   5   8    3.91    0.56
  -6   5   8    4.47    0.52
  -6  -5   8    3.26    0.48
  -6  -5   8    4.21    0.63
   6   5  -7   42.06    1.55
  -6   5   7   44.82    1.53
  -6   5   7   42.82    1.47
  -6  -5   7   43.06    1.54
  -6  -5   7   45.02    1.58
  -6   5   6   26.21    1.28
   6   5  -6   23.57    1.03
  -6  -5   6   23.11    1.04
  -6  -5   6   24.11    1.00
  -6   5   5    0.57    0.42
   6   5  -5    0.21    0.36
  -6  -5   5    0.83    0.41
   6  -5  -5    1.10    0.51
  -6  -5   5    0.42    0.33
   6  -5  -5   -0.02    0.30
  -6   5   4   90.47    2.74
   6   5  -4   93.43    2.74
  -6  -5   4   89.59    2.74
  -6  -5   4   91.65    2.74
   6  -5  -4   93.49    2.77
   6  -5  -4   89.36    2.67
   6   5  -3   31.74    1.11
  -6   5   3   28.82    1.14
   6  -5  -3   30.05    1.05
  -6  -5   3   30.73    1.12
   6   5  -2    5.12    0.53
  -6   5   2    4.82    0.48
   6  -5  -2    5.69    0.54
  -6  -5   2    4.82    0.44
  -6   5   1    6.06    0.67
   6   5  -1    4.81    0.45
  -6  -5   1    5.63    0.45
   6  -5  -1    4.84    0.44
  -6   5   0    0.75    0.44
   6   5   0    0.70    0.37
  -6  -5   0    0.89    0.37
   6  -5   0    1.15    0.38
   6  -5   0    0.23    0.39
   6   5   1   28.22    1.11
  -6   5  -1   26.97    1.19
   6  -5   1   27.69    1.14
  -6  -5  -1   27.35    1.08
   6  -5   1   28.16    1.15
   6   5   2    0.23    0.43
  -6   5  -2    0.78    0.52
   6  -5   2    0.45    0.45
  -6  -5  -2    1.17    0.46
   6  -5   2    0.59    0.42
   6   5   3    0.08    0.53
  -6   5  -3    0.59    0.56
   6  -5   3    0.32    0.43
   6  -5   3    0.99    0.49
   6   5   4    0.33    0.55
  -6   5  -4    0.34    0.63
   6  -5   4   -0.83    0.59
   6  -5   4    0.18    0.47
  -6   5  -5    7.02    0.86
   6   5   5    6.96    0.80
   6  -5   5    5.22    0.77
   6  -5   5    6.95    0.68
  -6   5  -6    3.38    0.82
   6   5   6    2.64    0.89
   6  -5   6    4.03    1.02
  -6   5  -7   19.31    1.85
   6   5   7   21.38    1.98
   6  -5   7   19.54    1.82
   6  -5   7   20.16    1.83
  -6   6  12   -0.38    1.13
  -6  -6  12    1.96    1.16
  -6  -6  12    1.03    1.05
  -6  -6  12    1.60    1.13
  -6   6  11    2.11    0.90
  -6   6  11    1.12    0.85
   6   6 -11    1.20    0.94
  -6  -6  11    0.70    0.89
  -6  -6  11    1.16    0.97
  -6   6  10    8.05    0.83
  -6   6  10    8.89    0.81
   6   6 -10   11.57    1.03
  -6  -6  10    8.71    0.84
  -6  -6  10    7.74    0.87
   6   6  -9    7.53    0.80
  -6   6   9    7.12    0.68
  -6   6   9    6.23    0.69
  -6  -6   9    8.31    0.94
  -6  -6   9    5.24    0.74
   6   6  -8    6.11    0.69
  -6   6   8    5.51    0.56
  -6   6   8    5.72    0.60
  -6  -6   8    5.68    0.64
  -6  -6   8    5.13    0.69
  -6   6   7   10.21    0.72
   6   6  -7    9.34    0.84
  -6   6   7    9.77    0.84
  -6  -6   7    9.55    0.78
  -6  -6   7   10.42    0.89
  -6   6   6    2.53    0.52
   6   6  -6    2.00    0.46
  -6   6   6    2.18    0.41
  -6  -6   6    2.59    0.41
  -6  -6   6    2.05    0.50
   6   6  -5    2.41    0.43
  -6   6   5    2.53    0.46
  -6  -6   5    2.30    0.44
  -6  -6   5    2.49    0.39
   6  -6  -5    3.43    0.53
  -6   6   4   36.90    1.32
   6   6  -4   37.39    1.31
  -6  -6   4   37.41    1.31
  -6  -6   4   36.58    1.33
   6  -6  -4   39.10    1.44
   6  -6  -4   38.95    1.41
   6  -6  -4   36.78    1.22
   6   6  -3   40.95    1.37
  -6   6   3   39.40    1.40
   6  -6  -3   41.56    1.32
  -6  -6   3   39.78    1.38
  -6   6   2   42.95    1.49
   6   6  -2   42.64    1.44
  -6  -6   2   43.09    1.44
   6  -6  -2   43.21    1.42
   6   6  -1    7.57    0.61
  -6   6   1    6.90    0.72
  -6  -6   1    6.45    0.66
   6  -6  -1    7.86    0.62
   6   6   0    1.21    0.39
  -6   6   0    2.13    0.47
   6  -6   0    0.98    0.45
  -6  -6   0    1.00    0.40
   6  -6   0    1.08    0.40
  -6   6  -1    4.81    0.57
   6   6   1    3.61    0.49
   6  -6   1    4.33    0.53
  -6  -6  -1    4.68    0.48
  -6  -6  -1    5.26    0.60
   6  -6   1    3.56    0.49
   6   6   2    1.24    0.48
  -6   6  -2    0.43    0.55
   6  -6   2    0.94    0.46
   6  -6   2    0.35    0.46
   6   6   3    3.66    0.56
  -6   6  -3    3.89    0.67
   6  -6   3    3.08    0.53
   6  -6   3    3.35    0.58
   6   6   4    1.19    0.60
  -6   6  -4    0.70    0.66
   6  -6   4    0.84    0.52
   6  -6   4    1.77    0.61
  -6   6  -5   11.81    1.31
   6   6   5   11.06    1.22
   6  -6   5   11.96    1.23
   6  -6   5    9.78    0.77
   6   6   6   16.18    1.48
  -6   6  -6   14.91    1.35
   6  -6   6   11.61    1.22
   6   6   7    7.29    1.29
  -6   6  -7    3.35    1.05
   6  -6   7    3.89    1.05
   6  -6   7    6.35    1.12
   6   7 -12    0.06    1.29
  -6   7  12    1.75    1.36
  -6  -7  12    0.84    1.20
  -6  -7  12    1.29    1.11
  -6  -7  12    2.94    1.24
   6   7 -11    4.40    1.01
  -6   7  11    2.41    0.92
  -6  -7  11    2.79    1.05
  -6  -7  11    3.00    1.10
   6   7 -10   -0.07    0.84
  -6   7  10   -0.06    0.75
  -6   7  10    0.37    0.71
  -6  -7  10    0.29    0.70
  -6  -7  10   -0.02    0.73
  -6   7   9    2.21    0.63
   6   7  -9    3.13    0.75
  -6   7   9    1.49    0.58
  -6  -7   9    2.82    0.71
  -6  -7   9    1.35    0.52
   6   7  -8   28.26    1.36
  -6   7   8   29.93    1.29
  -6   7   8   31.83    1.23
  -6  -7   8   30.82    1.39
  -6  -7   8   30.67    1.31
  -6   7   7    6.34    0.60
   6   7  -7    5.20    0.62
  -6   7   7    6.50    0.57
  -6  -7   7    8.18    0.88
  -6  -7   7    6.34    0.73
  -6   7   6   11.67    0.98
   6   7  -6   11.90    0.82
  -6  -7   6   12.23    0.78
  -6  -7   6   14.08    0.86
   6   7  -5    2.03    0.44
  -6   7   5    2.12    0.44
  -6  -7   5    2.18    0.40
  -6  -7   5    2.36    0.46
   6  -7  -5    1.97    0.47
   6   7  -4   36.96    1.33
  -6   7   4   37.57    1.36
   6  -7  -4   40.65    1.40
  -6  -7   4   38.58    1.34
   6  -7  -4   37.14    1.32
   6  -7  -4   39.07    1.24
  -6  -7   4   37.56    1.36
  -6   7   3   -0.45    0.39
   6   7  -3    0.30    0.34
  -6  -7   3    0.44    0.38
   6  -7  -3   -0.49    0.56
   6  -7  -3    0.85    0.47
   6  -7  -3   -0.33    0.31
  -6   7   2   99.19    2.94
   6   7  -2   98.46    2.91
   6  -7  -2   97.81    2.89
  -6  -7   2   94.95    2.89
   6   7  -1    7.20    0.63
  -6   7   1    7.98    0.77
   6  -7  -1    5.91    0.56
   6  -7  -1    8.45    0.65
  -6  -7   1    7.36    0.65
   6   7   0   26.10    1.10
  -6   7   0   29.92    1.21
  -6  -7   0   25.87    1.08
   6  -7   0   28.73    1.17
   6  -7   0   29.33    1.13
  -6   7  -1    1.04    0.51
   6   7   1    0.51    0.42
  -6  -7  -1    1.27    0.44
  -6  -7  -1    0.97    0.51
   6  -7   1    0.96    0.46
   6  -7   1    0.89    0.45
   6   7   2    2.44    0.51
  -6   7  -2    0.98    0.58
   6  -7   2    1.80    0.48
   6  -7   2    0.62    0.50
   6   7   3   33.88    1.39
  -6   7  -3   33.77    1.54
   6  -7   3   32.77    1.38
   6  -7   3   35.22    1.47
   6   7   4   36.58    1.52
  -6   7  -4   36.60    1.68
   6  -7   4   34.51    1.51
   6  -7   4   36.11    1.58
  -6   7  -5   65.78    2.37
   6   7   5   59.86    2.24
   6  -7   5   57.63    2.14
   6  -7   5   63.64    2.34
  -6   7  -6   11.89    1.37
   6   7   6   14.91    1.20
   6  -7   6   13.78    1.24
   6  -7   6   15.50    1.20
  -6   7  -7    3.89    1.06
   6  -7   7    4.78    1.08
   6  -7   7    4.75    1.12
   6   8 -12    2.12    1.39
  -6  -8  12    3.08    1.23
  -6  -8  12    1.51    1.08
  -6  -8  12    3.77    1.23
   6   8 -11    8.44    1.77
  -6   8  11   10.42    1.06
  -6  -8  11    9.97    1.38
  -6  -8  11   11.24    1.18
  -6  -8  11   10.88    1.20
  -6   8  10    1.02    0.73
   6   8 -10    0.64    0.88
  -6   8  10    0.27    0.69
  -6  -8  10    0.51    0.77
  -6  -8  10   -0.27    0.71
  -6   8   9    6.82    0.68
   6   8  -9    6.17    0.84
  -6   8   9    6.19    0.73
  -6  -8   9    6.63    0.78
  -6  -8   9    5.94    0.80
  -6   8   8    0.69    0.58
   6   8  -8    0.48    0.64
  -6   8   8    0.78    0.49
  -6  -8   8    0.33    0.46
  -6  -8   8    0.28    0.60
  -6   8   7    7.65    0.73
   6   8  -7    8.47    0.90
  -6  -8   7    9.15    0.95
  -6  -8   7    8.53    0.79
   6   8  -6   29.88    1.23
  -6   8   6   26.21    1.34
   6  -8  -6   29.96    1.55
  -6  -8   6   29.22    1.18
  -6  -8   6   29.70    1.25
   6   8  -5   14.47    0.88
  -6   8   5   15.69    0.89
   6  -8  -5   15.93    0.87
  -6  -8   5   15.18    0.90
  -6  -8   5   16.55    0.87
   6   8  -4   17.35    0.88
  -6   8   4   19.59    0.93
  -6  -8   4   18.60    0.90
  -6  -8   4   19.38    0.92
   6  -8  -4   18.45    0.87
   6  -8  -4   19.93    0.78
   6  -8  -4   20.15    1.01
  -6   8   3    6.89    0.72
   6   8  -3    7.82    0.65
   6  -8  -3    7.45    0.69
   6  -8  -3    8.33    0.90
  -6  -8   3    8.07    0.69
   6  -8  -3    6.71    0.56
   6   8  -2   25.04    1.00
  -6   8   2   24.64    1.09
  -6  -8   2   25.34    1.02
   6  -8  -2   24.43    0.98
  -6   8   1  288.09    8.11
   6   8  -1  286.40    8.08
  -6  -8   1  284.27    8.04
   6  -8  -1  287.26    8.11
   6  -8  -1  281.72    8.07
  -6   8   0  184.20    5.38
   6   8   0  188.35    5.33
  -6  -8   0  184.69    5.29
   6  -8   0  184.87    5.35
  -6  -8   0  182.06    5.30
   6  -8   0  189.02    5.38
  -6   8  -1   12.75    0.97
   6   8   1   13.23    0.82
  -6  -8  -1   10.87    0.81
   6  -8   1   11.83    0.83
   6  -8   1   11.74    0.90
   6   8   2   50.09    1.70
  -6   8  -2   48.36    1.83
   6  -8   2   49.42    1.76
   6  -8   2   48.48    1.76
  -6   8  -3    8.52    0.83
   6   8   3    9.09    0.91
   6  -8   3    9.01    0.95
   6  -8   3    8.28    0.75
   6   8   4    6.22    0.75
  -6   8  -4    5.74    0.85
   6  -8   4    5.42    0.69
   6  -8   4    5.18    0.73
  -6   8  -5   77.00    2.75
   6   8   5   76.53    2.62
   6  -8   5   77.34    2.71
   6  -8   5   73.08    2.56
   6   8   6    5.54    1.03
  -6   8  -6    5.36    1.06
   6  -8   6    5.17    0.80
   6  -8   6    4.09    0.99
   6  -8   6    6.17    1.05
  -6   8  -7    4.04    1.13
   6  -8   7    4.99    1.25
   6  -8   7    4.28    1.00
   6  -8   7    5.84    1.20
   6   9 -12    5.04    1.44
  -6  -9  12    6.43    1.31
  -6  -9  12    5.95    1.39
  -6  -9  12    3.74    1.25
   6   9 -11    5.80    1.24
  -6  -9  11    7.45    1.00
  -6  -9  11    8.29    1.13
  -6  -9  11    7.47    1.16
  -6   9  10    2.80    0.78
   6   9 -10    0.84    0.94
  -6  -9  10    1.21    0.73
  -6  -9  10    1.28    0.89
  -6   9   9   11.70    1.18
   6   9  -9   11.01    0.98
  -6   9   9   10.87    1.00
  -6  -9   9   10.23    1.14
  -6  -9   9    7.09    0.71
  -6   9   8    1.63    0.56
  -6   9   8    0.48    0.62
   6   9  -8    0.73    0.68
  -6  -9   8    0.46    0.59
  -6  -9   8    1.31    0.64
   6   9  -7   76.45    2.67
  -6  -9   7   87.69    2.69
  -6  -9   7   87.24    2.67
  -6   9   6  215.27    6.41
   6   9  -6  214.01    6.33
  -6  -9   6  226.61    6.33
  -6  -9   6  221.93    6.33
  -6   9   5   57.99    1.91
   6   9  -5   57.85    1.95
  -6  -9   5   58.71    1.95
  -6  -9   5   62.60    1.96
   6  -9  -5   57.47    1.85
   6   9  -4   46.55    1.61
  -6   9   4   48.22    1.62
   6  -9  -4   46.29    1.53
  -6  -9   4   47.59    1.62
  -6  -9   4   49.50    1.63
  -6   9   3   35.86    1.32
   6   9  -3   34.58    1.29
  -6  -9   3   35.07    1.29
   6  -9  -3   34.11    1.25
   6  -9  -3   35.01    1.20
   6  -9  -3   36.97    1.42
   6   9  -2    1.03    0.41
  -6   9   2    0.33    0.45
   6  -9  -2    0.66    0.46
   6  -9  -2    0.81    0.38
  -6  -9   2    0.83    0.39
   6   9  -1  118.54    3.46
  -6   9   1  117.69    3.51
   6  -9  -1  115.46    3.45
   6  -9  -1  115.99    3.51
  -6  -9   1  116.15    3.42
  -6   9   0   82.62    2.62
   6   9   0   84.46    2.53
  -6  -9   0   79.80    2.51
   6  -9   0   83.30    2.56
  -6  -9   0   81.16    2.49
   6  -9   0   83.81    2.60
  -6   9  -1   29.27    1.34
   6   9   1   29.57    1.21
   6  -9   1   29.37    1.29
   6  -9   1   29.06    1.23
   6   9   2    1.70    0.53
  -6   9  -2    1.50    0.64
   6  -9   2    2.19    0.58
   6  -9   2    1.36    0.54
   6   9   3    5.58    0.66
  -6   9  -3    4.96    0.81
   6  -9   3    5.23    0.68
   6  -9   3    6.21    0.69
  -6   9  -4    1.90    0.80
   6   9   4    2.37    0.69
   6  -9   4    2.06    0.68
   6  -9   4    0.55    0.60
  -6   9  -5    1.34    0.94
   6   9   5    0.61    0.77
   6  -9   5    1.07    0.82
   6  -9   5    0.88    0.66
  -6   9  -6   -0.30    1.03
   6  -9   6   -1.31    0.91
   6  -9   6   -0.19    0.99
   6  10 -11    4.51    1.28
  -6 -10  11    5.96    1.16
  -6 -10  11    4.70    1.02
  -6 -10  11    5.22    1.18
   6  10 -10    1.44    1.01
  -6 -10  10    1.91    0.75
  -6 -10  10    2.53    0.98
  -6  10   9    2.78    0.72
  -6  10   9    2.14    0.60
   6  10  -9    2.09    0.87
  -6 -10   9    1.60    0.73
  -6 -10   9    1.73    0.67
   6  10  -8    2.31    0.75
  -6 -10   8    2.14    0.62
  -6 -10   8    2.24    0.66
   6  10  -7    6.00    0.72
  -6 -10   7    9.10    0.99
  -6 -10   7    8.82    0.89
   6  10  -6    2.45    0.57
  -6  10   6    2.98    0.70
  -6 -10   6    3.18    0.58
  -6 -10   6    3.92    0.55
   6  10  -5   58.38    2.05
  -6  10   5   62.88    2.03
  -6 -10   5   64.79    2.06
  -6 -10   5   63.11    2.07
   6  10  -4   20.08    0.99
  -6  10   4   20.92    1.04
  -6 -10   4   19.64    1.00
  -6 -10   4   19.37    0.97
   6  10  -3   18.78    0.92
  -6  10   3   17.73    0.96
   6 -10  -3   18.62    0.80
  -6 -10   3   17.91    0.90
   6 -10  -3   17.32    0.88
   6 -10  -3   16.48    1.11
   6  10  -2    1.26    0.42
  -6  10   2    1.12    0.50
   6 -10  -2   -0.07    0.54
   6 -10  -2    0.91    0.50
  -6 -10   2   -0.01    0.41
   6 -10  -2    0.90    0.39
  -6  10   1    0.68    0.54
   6  10  -1    1.66    0.44
  -6 -10   1    1.49    0.44
   6 -10  -1    1.53    0.50
   6 -10  -1    1.12    0.44
   6  10   0    3.27    0.49
  -6  10   0    3.60    0.66
  -6 -10   0    5.03    0.51
  -6 -10   0    3.29    0.54
   6 -10   0    4.44    0.61
   6 -10   0    4.24    0.54
  -6  10  -1   39.75    1.61
   6  10   1   37.10    1.41
   6 -10   1   40.29    1.55
   6 -10   1   39.07    1.51
   6  10   2    0.86    0.52
  -6  10  -2    0.16    0.67
   6 -10   2    0.46    0.55
   6 -10   2    1.71    0.62
  -6  10  -3   -0.71    0.69
   6  10   3   -0.26    0.59
   6 -10   3   -0.12    0.58
   6 -10   3   -1.25    0.58
  -6  10  -4    2.84    0.88
   6  10   4    0.70    0.70
   6 -10   4    1.66    0.71
   6 -10   4    2.84    0.68
   6  10   5    0.42    0.88
   6 -10   5   -0.47    0.81
   6 -10   5    1.91    0.71
  -6  10  -6    0.07    1.09
   6 -10   6   -0.59    0.94
   6 -10   6   -0.73    0.98
   6 -10   6   -1.06    0.82
   6  11 -11    1.14    1.27
  -6 -11  11    0.47    1.16
  -6 -11  11    2.16    1.09
  -6 -11  11    3.05    1.22
  -6 -11  10    0.37    1.01
   6  11  -9    1.16    0.88
  -6 -11   9   -0.12    0.80
  -6 -11   9    0.34    0.68
   6  11  -8    7.18    0.90
  -6 -11   8    5.53    0.75
  -6 -11   8    6.64    0.75
   6  11  -7    3.57    0.72
  -6 -11   7    3.72    0.65
  -6 -11   7    4.50    0.62
  -6  11   6    0.45    0.62
   6  11  -6    0.40    0.57
  -6 -11   6    1.77    0.51
  -6 -11   6    0.73    0.56
   6  11  -5   -0.20    0.51
  -6  11   5   -0.94    0.52
  -6 -11   5    0.50    0.51
  -6 -11   5    0.49    0.44
   6  11  -4    3.90    0.57
  -6  11   4    4.11    0.56
  -6 -11   4    4.97    0.56
  -6 -11   4    3.05    0.52
   6  11  -3    0.12    0.44
  -6  11   3   -0.74    0.49
  -6 -11   3    0.02    0.44
   6 -11  -3    0.24    0.35
   6 -11  -3    0.73    0.62
  -6  11   2    5.10    0.59
   6  11  -2    4.39    0.52
   6 -11  -2    4.29    0.47
   6 -11  -2    4.31    0.62
  -6 -11   2    3.82    0.51
   6 -11  -2    5.06    0.65
   6  11  -1    7.76    0.73
  -6  11   1    6.70    0.68
   6 -11  -1    6.24    0.57
   6 -11  -1    8.30    0.90
  -6 -11   1    7.19    0.77
  -6  11   0   14.37    1.11
   6  11   0   14.48    0.92
   6 -11   0   13.81    0.95
   6 -11   0   16.24    1.04
  -6  11  -1    3.75    0.68
   6  11   1    3.24    0.54
   6 -11   1    3.78    0.65
   6 -11   1    2.54    0.58
  -6  11  -2   25.49    1.45
   6  11   2   25.51    1.18
   6 -11   2   26.57    1.31
   6 -11   2   24.28    1.36
   6  11   3   10.76    1.04
  -6  11  -3   10.57    1.02
   6 -11   3    9.59    0.86
   6 -11   3   10.56    0.90
  -6  11  -4   -0.11    0.88
   6  11   4    1.06    0.74
   6 -11   4   -0.65    0.74
   6 -11   4   -0.41    0.66
   6  11   5    1.85    1.06
  -6  11  -5    0.37    1.02
   6 -11   5    1.37    0.91
   6 -11   5    1.54    0.84
   6 -11   5    1.02    0.86
  -6  11  -6    0.57    1.20
   6 -11   6   -0.46    0.87
   6 -11   6   -0.60    0.95
   6 -11   6   -0.55    1.06
   6  12 -11    1.17    1.32
  -6 -12  11    1.73    1.14
  -6 -12  11    0.87    1.28
  -6 -12  11    1.07    1.24
   6  12 -10   -1.95    1.11
  -6 -12  10    0.27    1.03
  -6 -12  10   -0.36    0.84
  -6 -12  10   -0.82    0.99
   6  12  -9   21.46    1.69
  -6 -12   9   23.18    1.68
  -6 -12   9   23.45    1.60
  -6 -12   9   25.12    1.56
   6  12  -8   60.22    2.38
  -6 -12   8   64.30    2.28
  -6 -12   8   65.82    2.28
   6  12  -7    0.19    0.71
  -6 -12   7   -0.10    0.59
  -6 -12   7    0.18    0.53
  -6  12   6    3.53    0.62
   6  12  -6    2.95    0.65
  -6 -12   6    2.04    0.58
  -6 -12   6    2.46    0.59
   6  12  -5    1.54    0.56
  -6  12   5    1.56    0.57
  -6 -12   5    1.67    0.51
  -6 -12   5    1.36    0.55
  -6  12   4   14.46    0.98
   6  12  -4   14.23    0.97
  -6 -12   4   14.23    0.95
  -6  12   3    1.80    0.59
   6  12  -3    2.10    0.52
  -6 -12   3    1.62    0.50
  -6  12   2    2.28    0.59
   6  12  -2    1.07    0.50
   6 -12  -2    2.49    0.60
   6 -12  -2    2.00    0.45
  -6 -12   2    2.02    0.51
   6  12  -1   14.29    0.92
  -6  12   1   14.86    1.08
   6 -12  -1   14.86    0.90
   6 -12  -1   15.08    1.06
  -6 -12   1   14.13    0.89
  -6  12   0    6.82    0.77
   6  12   0    5.40    0.59
   6 -12   0    7.06    0.65
   6 -12   0    6.39    0.70
   6  12   1    1.14    0.53
  -6  12  -1    0.30    0.72
   6 -12   1    0.59    0.57
   6 -12   1    0.89    0.61
  -6  12  -2    7.15    0.88
   6  12   2    7.16    0.70
   6 -12   2    6.56    0.75
   6 -12   2    7.35    0.80
   6  12   3    7.20    0.76
  -6  12  -3    7.45    0.96
   6 -12   3    5.72    0.81
   6 -12   3    7.08    0.83
  -6  12  -4    1.64    0.99
   6  12   4    2.80    0.87
   6 -12   4    1.94    0.76
   6 -12   4    2.81    0.86
   6 -12   4    1.75    0.75
  -6  12  -5    1.63    1.13
   6 -12   5    2.58    0.90
   6 -12   5    1.28    0.97
  -6  12  -6    6.95    1.37
   6 -12   6    5.59    1.26
   6 -12   6    4.70    1.01
   6 -12   6    7.65    1.24
   6  13 -11   -1.13    1.41
  -6 -13  11    1.43    1.42
  -6 -13  11    1.56    1.29
  -6 -13  11    1.91    1.16
   6  13 -10    9.25    1.34
  -6 -13  10   11.19    1.26
  -6 -13  10    9.92    1.30
  -6 -13  10   12.26    1.32
   6  13  -9   52.51    2.41
  -6 -13   9   56.30    2.27
  -6 -13   9   55.00    2.33
   6  13  -8   52.66    2.29
  -6 -13   8   61.34    2.27
  -6 -13   8   61.92    2.22
   6  13  -7    1.69    0.77
  -6 -13   7    0.57    0.65
  -6 -13   7    2.29    0.65
   6  13  -6    9.82    1.10
  -6  13   6   10.76    1.03
  -6 -13   6    9.83    0.78
  -6 -13   6    8.86    1.00
   6  13  -5   28.26    1.39
  -6  13   5   29.55    1.34
  -6 -13   5   31.54    1.33
  -6 -13   5   30.88    1.32
   6  13  -4    8.08    0.91
  -6  13   4    8.02    0.72
  -6 -13   4    9.60    0.91
   6  13  -3  206.74    6.01
  -6  13   3  209.81    6.00
  -6 -13   3  206.48    5.96
   6  13  -2   83.51    2.68
  -6  13   2   90.05    2.75
   6 -13  -2   84.54    2.60
  -6 -13   2   83.26    2.64
   6 -13  -2   87.26    2.77
   6  13  -1   25.05    1.20
  -6  13   1   27.20    1.34
   6 -13  -1   26.01    1.33
   6 -13  -1   25.17    1.16
   6  13   0    3.67    0.58
  -6  13   0    4.01    0.73
   6 -13   0    2.69    0.67
   6 -13   0    3.44    0.59
  -6  13  -1    8.19    0.90
   6  13   1    8.24    0.71
   6 -13   1    9.04    0.84
   6 -13   1    8.88    0.77
   6  13   2    0.29    0.59
  -6  13  -2   -0.55    0.80
   6 -13   2    0.30    0.69
   6 -13   2   -0.90    0.62
   6  13   3   14.70    1.20
  -6  13  -3   15.94    1.57
   6 -13   3   15.92    1.25
   6 -13   3   15.39    1.33
   6 -13   3   13.55    1.38
   6  13   4    1.33    0.89
   6 -13   4    0.22    1.11
   6 -13   4   -1.17    0.74
  -6  13  -5   -1.21    1.19
   6 -13   5   -0.37    1.03
   6 -13   5    0.59    0.97
   6 -13   5    0.44    0.94
   6  14 -10   -0.11    1.26
  -6 -14  10   -0.22    0.99
  -6 -14  10   -0.76    1.20
  -6 -14  10   -0.07    1.12
   6  14  -9    3.25    1.18
  -6 -14   9    0.82    1.04
  -6 -14   9    2.39    1.08
   6  14  -8   19.05    1.59
  -6 -14   8   20.10    1.53
  -6 -14   8   22.91    1.62
  -6 -14   8   20.96    1.43
   6  14  -7    2.41    0.83
  -6 -14   7    3.42    0.67
  -6 -14   7    2.60    0.78
   6  14  -6    4.53    0.79
  -6  14   6    4.60    0.72
  -6 -14   6    3.73    0.71
  -6 -14   6    3.12    0.65
   6  14  -5    5.38    0.74
  -6  14   5    6.27    0.70
  -6 -14   5    5.58    0.66
  -6 -14   5    5.10    0.65
   6  14  -4    1.21    0.61
  -6  14   4    0.48    0.62
  -6 -14   4    1.22    0.56
  -6  14   3   73.07    2.43
   6  14  -3   73.36    2.41
  -6 -14   3   72.70    2.35
   6 -14  -3   74.17    2.47
   6  14  -2  103.24    3.19
  -6  14   2  105.86    3.27
  -6 -14   2  102.31    3.12
   6 -14  -2  102.91    3.27
  -6  14   1    0.55    0.68
   6  14  -1   -0.88    0.55
   6 -14  -1    0.18    0.56
   6 -14  -1    0.28    0.64
  -6  14   0   20.46    1.37
   6  14   0   19.38    1.11
   6 -14   0   18.79    1.33
   6 -14   0   21.60    1.15
  -6  14  -1   18.41    1.45
   6  14   1   16.43    1.13
   6 -14   1   19.75    1.26
   6 -14   1   17.53    1.08
   6 -14   1   18.95    1.34
   6  14   2   -0.67    0.65
  -6  14  -2   -1.02    0.86
   6 -14   2    0.41    0.60
   6 -14   2   -0.41    0.69
   6 -14   2   -0.56    0.74
   6  14   3   28.37    1.53
  -6  14  -3   28.45    1.88
   6 -14   3   28.37    1.54
   6 -14   3   27.37    1.73
   6 -14   3   30.70    1.67
  -6  14  -4   29.88    2.09
   6 -14   4   33.86    1.91
   6 -14   4   28.27    1.81
   6 -14   4   28.78    1.73
  -6  14  -5    1.34    1.29
   6 -14   5    1.18    1.00
   6 -14   5    1.57    1.13
   6 -14   5    2.53    1.01
   6  15 -10    0.77    1.37
  -6 -15  10    2.44    1.11
  -6 -15  10    1.06    1.37
  -6 -15  10    0.32    1.25
   6  15  -9    0.11    1.16
  -6 -15   9    1.00    0.93
  -6 -15   9   -1.15    1.12
  -6 -15   9   -0.36    1.05
   6  15  -8    0.98    1.02
  -6 -15   8    0.12    0.89
  -6 -15   8    0.54    0.88
  -6 -15   8    0.63    1.51
   6  15  -7    1.12    0.89
  -6 -15   7    2.06    0.82
  -6 -15   7   -0.19    0.71
  -6 -15   7   -0.28    0.79
  -6  15   6   -0.60    0.74
   6  15  -6    0.92    0.81
  -6 -15   6    1.78    0.72
  -6 -15   6    0.89    0.67
  -6  15   5    5.30    0.73
   6  15  -5    3.06    0.76
  -6 -15   5    2.33    0.63
  -6 -15   5    1.64    0.64
   6  15  -4    0.87    0.66
  -6  15   4    1.22    0.70
  -6 -15   4    0.97    0.59
   6  15  -3    7.44    0.75
  -6  15   3    7.55    0.81
  -6 -15   3    6.80    0.70
   6 -15  -3   10.69    1.16
   6  15  -2    5.06    0.74
  -6  15   2    4.91    0.78
   6 -15  -2    3.96    0.74
  -6  15   1    0.16    0.74
   6  15  -1    0.77    0.62
   6 -15  -1    1.31    0.58
  -6 -15   1    0.75    0.66
   6 -15  -1    0.20    0.68
  -6  15   0   41.14    1.80
   6  15   0   37.77    1.55
   6 -15   0   36.25    1.41
   6 -15   0   38.63    1.77
   6 -15   0   37.71    1.60
   6  15   1    5.53    0.76
  -6  15  -1    7.58    0.98
   6 -15   1    6.97    0.87
   6 -15   1    6.83    0.88
   6 -15   1    6.81    0.65
  -6  15  -2    5.51    1.03
   6  15   2    6.33    0.84
   6 -15   2    7.74    0.96
   6 -15   2    6.70    0.86
   6 -15   2    7.49    0.76
  -6  15  -3   14.60    1.58
   6  15   3   13.21    1.36
   6 -15   3   15.34    1.54
   6 -15   3   13.02    1.34
  -6  15  -4    9.75    1.34
   6 -15   4    8.70    1.00
   6 -15   4    9.10    1.18
   6 -15   4    8.77    1.12
  -6  15  -5    1.07    1.38
   6 -15   5    0.30    1.19
   6 -15   5    0.59    1.03
   6 -15   5    1.61    1.05
   6  16 -10    0.20    1.45
  -6 -16  10    0.82    1.20
  -6 -16  10    1.20    1.35
  -6 -16  10   -1.61    1.47
   6  16  -9    0.37    1.26
  -6 -16   9   -0.16    1.22
  -6 -16   9   -1.14    1.11
  -6 -16   9    1.14    1.01
   6  16  -8    0.59    1.31
  -6 -16   8    1.71    1.05
  -6 -16   8    1.89    1.01
   6  16  -7    0.94    0.96
  -6 -16   7   -1.47    0.85
  -6 -16   7   -0.37    0.76
  -6 -16   7   -0.69    0.83
  -6  16   6   30.76    1.58
   6  16  -6   27.67    1.71
  -6 -16   6   32.24    1.59
  -6 -16   6   31.35    1.69
  -6 -16   6   29.73    1.60
  -6  16   5    1.63    0.78
   6  16  -5    1.09    0.77
  -6 -16   5    0.44    0.65
  -6 -16   5    1.99    0.75
  -6 -16   5    1.79    0.73
  -6  16   4    0.98    0.76
   6  16  -4    0.93    0.74
  -6 -16   4    1.26    0.74
  -6 -16   4    0.99    0.69
  -6  16   3    7.06    0.86
[truncated: 3,115,070 more chars]
