# Supplementary material for: The crystal structures of four di­meth­oxy­benzaldehyde isomers
Source: Acta Crystallogr E Crystallogr Commun. 2019 Jan 1;75(Pt 1):38–42. doi: 10.1107/S2056989018017152 (PMC6323868; doi:10.1107/S2056989018017152)
Supplement: Supplementary file 2 [file e-75-00038-23DMBzsup2.hkl]

data_2,3DMBz                                                                    
_shelx_title ' p1765b_a.res in P2(1)/c'                                         
_shelx_refln_list_code          4                                               
_shelx_F_calc_maximum      167.82                                               
_exptl_crystal_F_000       352.00                                               
_reflns_d_resolution_high  0.5892                                               
                                                                                
loop_                                                                           
 _space_group_symop_operation_xyz                                               
 'x, y, z'                                                                      
 '-x, y+1/2, -z+1/2'                                                            
 '-x, -y, -z'                                                                   
 'x, -y-1/2, z-1/2'                                                             
                                                                                
_cell_length_a     7.6152                                                       
_cell_length_b    15.5513                                                       
_cell_length_c     7.5891                                                       
_cell_angle_alpha  90.000                                                       
_cell_angle_beta  115.883                                                       
_cell_angle_gamma  90.000                                                       
                                                                                
_shelx_F_squared_multiplier     1.000                                           
                                                                                
loop_                                                                           
 _refln_index_h                                                                 
 _refln_index_k                                                                 
 _refln_index_l                                                                 
 _refln_F_squared_calc                                                          
 _refln_F_squared_meas                                                          
 _refln_F_squared_sigma                                                         
 _refln_observed_status                                                         
   1   0   0        125.62        152.33         1.74 o                         
   2   0   0       3990.82       3953.72        48.96 o                         
   3   0   0        221.02        250.72         3.61 o                         
   4   0   0        152.76        157.41         2.11 o                         
   5   0   0        192.97        191.84         3.34 o                         
   6   0   0         79.91         83.91         2.17 o                         
   7   0   0         75.03         66.37         3.43 o                         
   8   0   0         74.51         77.61         2.45 o                         
   9   0   0         19.24         18.79         1.47 o                         
  10   0   0          9.93         10.88         1.65 o                         
  11   0   0         15.11         15.20         3.36 o                         
   1   1   0       1110.45       1095.86         9.59 o                         
   2   1   0         11.73         16.21         0.24 o                         
   3   1   0        190.97        231.16         1.99 o                         
   4   1   0        422.77        502.72         4.48 o                         
   5   1   0        159.46        157.47         2.42 o                         
   6   1   0         26.37         25.19         0.89 o                         
   7   1   0         16.05         13.96         1.01 o                         
   8   1   0          4.72          4.54         0.73 o                         
   9   1   0         22.87         21.42         1.10 o                         
  10   1   0         31.53         32.36         1.94 o                         
  11   1   0          2.50          2.41         1.77 o                         
   0   2   0        405.23        370.52         7.78 o                         
   1   2   0        844.14        830.36         7.67 o                         
   2   2   0        184.58        193.83         1.74 o                         
   3   2   0        144.87        149.81         1.33 o                         
   4   2   0        666.33        723.75         6.11 o                         
   5   2   0        262.22        268.55         3.51 o                         
   6   2   0         35.35         39.78         1.04 o                         
   7   2   0        176.20        171.97         2.78 o                         
   8   2   0          2.92          2.50         0.72 o                         
   9   2   0          1.04          1.29         1.04 o                         
  10   2   0         51.22         46.79         2.34 o                         
  11   2   0          3.32          1.30         1.48 o                         
   1   3   0        445.26        489.14         4.53 o                         
   2   3   0          7.65          6.04         0.20 o                         
   3   3   0         73.27         86.80         0.91 o                         
   4   3   0         60.01         66.70         0.71 o                         
   5   3   0        187.11        209.19         2.55 o                         
   6   3   0         84.68         85.06         1.57 o                         
   7   3   0         25.08         26.73         1.09 o                         
   8   3   0          1.87          4.86         1.26 o                         
   9   3   0          0.38          0.28         1.03 o                         
  10   3   0          0.30         -0.19         1.14 o                         
  11   3   0          0.06          0.49         1.48 o                         
   0   4   0       2265.12       2195.63        21.46 o                         
   1   4   0        344.08        333.48         3.14 o                         
   2   4   0        844.06        893.36         7.48 o                         
   3   4   0          4.04          6.29         0.29 o                         
   4   4   0         17.14         14.67         0.46 o                         
   5   4   0          0.27         -0.25         0.34 o                         
   6   4   0        133.21        135.25         2.57 o                         
   7   4   0         42.12         41.48         1.51 o                         
   8   4   0        685.29        674.90         9.72 o                         
   9   4   0         85.35         82.45         2.05 o                         
  10   4   0          5.60          5.68         1.28 o                         
  11   4   0          9.28          9.68         1.59 o                         
   1   5   0        659.34        667.99         5.87 o                         
   2   5   0        249.17        315.11         2.68 o                         
   3   5   0          0.00          0.22         0.17 o                         
   4   5   0          0.05          0.59         0.27 o                         
   5   5   0        106.38        109.91         1.38 o                         
   6   5   0          3.59          2.03         0.47 o                         
   7   5   0        120.93        111.62         2.04 o                         
   8   5   0        170.40        176.17         3.01 o                         
   9   5   0          2.58          2.46         0.97 o                         
  10   5   0          0.30          0.63         1.58 o                         
  11   5   0          0.50         -1.54         1.54 o                         
   0   6   0        547.69        631.13         6.62 o                         
   1   6   0        979.49        987.57         7.90 o                         
   2   6   0        478.71        554.15         4.67 o                         
   3   6   0          2.47          2.69         0.23 o                         
   4   6   0        434.76        509.04         9.14 o                         
   5   6   0          4.13          3.98         0.42 o                         
   6   6   0          2.83          3.61         0.51 o                         
   7   6   0          9.65         10.42         0.91 o                         
   8   6   0         64.88         69.39         1.85 o                         
   9   6   0         76.83         81.08         2.13 o                         
  10   6   0         11.21         12.57         1.64 o                         
  11   6   0          2.23          1.93         1.71 o                         
   1   7   0        209.35        235.58         2.12 o                         
   2   7   0        452.38        484.18         4.30 o                         
   3   7   0        178.57        191.20         1.87 o                         
   4   7   0        399.78        416.14         7.31 o                         
   5   7   0        272.36        265.59         3.51 o                         
   6   7   0         75.57         75.91         2.18 o                         
   7   7   0          0.03         -0.67         0.67 o                         
   8   7   0         13.17         14.23         1.41 o                         
   9   7   0         17.95         17.80         1.56 o                         
  10   7   0          0.86          1.05         1.32 o                         
  11   7   0          0.72         -1.74         1.74 o                         
   0   8   0        898.49       1019.07        11.73 o                         
   1   8   0       1136.02       1193.08         9.98 o                         
   2   8   0         44.20         39.73         0.62 o                         
   3   8   0          0.19          1.21         0.22 o                         
   4   8   0          8.65          7.95         0.53 o                         
   5   8   0         19.93         23.75         1.15 o                         
   6   8   0        515.18        503.52         5.91 o                         
   7   8   0          0.00         -0.61         0.61 o                         
   8   8   0         27.58         27.54         1.45 o                         
   9   8   0         29.07         30.61         2.50 o                         
  10   8   0          3.43          4.82         1.54 o                         
  11   8   0          2.09          1.64         1.75 o                         
   1   9   0         90.14         88.72         0.84 o                         
   2   9   0          0.34          0.20         0.18 o                         
   3   9   0        160.40        149.64         2.06 o                         
   4   9   0         24.48         23.90         0.75 o                         
   5   9   0        465.39        441.11         5.18 o                         
   6   9   0        237.43        223.95         2.83 o                         
   7   9   0          4.54          5.43         0.83 o                         
   8   9   0          1.36          1.55         0.91 o                         
   9   9   0          4.72          4.30         1.16 o                         
  10   9   0          7.75          8.94         1.77 o                         
   0  10   0        444.06        489.89         6.14 o                         
   1  10   0        365.89        386.46         3.46 o                         
   2  10   0        374.99        352.57         3.71 o                         
   3  10   0          5.38          6.60         0.39 o                         
   4  10   0        213.48        203.25         3.09 o                         
   5  10   0        184.46        175.29         2.48 o                         
   6  10   0         13.75         11.11         0.72 o                         
   7  10   0         28.75         28.02         1.14 o                         
   8  10   0          2.28          1.94         0.95 o                         
   9  10   0          6.51          6.42         1.22 o                         
  10  10   0         25.16         25.56         3.74 o                         
   1  11   0          4.96          5.69         0.27 o                         
   2  11   0        168.48        155.84         1.78 o                         
   3  11   0        134.75        129.35         1.81 o                         
   4  11   0          0.00         -0.37         0.47 o                         
   5  11   0         45.61         41.15         1.20 o                         
   6  11   0         47.27         39.98         1.35 o                         
   7  11   0         11.52         10.51         0.93 o                         
   8  11   0         63.31         58.10         2.24 o                         
   9  11   0          4.77          4.66         1.97 o                         
  10  11   0          0.37         -0.99         1.79 o                         
   0  12   0        460.01        468.48        29.59 o                         
   1  12   0          1.98          4.69         0.60 o                         
   2  12   0        675.21        651.08         6.92 o                         
   3  12   0          4.79          5.24         0.35 o                         
   4  12   0         44.05         40.87         1.13 o                         
   5  12   0          0.34         -0.26         0.76 o                         
   6  12   0         19.25         17.38         0.91 o                         
   7  12   0         32.92         27.74         1.29 o                         
   8  12   0          4.88          4.42         1.28 o                         
   9  12   0          5.03          6.76         2.15 o                         
  10  12   0          0.46         -0.54         1.92 o                         
   1  13   0         49.19         41.71         1.50 o                         
   2  13   0        101.53        119.43         1.75 o                         
   3  13   0        300.64        294.00         3.53 o                         
   4  13   0        256.41        255.46         3.84 o                         
   5  13   0         19.71         16.94         0.88 o                         
   6  13   0         11.00          9.52         0.86 o                         
   7  13   0         68.59         65.13         1.88 o                         
   8  13   0          4.12          2.19         1.14 o                         
   9  13   0          2.11          1.04         1.66 o                         
  10  13   0          0.99          1.29         2.08 o                         
   0  14   0         26.76         20.02         1.22 o                         
   1  14   0          0.12          0.02         0.42 o                         
   2  14   0        291.54        238.80         2.92 o                         
   3  14   0        231.29        232.68         2.88 o                         
   4  14   0          5.87          7.06         0.50 o                         
   5  14   0          6.33          6.33         0.61 o                         
   6  14   0         53.41         54.71         1.66 o                         
   7  14   0          0.93         -0.18         1.01 o                         
   8  14   0          1.67          2.24         1.33 o                         
   9  14   0          4.04          3.09         1.85 o                         
   1  15   0         81.18         68.57         1.44 o                         
   2  15   0          0.00         -0.18         0.51 o                         
   3  15   0        128.01        113.13         1.81 o                         
   4  15   0         33.19         36.63         1.13 o                         
   5  15   0          0.72          0.93         0.71 o                         
   6  15   0         99.82        103.41         1.95 o                         
   7  15   0          2.11          0.54         0.91 o                         
   8  15   0          5.27          3.92         1.41 o                         
   9  15   0          1.45          0.84         2.29 o                         
   0  16   0          0.03          1.08         1.05 o                         
   1  16   0        133.55        113.95         2.04 o                         
   2  16   0          9.34          8.30         0.70 o                         
   3  16   0          1.72          1.03         0.70 o                         
   4  16   0          0.38          0.11         0.67 o                         
   5  16   0          3.86          3.95         0.87 o                         
   6  16   0         50.93         50.65         2.60 o                         
   7  16   0          8.43          6.97         1.02 o                         
   8  16   0          3.75          2.11         1.64 o                         
   9  16   0          3.12          3.73         2.11 o                         
   1  17   0          0.00          1.22         0.70 o                         
   2  17   0          4.91          3.73         0.74 o                         
   3  17   0         52.26         54.32         1.56 o                         
   4  17   0         49.60         52.91         1.45 o                         
   5  17   0         66.86         72.85         2.42 o                         
   6  17   0         31.57         33.13         1.58 o                         
   7  17   0          0.57          1.18         1.31 o                         
   8  17   0          6.83          5.31         1.67 o                         
   0  18   0         36.07         42.85         2.07 o                         
   1  18   0         13.40         14.63         0.89 o                         
   2  18   0          1.07          1.23         0.81 o                         
   3  18   0         42.10         42.98         1.59 o                         
   4  18   0         59.42         62.83         1.87 o                         
   5  18   0          5.37          5.63         1.06 o                         
   6  18   0         38.13         38.72         1.81 o                         
   7  18   0          0.87          0.33         1.50 o                         
   8  18   0          0.90          0.30         1.88 o                         
   1  19   0          5.66          6.49         0.92 o                         
   2  19   0        149.99        161.18         2.86 o                         
   3  19   0          0.62          0.70         1.09 o                         
   4  19   0         76.94         78.63         2.15 o                         
   5  19   0         15.30         13.53         1.50 o                         
   6  19   0          5.52          5.98         1.56 o                         
   7  19   0          3.20          2.31         1.64 o                         
   8  19   0          7.25          5.92         2.00 o                         
   0  20   0         39.09         36.17         2.38 o                         
   1  20   0         41.73         48.65         1.80 o                         
   2  20   0        155.22        174.60         3.16 o                         
   3  20   0          0.47          1.45         1.54 o                         
   4  20   0         18.39         14.79         1.29 o                         
   5  20   0          1.50          2.33         2.19 o                         
   6  20   0         17.21         16.31         2.43 o                         
   7  20   0         28.32         27.84         2.48 o                         
   1  21   0          1.61          1.79         1.16 o                         
   2  21   0         77.87         88.33         2.40 o                         
   3  21   0        166.33        179.19         4.65 o                         
   4  21   0          3.42          1.48         2.52 o                         
   5  21   0         74.60         73.15         3.20 o                         
   6  21   0          0.03          0.94         2.30 o                         
   7  21   0          2.24          1.31         3.07 o                         
   0  22   0          0.13         -2.28         2.28 o                         
   1  22   0          3.95          3.53         1.33 o                         
   2  22   0         42.07         45.51         2.11 o                         
   3  22   0         35.94         41.84         3.40 o                         
   4  22   0          7.03          7.51         1.80 o                         
   5  22   0          0.32         -2.71         2.71 o                         
   6  22   0          1.38          5.82         2.87 o                         
   1  23   0         15.99         20.52         2.06 o                         
   2  23   0          2.66          4.22         1.78 o                         
   3  23   0         27.26         31.12         2.19 o                         
   4  23   0         26.48         33.70         3.11 o                         
   5  23   0          2.53         -3.39         4.33 o                         
   0  24   0          1.67          3.49         5.48 o                         
   1  24   0         12.59          8.52         1.74 o                         
   2  24   0          0.02         -1.01         2.85 o                         
   3  24   0          6.44          5.48         2.66 o                         
   4  24   0         12.17         10.92         3.47 o                         
   1  25   0          4.58          6.34         2.38 o                         
   2  25   0          1.38          0.01         2.41 o                         
   3  25   0         26.61         32.86         4.42 o                         
   0  26   0         12.92         13.24         4.34 o                         
   1  26   0          8.00         14.66         3.29 o                         
 -12   1   1          1.15          2.22         2.12 o                         
 -11   1   1          3.88          4.37         1.60 o                         
 -10   1   1         11.08         10.52         1.28 o                         
  -9   1   1          0.28         -0.67         0.78 o                         
  -8   1   1          8.58          9.36         0.75 o                         
  -7   1   1          1.94          1.31         0.54 o                         
  -6   1   1        287.53        299.70         4.40 o                         
  -5   1   1         57.29         63.12         1.70 o                         
  -4   1   1         44.49         47.90         0.55 o                         
  -3   1   1         58.16         77.96         0.73 o                         
  -2   1   1      10709.38      10419.57        86.84 o                         
  -1   1   1        792.82        766.10         6.71 o                         
   0   1   1       2513.67       2479.23        30.70 o                         
   1   1   1          0.60          0.61         0.13 o                         
   2   1   1         76.19         84.29         0.81 o                         
   3   1   1         24.82         34.84         0.43 o                         
   4   1   1        237.14        264.29         2.55 o                         
   5   1   1          0.01          0.43         0.38 o                         
   6   1   1         63.48         66.49         1.38 o                         
   7   1   1          0.43          0.48         0.62 o                         
   8   1   1          0.13         -0.46         0.75 o                         
   9   1   1          0.58          0.18         0.93 o                         
  10   1   1          2.50          5.75         2.42 o                         
  11   1   1         11.65         13.36         3.21 o                         
 -11   2   1          1.48          2.71         1.39 o                         
 -10   2   1         95.78         93.71         2.33 o                         
  -9   2   1          8.44          7.27         1.03 o                         
  -8   2   1         47.15         49.84         1.39 o                         
  -7   2   1          4.71          6.05         0.58 o                         
  -6   2   1          9.99          9.52         0.54 o                         
  -5   2   1         30.14         35.09         0.95 o                         
  -4   2   1        521.53        581.66         5.17 o                         
  -3   2   1        221.25        246.35         2.34 o                         
  -2   2   1       1611.26       1628.66        12.50 o                         
  -1   2   1       4089.56       3848.12        33.66 o                         
   0   2   1         78.66         83.61         1.00 o                         
   1   2   1         18.66         19.78         0.29 o                         
   2   2   1        827.97        897.63         7.88 o                         
   3   2   1         74.73         86.75         0.83 o                         
   4   2   1          0.25         -0.14         0.23 o                         
   5   2   1          4.34          5.70         0.60 o                         
   6   2   1        108.31        112.46         1.96 o                         
   7   2   1        116.61        109.61         2.04 o                         
   8   2   1         82.84         79.62         1.90 o                         
   9   2   1          8.46          8.25         1.25 o                         
  10   2   1         59.55         50.12         4.44 o                         
  11   2   1          0.01         -0.55         1.64 o                         
 -11   3   1         13.72         15.26         1.51 o                         
 -10   3   1         21.89         21.12         1.26 o                         
  -9   3   1         63.24         63.03         1.77 o                         
  -8   3   1         54.82         54.16         1.68 o                         
  -7   3   1          0.95          3.32         0.75 o                         
  -6   3   1        202.20        193.75         3.42 o                         
  -5   3   1        815.87        861.15        16.32 o                         
  -4   3   1        381.64        389.26         3.69 o                         
  -3   3   1        843.29        922.19         8.34 o                         
  -2   3   1        349.78        351.51         2.94 o                         
  -1   3   1         78.52         80.23         1.00 o                         
   0   3   1         11.96         14.21         0.31 o                         
   1   3   1          3.57          4.00         0.23 o                         
   2   3   1         86.37        113.42         1.07 o                         
   3   3   1        674.96        744.55         6.27 o                         
   4   3   1        574.40        618.31         7.08 o                         
   5   3   1        149.28        146.74         1.74 o                         
   6   3   1        660.58        644.82         9.18 o                         
   7   3   1          5.28          8.70         0.72 o                         
   8   3   1         63.56         54.02         1.87 o                         
   9   3   1          0.69          1.76         1.16 o                         
  10   3   1          9.69         10.32         1.56 o                         
  11   3   1         16.10         16.43         1.80 o                         
 -11   4   1          4.67          6.57         1.48 o                         
 -10   4   1         49.24         53.26         1.99 o                         
  -9   4   1          5.56          7.38         0.93 o                         
  -8   4   1         32.54         31.26         1.27 o                         
  -7   4   1         57.66         54.47         1.32 o                         
  -6   4   1         38.02         38.77         1.02 o                         
  -5   4   1          0.93          0.25         0.36 o                         
  -4   4   1        135.90        147.57         1.35 o                         
  -3   4   1         27.80         31.90         0.40 o                         
  -2   4   1        984.86        969.02         9.07 o                         
  -1   4   1        965.26        917.92         8.99 o                         
   0   4   1       4020.12       3859.50        44.06 o                         
   1   4   1        218.27        215.79         2.77 o                         
   2   4   1       1550.31       1688.24        14.78 o                         
   3   4   1        241.65        323.29         3.08 o                         
   4   4   1          2.02          2.01         0.37 o                         
   5   4   1         25.96         21.97         0.69 o                         
   6   4   1        205.41        209.40         3.25 o                         
   7   4   1         68.04         60.13         1.75 o                         
   8   4   1          8.02          8.63         0.93 o                         
   9   4   1          9.40         10.77         1.33 o                         
  10   4   1          8.43          8.96         1.45 o                         
  11   4   1          6.83         11.07         2.91 o                         
 -11   5   1          0.09         -0.41         1.48 o                         
 -10   5   1        169.35        166.06         3.20 o                         
  -9   5   1          1.95          3.94         0.88 o                         
  -8   5   1          5.22          4.90         0.76 o                         
  -7   5   1         22.67         21.75         1.02 o                         
  -6   5   1         14.93         14.27         0.80 o                         
  -5   5   1        394.38        412.10         4.82 o                         
  -4   5   1        145.15        147.86         1.50 o                         
  -3   5   1         53.25         61.12         0.63 o                         
  -2   5   1       1432.70       1510.72        14.20 o                         
  -1   5   1         13.87         16.39         0.29 o                         
   0   5   1        218.10        231.84         2.51 o                         
   1   5   1          5.35          5.80         0.38 o                         
   2   5   1       1580.04       1729.82        16.94 o                         
   3   5   1         64.59         66.21         0.73 o                         
   4   5   1         15.26         14.82         0.52 o                         
   5   5   1        226.39        213.54         2.45 o                         
   6   5   1         84.84         75.15         1.37 o                         
   7   5   1          2.10          3.19         0.71 o                         
   8   5   1         69.45         65.32         1.79 o                         
   9   5   1          0.00         -1.02         1.02 o                         
  10   5   1          8.98         11.76         1.81 o                         
 -11   6   1          7.13          6.68         1.60 o                         
 -10   6   1          5.36          5.73         1.23 o                         
  -9   6   1         76.97         77.38         2.00 o                         
  -8   6   1        122.60        119.34         2.24 o                         
  -7   6   1         41.00         36.82         1.17 o                         
  -6   6   1         18.92         19.77         0.88 o                         
  -5   6   1          0.03          0.66         0.43 o                         
  -4   6   1        193.50        212.76         2.54 o                         
  -3   6   1          0.64          0.71         0.18 o                         
  -2   6   1       1429.79       1511.47        14.34 o                         
  -1   6   1        155.05        166.28         1.69 o                         
   0   6   1       2924.21       2990.75        35.46 o                         
   1   6   1        284.77        328.25         3.84 o                         
   2   6   1          0.02          0.56         0.28 o                         
   3   6   1         13.30         12.06         0.45 o                         
   4   6   1         19.83         25.93         0.61 o                         
   5   6   1         91.92         82.67         1.35 o                         
   6   6   1          9.79         11.91         0.66 o                         
   7   6   1         53.60         47.87         1.97 o                         
   8   6   1          1.56          2.19         1.09 o                         
   9   6   1          8.34         10.41         1.20 o                         
  10   6   1          2.79          3.24         1.49 o                         
 -11   7   1          7.00          9.79         1.62 o                         
 -10   7   1          7.13          8.10         1.81 o                         
  -9   7   1          4.38          4.02         0.99 o                         
  -8   7   1         23.17         21.37         0.98 o                         
  -7   7   1          9.06         10.45         0.73 o                         
  -6   7   1         20.32         19.97         0.90 o                         
  -5   7   1        107.82        115.65         1.61 o                         
  -4   7   1         40.12         42.97         0.69 o                         
  -3   7   1         67.74         66.31         0.69 o                         
  -2   7   1        649.13        729.76         5.87 o                         
  -1   7   1        212.58        222.25         2.00 o                         
   0   7   1        375.66        469.94         4.38 o                         
   1   7   1         60.74         53.73         0.66 o                         
   2   7   1         53.22         65.55         0.81 o                         
   3   7   1        389.54        458.83         7.17 o                         
   4   7   1         45.05         47.18         0.91 o                         
   5   7   1        204.70        191.04         2.67 o                         
   6   7   1          2.97          2.53         0.51 o                         
   7   7   1         10.69         10.79         0.73 o                         
   8   7   1         12.56         14.59         1.64 o                         
   9   7   1          4.09          5.44         1.19 o                         
  10   7   1          4.03          2.85         1.49 o                         
 -11   8   1          2.88          1.35         2.15 o                         
 -10   8   1          1.74          1.98         1.44 o                         
  -9   8   1         24.15         23.99         1.21 o                         
  -8   8   1          2.70          3.14         0.81 o                         
  -7   8   1        100.29         93.10         1.85 o                         
  -6   8   1        782.85        774.91         9.81 o                         
  -5   8   1        174.68        176.15         2.22 o                         
  -4   8   1          0.80          1.53         0.32 o                         
  -3   8   1          9.15          9.60         0.32 o                         
  -2   8   1          2.49          2.73         0.20 o                         
  -1   8   1       1037.98       1145.11         9.58 o                         
   0   8   1        365.34        412.16         3.86 o                         
   1   8   1        341.46        376.58         3.55 o                         
   2   8   1          0.93          0.31         0.27 o                         
   3   8   1        188.74        178.32         2.68 o                         
   4   8   1        549.08        509.22         7.26 o                         
   5   8   1         35.59         34.02         1.90 o                         
   6   8   1         32.97         32.86         1.04 o                         
   7   8   1          6.43          6.77         0.74 o                         
   8   8   1          6.96          7.97         1.27 o                         
   9   8   1          1.58          0.47         1.23 o                         
  10   8   1          6.73          4.89         1.76 o                         
 -11   9   1          3.92          6.06         1.79 o                         
 -10   9   1          0.13         -0.61         2.95 o                         
  -9   9   1         11.11         13.80         1.14 o                         
  -8   9   1          7.08          8.58         1.39 o                         
  -7   9   1        124.62        124.62         2.26 o                         
  -6   9   1        326.58        316.88         4.21 o                         
  -5   9   1         34.31         34.49         0.97 o                         
  -4   9   1        317.43        318.18         3.54 o                         
  -3   9   1         98.70         95.79         1.16 o                         
  -2   9   1        184.21        218.56         2.12 o                         
  -1   9   1         69.86         66.79         0.71 o                         
   0   9   1          2.69          6.43         0.32 o                         
   1   9   1        132.93        132.72         1.93 o                         
   2   9   1         27.41         29.41         0.70 o                         
   3   9   1         31.30         29.26         1.21 o                         
   4   9   1       1129.79       1117.35        15.65 o                         
   5   9   1          0.93          0.66         0.72 o                         
   6   9   1         86.49         79.57         1.72 o                         
   7   9   1         23.45         25.94         1.31 o                         
   8   9   1          1.89          1.69         1.16 o                         
   9   9   1         10.98          7.30         2.61 o                         
  10   9   1         38.74         41.54         3.74 o                         
 -11  10   1          6.47          3.66         2.21 o                         
 -10  10   1         50.00         53.37         3.24 o                         
  -9  10   1         35.34         34.92         1.72 o                         
  -8  10   1         23.59         22.64         1.54 o                         
  -7  10   1         46.26         40.04         1.45 o                         
  -6  10   1          2.47          3.63         0.57 o                         
  -5  10   1        129.46        127.41         1.72 o                         
  -4  10   1         11.32         14.27         0.63 o                         
  -3  10   1         50.49         57.01         0.76 o                         
  -2  10   1        281.13        286.88         2.61 o                         
  -1  10   1          0.98          2.41         0.20 o                         
   0  10   1        329.24        318.24         3.70 o                         
   1  10   1         42.23         42.69         0.66 o                         
   2  10   1          9.90         10.54         0.52 o                         
   3  10   1        442.19        428.50         6.14 o                         
   4  10   1        379.63        353.47         5.16 o                         
   5  10   1          2.97          2.35         0.67 o                         
   6  10   1        114.13        105.79         2.06 o                         
   7  10   1          2.87          2.42         0.86 o                         
   8  10   1         31.19         28.80         1.65 o                         
   9  10   1          0.00         -1.51         1.51 o                         
  10  10   1         28.58         33.02         2.21 o                         
 -10  11   1          1.94          1.35         2.21 o                         
  -9  11   1          3.32          4.63         1.21 o                         
  -8  11   1         59.01         58.26         1.88 o                         
  -7  11   1         10.27          9.26         0.79 o                         
  -6  11   1         21.48         19.29         0.87 o                         
  -5  11   1          0.79          0.22         0.44 o                         
  -4  11   1          4.45          4.40         0.41 o                         
  -3  11   1        247.78        247.85         3.24 o                         
  -2  11   1         50.73         57.79         0.83 o                         
  -1  11   1         98.09         99.99         1.01 o                         
   0  11   1        184.94        156.22         1.94 o                         
   1  11   1        176.60        169.43         1.91 o                         
   2  11   1         36.45         37.30         0.71 o                         
   3  11   1        201.97        183.18         2.51 o                         
   4  11   1         38.41         37.13         1.08 o                         
   5  11   1         74.08         66.47         1.51 o                         
   6  11   1         12.24          9.07         0.82 o                         
   7  11   1          0.14         -0.74         0.88 o                         
   8  11   1         41.66         41.88         1.91 o                         
   9  11   1          6.47          7.68         1.68 o                         
  10  11   1          0.48         -0.56         4.20 o                         
 -10  12   1          0.95         -0.28         1.55 o                         
  -9  12   1         12.09         13.96         1.36 o                         
  -8  12   1         22.07         19.84         1.36 o                         
  -7  12   1          1.91          1.14         0.75 o                         
  -6  12   1         42.43         39.65         1.17 o                         
  -5  12   1         20.95         19.00         0.96 o                         
  -4  12   1         65.30         74.63         1.08 o                         
  -3  12   1         18.09         23.90         0.68 o                         
  -2  12   1         11.56         11.94         0.51 o                         
  -1  12   1        490.46        482.51         5.08 o                         
   0  12   1        180.46        177.30         1.99 o                         
   1  12   1        616.61        603.72         8.33 o                         
   2  12   1        198.15        204.12         2.51 o                         
   3  12   1        140.75        129.74         1.90 o                         
   4  12   1         13.58         12.11         0.80 o                         
   5  12   1          5.45          2.95         0.70 o                         
   6  12   1          2.52          2.06         0.81 o                         
   7  12   1          2.07          2.13         0.95 o                         
   8  12   1          0.29         -1.16         1.16 o                         
   9  12   1         34.43         29.50         2.48 o                         
 -10  13   1          3.27          1.95         1.98 o                         
  -9  13   1         22.24         19.29         1.75 o                         
  -8  13   1          2.96          2.96         1.23 o                         
  -7  13   1          8.06          8.02         0.84 o                         
  -6  13   1         72.09         69.99         1.70 o                         
  -5  13   1          0.01          0.57         0.55 o                         
  -4  13   1       1195.41       1120.87        12.81 o                         
  -3  13   1         14.09         17.56         1.43 o                         
  -2  13   1         22.47         27.85         0.71 o                         
  -1  13   1          0.05          1.28         0.31 o                         
   0  13   1         35.23         31.79         0.66 o                         
   1  13   1        380.87        364.51         3.94 o                         
   2  13   1        696.19        621.26         6.64 o                         
   3  13   1          0.11          0.48         0.50 o                         
   4  13   1        178.46        163.25         2.40 o                         
   5  13   1          3.31          3.85         0.73 o                         
   6  13   1         26.11         23.33         1.08 o                         
   7  13   1         45.57         41.13         1.81 o                         
   8  13   1          0.12          0.64         3.27 o                         
   9  13   1          0.27         -1.31         2.01 o                         
 -10  14   1          0.37          0.09         2.01 o                         
  -9  14   1          0.46          0.08         1.88 o                         
  -8  14   1         41.03         46.79         2.32 o                         
  -7  14   1          7.62          8.63         1.03 o                         
  -6  14   1          0.04         -0.01         0.81 o                         
  -5  14   1         20.89         21.66         0.94 o                         
  -4  14   1        293.87        304.32         4.05 o                         
  -3  14   1         73.00         55.12         1.84 o                         
  -2  14   1         86.43         70.74         1.31 o                         
  -1  14   1          9.71         13.71         0.53 o                         
   0  14   1         37.61         26.68         0.67 o                         
   1  14   1        100.98         89.05         1.19 o                         
   2  14   1         94.68        101.43         1.35 o                         
   3  14   1         45.50         45.82         1.04 o                         
   4  14   1         19.04         21.14         1.17 o                         
   5  14   1          8.31          8.19         0.71 o                         
   6  14   1         50.30         49.22         1.49 o                         
   7  14   1          0.55          0.29         1.07 o                         
   8  14   1         22.20         19.44         1.66 o                         
   9  14   1          0.41         -2.07         2.07 o                         
  -9  15   1          2.49          0.91         1.91 o                         
  -8  15   1         47.10         49.53         2.44 o                         
  -7  15   1         16.01         15.39         1.15 o                         
  -6  15   1          1.49          1.82         0.79 o                         
  -5  15   1         61.19         55.53         1.36 o                         
  -4  15   1         15.02         12.92         0.81 o                         
  -3  15   1         11.88          5.71         0.84 o                         
  -2  15   1         86.77         73.60         1.51 o                         
  -1  15   1          2.32          1.18         0.44 o                         
   0  15   1         89.15         68.77         1.02 o                         
   1  15   1          1.37          2.66         0.39 o                         
   2  15   1         26.06         23.36         0.77 o                         
   3  15   1         24.70         21.65         0.86 o                         
   4  15   1         12.55         13.25         0.84 o                         
   5  15   1          2.08          2.38         0.70 o                         
   6  15   1         17.40         18.24         0.97 o                         
   7  15   1         21.83         20.91         1.16 o                         
   8  15   1          2.88          3.32         1.29 o                         
   9  15   1          7.67          9.87         2.34 o                         
  -9  16   1          1.42          0.37         2.07 o                         
  -8  16   1          8.58          8.14         1.44 o                         
  -7  16   1        102.95        105.17         3.18 o                         
  -6  16   1          0.07          0.36         0.85 o                         
  -5  16   1        109.22        107.22         2.22 o                         
  -4  16   1          1.40         -1.02         1.44 o                         
  -3  16   1         83.53         74.82         1.84 o                         
  -2  16   1          0.00          0.28         0.76 o                         
  -1  16   1          7.39          4.30         0.64 o                         
   0  16   1         54.85         48.62         1.49 o                         
   1  16   1         69.73         59.34         1.00 o                         
   2  16   1          2.82          3.07         0.56 o                         
   3  16   1          2.31          1.30         0.70 o                         
   4  16   1         18.28         20.03         0.95 o                         
   5  16   1         39.26         39.26         1.42 o                         
   6  16   1         34.54         32.10         1.35 o                         
   7  16   1         23.61         21.69         1.23 o                         
   8  16   1         16.78         13.38         1.71 o                         
  -9  17   1          1.47         -1.44         2.17 o                         
  -8  17   1          0.50         -1.60         2.07 o                         
  -7  17   1         14.19         14.74         1.20 o                         
  -6  17   1          2.00          1.71         0.92 o                         
  -5  17   1         13.07         14.80         1.07 o                         
  -4  17   1          1.32          1.07         0.82 o                         
  -3  17   1          4.47          2.96         0.89 o                         
  -2  17   1         15.37         16.58         1.32 o                         
  -1  17   1         27.63         27.18         1.21 o                         
   0  17   1          3.95          3.15         0.71 o                         
   1  17   1         39.44         41.11         1.32 o                         
   2  17   1         92.55         94.60         1.89 o                         
   3  17   1          9.43          8.50         1.03 o                         
   4  17   1         69.91         76.30         1.91 o                         
   5  17   1         38.60         37.55         1.36 o                         
   6  17   1          7.49          8.40         1.47 o                         
   7  17   1          0.13         -1.55         1.59 o                         
   8  17   1         26.57         25.68         3.06 o                         
  -8  18   1          0.46         -1.85         1.85 o                         
  -7  18   1         14.70         14.36         1.32 o                         
  -6  18   1         18.98         19.64         1.68 o                         
  -5  18   1          2.16          0.38         1.08 o                         
  -4  18   1         25.87         25.81         1.31 o                         
  -3  18   1         16.17         18.25         1.01 o                         
  -2  18   1          8.16          9.15         0.88 o                         
  -1  18   1          6.48          5.93         0.84 o                         
   0  18   1        140.91        151.14         2.64 o                         
   1  18   1         18.47         16.94         0.92 o                         
   2  18   1          9.02          7.74         0.87 o                         
   3  18   1          6.99          8.05         0.93 o                         
   4  18   1          9.97         10.49         1.03 o                         
   5  18   1         33.05         38.09         1.94 o                         
   6  18   1          5.49          4.95         1.36 o                         
   7  18   1          5.42          3.33         1.57 o                         
   8  18   1         11.03         10.03         2.28 o                         
  -8  19   1         22.51         18.78         3.50 o                         
  -7  19   1          0.49          3.54         1.81 o                         
  -6  19   1          1.06         -1.21         1.96 o                         
  -5  19   1          1.00          1.69         1.47 o                         
  -4  19   1         99.50        111.25         2.68 o                         
  -3  19   1          0.05          0.07         1.07 o                         
  -2  19   1         46.24         48.00         1.70 o                         
  -1  19   1          8.66         10.55         0.97 o                         
   0  19   1         37.50         39.35         1.58 o                         
   1  19   1          0.63          1.75         0.91 o                         
   2  19   1         31.01         32.03         1.59 o                         
   3  19   1         19.34         18.90         1.11 o                         
   4  19   1         10.89         10.83         1.16 o                         
   5  19   1         31.46         31.46         1.62 o                         
   6  19   1          1.11          5.65         2.64 o                         
   7  19   1          0.14          0.78         2.06 o                         
  -7  20   1         25.22         24.59         2.24 o                         
  -6  20   1          0.16          3.32         1.49 o                         
  -5  20   1         15.29         17.30         1.44 o                         
  -4  20   1         25.19         26.87         2.78 o                         
  -3  20   1          1.33          2.26         1.10 o                         
  -2  20   1          6.25          6.52         1.06 o                         
  -1  20   1          0.15          0.39         1.06 o                         
   0  20   1          6.80          7.84         1.05 o                         
   1  20   1         13.85         15.74         1.15 o                         
   2  20   1         34.38         34.08         1.55 o                         
   3  20   1          7.65          4.74         2.27 o                         
   4  20   1          3.37          2.27         1.28 o                         
   5  20   1         11.92         13.99         1.74 o                         
   6  20   1          0.96          5.51         3.29 o                         
   7  20   1          7.80          7.20         3.55 o                         
  -7  21   1          2.10          2.69         2.82 o                         
  -6  21   1          4.12          3.81         1.98 o                         
  -5  21   1         36.36         37.00         1.99 o                         
  -4  21   1         83.52         84.84         2.56 o                         
  -3  21   1          2.69          3.81         1.29 o                         
  -2  21   1         49.60         52.02         3.71 o                         
  -1  21   1          4.49          2.82         1.14 o                         
   0  21   1         22.59         26.35         1.35 o                         
   1  21   1         22.38         22.54         1.33 o                         
   2  21   1         70.35         70.36         2.65 o                         
   3  21   1         11.48         10.57         1.57 o                         
   4  21   1          0.41         -3.12         3.12 o                         
   5  21   1          0.03         -1.98         2.01 o                         
   6  21   1          0.34          0.11         2.16 o                         
  -6  22   1          5.06          8.80         2.37 o                         
  -5  22   1          4.49          4.46         1.77 o                         
  -4  22   1          7.83          5.21         1.55 o                         
  -3  22   1        280.27        298.50         4.98 o                         
  -2  22   1          1.69          1.34         1.33 o                         
  -1  22   1         67.37         65.29         3.33 o                         
   0  22   1          9.07         12.05         1.43 o                         
   1  22   1        241.30        261.39         4.45 o                         
   2  22   1        103.02        104.34         3.32 o                         
   3  22   1         28.24         27.87         3.50 o                         
   4  22   1          2.24          0.71         3.30 o                         
   5  22   1          0.46         -1.43         2.61 o                         
  -6  23   1          3.05          2.43         6.28 o                         
  -5  23   1          0.27          1.32         2.28 o                         
  -4  23   1          0.93         -0.21         1.74 o                         
  -3  23   1         43.16         44.41         2.08 o                         
  -2  23   1         10.22          9.43         2.63 o                         
  -1  23   1          5.80          6.81         1.74 o                         
   0  23   1         22.65         23.71         2.49 o                         
   1  23   1         82.86         92.77         3.26 o                         
   2  23   1          6.36          7.14         2.39 o                         
   3  23   1          0.53          3.12         2.43 o                         
   4  23   1          7.44          8.79         2.79 o                         
   5  23   1          0.00         -1.39         4.02 o                         
  -5  24   1          1.17         -1.35         5.93 o                         
  -4  24   1          1.96          3.23         2.15 o                         
  -3  24   1          1.30         -1.07         1.81 o                         
  -2  24   1          6.43          3.93         2.14 o                         
  -1  24   1          0.22         -0.90         1.99 o                         
   0  24   1          9.45         12.00         1.98 o                         
   1  24   1         59.49         69.06         3.52 o                         
   2  24   1          2.31          1.91         2.57 o                         
   3  24   1          1.20          3.38         6.58 o                         
   4  24   1         59.44         66.11         9.39 o                         
  -4  25   1          0.91         -0.68         4.37 o                         
  -3  25   1          0.10         -0.57         4.42 o                         
  -2  25   1          0.25          3.82         2.95 o                         
  -1  25   1          3.22          4.40         2.43 o                         
   0  25   1          3.60          3.18         2.30 o                         
   1  25   1          0.63          2.78         2.82 o                         
   2  25   1          2.73          1.73         6.05 o                         
   3  25   1         21.13         18.42         3.29 o                         
  -2  26   1          7.27          7.21         3.17 o                         
  -1  26   1         22.22         26.79         3.20 o                         
   0  26   1          9.67         13.92         4.64 o                         
   1  26   1          7.04          6.54         3.31 o                         
 -12   0   2          6.48          6.49         2.43 o                         
 -10   0   2         72.43         75.09         3.99 o                         
  -9   0   2          0.70         -0.49         1.36 o                         
  -8   0   2        240.29        236.49         5.20 o                         
  -7   0   2         36.68         33.93         1.43 o                         
  -6   0   2        129.84        133.63         3.02 o                         
  -5   0   2         37.62         43.93         1.13 o                         
  -4   0   2         18.58         22.25         0.61 o                         
  -3   0   2       4904.45       5178.42        58.50 o                         
  -2   0   2      28163.33      27134.29       749.50 o                         
  -1   0   2        387.69        341.35         3.88 o                         
   0   0   2      11284.77      10910.62       150.73 o                         
   1   0   2        399.35        416.86         6.07 o                         
   2   0   2       1035.29       1140.77        12.92 o                         
   3   0   2        222.93        237.78         2.81 o                         
   4   0   2          1.84          1.90         0.36 o                         
   5   0   2         78.73         71.56         1.98 o                         
   6   0   2          2.51          3.70         0.83 o                         
   7   0   2         20.06         18.24         1.24 o                         
   8   0   2          0.82          0.26         1.17 o                         
   9   0   2         64.37         71.62         2.98 o                         
  10   0   2         20.96         22.66         3.36 o                         
 -12   1   2         37.98         37.54         2.01 o                         
 -10   1   2         26.85         28.34         1.69 o                         
  -9   1   2          3.67          2.47         0.90 o                         
  -8   1   2         28.50         27.00         1.12 o                         
  -7   1   2         16.96         20.89         1.01 o                         
  -6   1   2        250.27        267.24         3.94 o                         
  -5   1   2        537.22        555.04         6.41 o                         
  -4   1   2        263.19        300.89         2.59 o                         
  -3   1   2        234.77        243.21         2.09 o                         
  -2   1   2       1940.52       2002.66        16.00 o                         
  -1   1   2       1109.25       1064.43         9.33 o                         
   0   1   2         30.44         35.80         0.45 o                         
   1   1   2        164.38        171.71         1.64 o                         
   2   1   2         28.33         26.50         0.36 o                         
   3   1   2        260.10        269.09         2.44 o                         
   4   1   2         15.22         13.77         0.45 o                         
   5   1   2        344.71        330.84         4.32 o                         
   6   1   2         17.21         16.15         0.75 o                         
   7   1   2          8.81          7.33         0.76 o                         
   8   1   2          0.01         -0.13         0.82 o                         
   9   1   2          1.59          3.98         1.05 o                         
  10   1   2         27.26         26.81         2.44 o                         
 -12   2   2         14.58         17.31         2.08 o                         
 -10   2   2          2.73          2.06         1.00 o                         
  -9   2   2          1.43          1.25         0.89 o                         
  -8   2   2          0.08         -0.70         0.70 o                         
  -7   2   2        159.74        152.67         2.85 o                         
  -6   2   2          4.35          4.63         0.47 o                         
  -5   2   2          0.55          0.20         0.33 o                         
  -4   2   2        408.78        460.71         4.11 o                         
  -3   2   2        391.68        409.10         3.32 o                         
  -2   2   2        368.30        399.00         3.36 o                         
  -1   2   2        191.95        201.60         2.02 o                         
   0   2   2        116.17        136.54         1.61 o                         
   1   2   2          2.85          2.72         0.16 o                         
   2   2   2       1428.62       1555.76        13.63 o                         
   3   2   2          7.80          5.30         0.25 o                         
   4   2   2        722.31        730.84         7.75 o                         
   5   2   2        175.14        181.23         2.28 o                         
   6   2   2         27.12         20.87         1.34 o                         
   7   2   2         39.56         34.43         1.30 o                         
   8   2   2         34.19         34.13         1.78 o                         
   9   2   2          9.51         11.35         1.37 o                         
  10   2   2          3.31          4.00         1.42 o                         
 -12   3   2          0.41         -1.70         1.96 o                         
 -11   3   2          2.16          4.23         2.09 o                         
 -10   3   2          2.26          2.38         1.01 o                         
  -9   3   2         80.67         80.22         1.87 o                         
  -8   3   2          7.14          6.81         0.71 o                         
  -7   3   2         11.32         12.74         1.01 o                         
  -6   3   2         18.15         20.27         0.89 o                         
  -5   3   2        105.78        107.22         1.89 o                         
  -4   3   2        377.43        399.52         3.41 o                         
  -3   3   2        811.80        906.57         7.79 o                         
  -2   3   2        414.42        429.12         3.61 o                         
  -1   3   2          4.03          2.54         0.13 o                         
   0   3   2       1321.15       1295.52        22.70 o                         
   1   3   2          5.24          5.99         0.22 o                         
   2   3   2        447.89        532.43         5.28 o                         
   3   3   2        224.16        265.83         2.56 o                         
   4   3   2        121.58        120.13         1.71 o                         
   5   3   2         53.85         59.39         1.04 o                         
   6   3   2          9.71         14.04         1.08 o                         
   7   3   2         24.72         24.10         1.39 o                         
   8   3   2          0.01          0.33         1.02 o                         
   9   3   2          2.87          3.23         1.15 o                         
  10   3   2          1.31          0.98         1.51 o                         
 -12   4   2          0.40         -1.02         1.73 o                         
 -11   4   2         79.35         79.94         3.07 o                         
 -10   4   2        133.49        140.56         3.60 o                         
  -9   4   2          2.92          2.22         0.83 o                         
  -8   4   2         53.66         52.51         1.40 o                         
  -7   4   2          1.84          1.71         0.54 o                         
  -6   4   2        148.96        139.64         2.23 o                         
  -5   4   2         65.98         61.77         1.44 o                         
  -4   4   2         15.23         11.51         0.29 o                         
  -3   4   2          7.27         12.50         0.26 o                         
  -2   4   2       1005.08       1031.83         9.05 o                         
  -1   4   2        549.51        556.15         5.48 o                         
   0   4   2        799.99        870.96        13.67 o                         
   1   4   2         21.34         19.60         0.45 o                         
   2   4   2        126.57        137.21         1.46 o                         
   3   4   2         48.91         47.79         0.86 o                         
   4   4   2          1.28          2.07         0.33 o                         
   5   4   2        320.14        298.57         3.59 o                         
   6   4   2        977.31        917.63        12.97 o                         
   7   4   2         25.95         23.37         1.17 o                         
   8   4   2         40.17         38.37         1.62 o                         
   9   4   2         19.23         20.22         1.44 o                         
  10   4   2         21.86         22.98         1.75 o                         
 -12   5   2          1.47          3.22         1.79 o                         
 -11   5   2         14.06         14.95         2.82 o                         
 -10   5   2        187.85        188.87         3.41 o                         
  -9   5   2         47.23         46.08         1.59 o                         
  -8   5   2         24.13         29.38         1.48 o                         
  -7   5   2          4.01          3.50         0.56 o                         
  -6   5   2          9.34         13.81         0.67 o                         
  -5   5   2          0.02          0.30         0.38 o                         
  -4   5   2        662.10        704.73         7.19 o                         
  -3   5   2        506.70        529.97         4.36 o                         
  -2   5   2          0.99          1.00         0.14 o                         
  -1   5   2         21.88         20.55         0.33 o                         
   0   5   2        179.46        231.73         3.36 o                         
   1   5   2          9.54         12.79         0.43 o                         
   2   5   2         67.42         92.76         1.13 o                         
   3   5   2         24.78         23.58         0.67 o                         
   4   5   2        112.92        115.82         1.53 o                         
   5   5   2        255.25        240.35         3.24 o                         
   6   5   2          0.74          1.72         0.55 o                         
   7   5   2         15.47         15.70         0.93 o                         
   8   5   2          3.98          4.56         0.97 o                         
   9   5   2          2.54          2.05         1.66 o                         
  10   5   2         41.67         49.58         6.52 o                         
 -12   6   2          8.38          7.11         1.84 o                         
 -11   6   2          8.04         10.68         1.57 o                         
 -10   6   2         72.05         76.16         2.50 o                         
  -9   6   2          5.22          6.69         0.90 o                         
  -8   6   2         95.23        103.18         2.03 o                         
  -7   6   2         45.75         45.32         1.23 o                         
  -6   6   2        106.46        116.62         1.96 o                         
  -5   6   2          0.63          0.73         0.34 o                         
  -4   6   2        983.16       1092.84        15.10 o                         
  -3   6   2         44.80         54.48         0.53 o                         
  -2   6   2          4.44          6.75         0.35 o                         
  -1   6   2       1157.38       1140.39        11.18 o                         
   0   6   2        210.23        216.93         2.55 o                         
   1   6   2        751.48        900.36         9.49 o                         
   2   6   2         65.87         79.36         1.03 o                         
   3   6   2        104.37         98.10         1.45 o                         
   4   6   2          0.31         -0.44         0.44 o                         
   5   6   2         30.53         24.56         0.86 o                         
   6   6   2          3.23          2.03         0.66 o                         
   7   6   2         32.59         34.89         1.62 o                         
   8   6   2         36.61         38.46         1.72 o                         
   9   6   2          6.87          6.09         1.49 o                         
  10   6   2        140.73        150.33         4.16 o                         
 -11   7   2         66.85         67.29         2.67 o                         
 -10   7   2          0.19          0.65         1.12 o                         
  -9   7   2         16.48         15.68         1.03 o                         
  -8   7   2        339.30        342.06         5.16 o                         
  -7   7   2         31.93         30.52         1.12 o                         
  -6   7   2        271.73        264.89         3.94 o                         
  -5   7   2         22.79         20.87         0.62 o                         
  -4   7   2          7.86          8.34         0.31 o                         
  -3   7   2        269.76        283.93         2.58 o                         
  -2   7   2        242.09        243.53         2.48 o                         
  -1   7   2        559.48        579.21         5.40 o                         
   0   7   2         67.83         64.36         0.93 o                         
   1   7   2        487.75        509.20         5.43 o                         
   2   7   2         19.81         19.11         1.05 o                         
   3   7   2         38.46         38.89         0.86 o                         
   4   7   2         29.96         29.52         1.24 o                         
   5   7   2          6.86          7.58         0.63 o                         
   6   7   2          3.60          4.38         1.03 o                         
   7   7   2          1.40          0.43         0.81 o                         
   8   7   2          9.10          9.85         1.26 o                         
   9   7   2         14.16         15.97         2.41 o                         
  10   7   2          1.48          4.23         1.91 o                         
 -11   8   2          6.98          9.79         1.59 o                         
 -10   8   2          4.39          3.54         1.22 o                         
  -9   8   2         72.16         68.07         1.93 o                         
  -8   8   2        115.05        117.24         2.26 o                         
  -7   8   2        122.41        124.16         2.19 o                         
  -6   8   2         68.88         67.48         1.38 o                         
  -5   8   2         28.27         29.84         0.74 o                         
  -4   8   2          2.29          1.03         0.25 o                         
  -3   8   2        454.69        501.86         4.72 o                         
  -2   8   2        551.46        601.13         6.06 o                         
  -1   8   2        602.33        616.34         5.75 o                         
   0   8   2         15.66         16.94         0.50 o                         
   1   8   2         69.76         49.75         1.38 o                         
   2   8   2         85.58         88.62         2.32 o                         
   3   8   2        196.78        176.20         2.69 o                         
   4   8   2        122.86        130.23         2.15 o                         
   5   8   2          6.62          6.15         0.64 o                         
   6   8   2        141.75        133.32         2.39 o                         
   7   8   2          4.60          4.32         0.87 o                         
   8   8   2         16.21         17.01         1.39 o                         
   9   8   2          0.29          0.76         1.86 o                         
  10   8   2          6.80          6.68         2.02 o                         
 -11   9   2          5.41          4.14         1.60 o                         
 -10   9   2          0.02         -1.21         1.21 o                         
  -9   9   2          0.62         -0.13         0.97 o                         
  -8   9   2         38.11         37.41         1.44 o                         
  -7   9   2        212.15        208.30         3.29 o                         
  -6   9   2          2.95          2.02         0.50 o                         
  -5   9   2        268.83        263.78         2.94 o                         
  -4   9   2        190.89        185.32         2.41 o                         
  -3   9   2        114.10        112.40         1.46 o                         
  -2   9   2        533.04        538.06         5.04 o                         
  -1   9   2         81.62         84.57         0.97 o                         
   0   9   2         38.95         50.27         0.85 o                         
   1   9   2          2.62          0.56         0.30 o                         
   2   9   2        446.55        434.39         6.21 o                         
   3   9   2         84.10         81.45         1.61 o                         
   4   9   2        426.86        385.34         5.61 o                         
   5   9   2         42.65         45.05         1.29 o                         
   6   9   2          5.46          4.66         0.77 o                         
   7   9   2          8.25          8.88         0.95 o                         
   8   9   2          0.06         -0.29         1.27 o                         
   9   9   2          0.68          2.61         1.66 o                         
 -11  10   2          4.80          8.57         1.76 o                         
 -10  10   2          4.66          5.11         1.36 o                         
  -9  10   2          7.22          6.59         1.09 o                         
  -8  10   2          0.70         -0.53         0.82 o                         
  -7  10   2        105.29        103.56         1.99 o                         
  -6  10   2          1.96          1.89         0.58 o                         
  -5  10   2          0.01          0.16         0.38 o                         
  -4  10   2          0.00          0.41         0.36 o                         
  -3  10   2         72.71         72.94         1.15 o                         
  -2  10   2        116.55        126.26         1.48 o                         
  -1  10   2        110.29        115.42         1.36 o                         
   0  10   2        933.62        889.55        11.14 o                         
   1  10   2          3.92          6.92         0.57 o                         
   2  10   2       1090.81       1042.47        14.58 o                         
   3  10   2        106.15         84.13         1.87 o                         
   4  10   2        177.14        155.04         2.52 o                         
   5  10   2         17.28         18.74         1.74 o                         
   6  10   2          2.75          2.17         0.79 o                         
   7  10   2          0.09         -0.90         0.90 o                         
   8  10   2         36.54         36.80         2.09 o                         
   9  10   2         13.17         11.97         2.49 o                         
 -11  11   2          7.65          8.12         1.85 o                         
 -10  11   2          9.80          9.18         1.72 o                         
  -9  11   2         24.33         22.67         1.65 o                         
  -8  11   2          3.56          2.06         0.91 o                         
  -7  11   2          0.55         -0.09         0.71 o                         
  -6  11   2         14.81         12.14         0.61 o                         
  -5  11   2          7.19          5.34         0.48 o                         
  -4  11   2         47.28         47.29         0.98 o                         
  -3  11   2         76.43         76.02         1.26 o                         
  -2  11   2          5.67          6.39         0.39 o                         
  -1  11   2        126.76        127.28         2.11 o                         
   0  11   2        383.20        348.83         4.09 o                         
   1  11   2        276.62        263.71         3.45 o                         
   2  11   2        244.11        231.72         3.46 o                         
   3  11   2         12.80         11.72         0.89 o                         
   4  11   2         45.36         40.29         1.16 o                         
   5  11   2         12.20         10.10         0.88 o                         
   6  11   2         74.20         69.23         1.78 o                         
   7  11   2          2.49          1.88         0.99 o                         
   8  11   2          4.29          4.00         1.79 o                         
   9  11   2          7.53          2.90         3.65 o                         
 -11  12   2          0.22         -0.13         1.81 o                         
 -10  12   2         11.60         12.09         1.95 o                         
  -9  12   2          1.30         -0.42         1.17 o                         
  -8  12   2          6.39          6.18         0.99 o                         
  -7  12   2          4.42          3.81         0.81 o                         
  -6  12   2          6.83          5.41         0.63 o                         
  -5  12   2         90.32         91.09         2.21 o                         
  -4  12   2        157.33        141.17         2.73 o                         
  -3  12   2         54.49         51.12         0.90 o                         
  -2  12   2         64.25         66.27         1.02 o                         
  -1  12   2         11.91          8.25         0.54 o                         
   0  12   2        845.95        802.32         9.19 o                         
   1  12   2        278.43        267.58         3.51 o                         
   2  12   2          0.03          0.25         0.55 o                         
   3  12   2         18.80         14.07         0.75 o                         
   4  12   2          0.09          0.13         0.52 o                         
   5  12   2         64.45         51.68         1.48 o                         
   6  12   2         20.80         19.15         1.05 o                         
   7  12   2          2.11          1.48         1.05 o                         
   8  12   2          0.13         -0.75         1.27 o                         
   9  12   2          2.95          2.28         1.95 o                         
 -10  13   2         46.84         49.43         2.60 o                         
  -9  13   2         32.94         36.94         1.66 o                         
  -8  13   2          2.22          2.04         1.01 o                         
  -7  13   2         44.95         44.89         1.41 o                         
  -6  13   2        224.19        232.58         3.26 o                         
  -5  13   2         28.52         30.38         1.51 o                         
  -4  13   2          0.43          1.07         0.56 o                         
  -3  13   2         56.04         51.60         0.87 o                         
  -2  13   2        113.56        110.42         1.38 o                         
  -1  13   2        146.81        143.65         1.62 o                         
   0  13   2          9.90         13.84         1.26 o                         
   1  13   2        274.31        272.95         3.60 o                         
   2  13   2         23.77         20.15         0.87 o                         
   3  13   2         50.24         48.09         1.27 o                         
   4  13   2         20.81         16.88         0.81 o                         
   5  13   2          6.60          4.54         0.71 o                         
   6  13   2          0.71         -0.55         0.90 o                         
   7  13   2         16.45         15.68         1.25 o                         
   8  13   2          4.40          3.20         1.40 o                         
   9  13   2          0.77          0.72         2.33 o                         
 -10  14   2          7.28          7.47         1.95 o                         
  -9  14   2         43.09         42.11         2.33 o                         
  -8  14   2         34.41         36.97         1.66 o                         
  -7  14   2          7.66          8.03         0.86 o                         
  -6  14   2        279.74        281.04         4.36 o                         
  -5  14   2         24.02         33.89         1.27 o                         
  -4  14   2        121.88        107.54         1.58 o                         
  -3  14   2         83.04         76.70         1.60 o                         
  -2  14   2          0.05          0.11         0.41 o                         
  -1  14   2         70.97         65.98         1.08 o                         
   0  14   2         72.31         50.58         1.03 o                         
   1  14   2         56.99         50.29         1.20 o                         
   2  14   2         97.52         85.22         1.48 o                         
   3  14   2         32.94         32.48         1.10 o                         
   4  14   2          6.13          4.70         0.63 o                         
   5  14   2          0.22         -0.36         0.71 o                         
   6  14   2          0.01         -0.84         0.84 o                         
   7  14   2          0.63          0.93         1.12 o                         
   8  14   2         11.55         11.91         1.37 o                         
 -10  15   2          5.49          2.84         2.15 o                         
  -9  15   2         25.59         25.69         2.20 o                         
  -8  15   2          9.18         11.05         1.26 o                         
  -7  15   2         11.19         11.50         1.08 o                         
  -6  15   2         12.84         12.72         1.18 o                         
  -5  15   2        207.35        191.80         2.80 o                         
  -4  15   2         23.36         25.66         1.05 o                         
  -3  15   2         13.60          9.76         0.50 o                         
  -2  15   2         37.22         33.73         0.99 o                         
  -1  15   2         14.60         13.42         0.57 o                         
   0  15   2          0.49          0.33         0.53 o                         
   1  15   2          4.48          3.16         0.58 o                         
   2  15   2         25.95         26.27         1.06 o                         
   3  15   2          0.26          0.87         0.65 o                         
   4  15   2        175.63        172.47         2.69 o                         
   5  15   2         34.87         35.87         1.48 o                         
   6  15   2         18.92         18.76         1.06 o                         
   7  15   2         15.71         15.09         1.43 o                         
   8  15   2         63.36         63.93         3.77 o                         
  -9  16   2          3.00          6.93         2.34 o                         
  -8  16   2          3.50          5.78         1.54 o                         
  -7  16   2         28.59         27.45         1.37 o                         
  -6  16   2          0.12          0.87         0.96 o                         
  -5  16   2          0.06         -0.80         0.84 o                         
  -4  16   2          0.02         -0.50         0.77 o                         
  -3  16   2          8.89          5.49         0.65 o                         
  -2  16   2         24.48         20.50         0.75 o                         
  -1  16   2        189.14        167.15         3.41 o                         
   0  16   2         47.90         45.30         1.11 o                         
   1  16   2         41.42         37.58         1.22 o                         
   2  16   2         11.62         11.45         0.98 o                         
   3  16   2         22.01         19.62         1.00 o                         
   4  16   2        111.16        112.12         3.75 o                         
   5  16   2          5.60          6.07         0.86 o                         
   6  16   2          0.75          1.30         1.03 o                         
   7  16   2         20.89         24.97         1.40 o                         
   8  16   2        107.32        109.03         4.01 o                         
  -9  17   2          6.58          7.05         2.15 o                         
  -8  17   2         39.84         41.38         2.03 o                         
  -7  17   2          0.12          0.88         1.30 o                         
  -6  17   2         37.84         38.69         2.21 o                         
  -5  17   2          9.74          9.74         0.99 o                         
  -4  17   2         11.51         10.62         0.98 o                         
  -3  17   2          0.22          0.70         0.79 o                         
  -2  17   2          0.32          1.40         0.55 o                         
  -1  17   2          3.48          2.05         0.69 o                         
   0  17   2          0.03          0.51         0.62 o                         
   1  17   2         32.23         35.86         1.32 o                         
   2  17   2         58.60         58.08         2.04 o                         
   3  17   2        115.54        122.96         2.37 o                         
   4  17   2          8.22          9.06         0.83 o                         
   5  17   2          4.64          2.54         0.91 o                         
   6  17   2          1.77          0.99         1.11 o                         
   7  17   2          2.36          1.61         1.82 o                         
  -9  18   2          5.57          5.17         4.40 o                         
  -8  18   2         11.35         13.29         2.16 o                         
  -7  18   2          6.13          4.77         1.43 o                         
  -6  18   2         65.53         64.70         2.20 o                         
  -5  18   2          0.01         -0.68         1.04 o                         
  -4  18   2         16.35         16.84         1.07 o                         
  -3  18   2         31.42         29.95         1.52 o                         
  -2  18   2         80.38         82.17         1.93 o                         
  -1  18   2         16.41         20.59         1.08 o                         
   0  18   2         28.72         30.49         1.31 o                         
   1  18   2         55.56         52.42         1.62 o                         
   2  18   2          0.20          0.49         0.88 o                         
   3  18   2         36.22         38.95         1.46 o                         
   4  18   2         66.67         66.09         2.09 o                         
   5  18   2          7.00          7.84         1.37 o                         
   6  18   2          0.55          2.76         2.22 o                         
   7  18   2          7.65          6.71         2.02 o                         
  -8  19   2          2.76          1.33         2.99 o                         
  -7  19   2          3.82          5.03         1.53 o                         
  -6  19   2         65.09         66.14         3.18 o                         
  -5  19   2          2.76          2.14         1.17 o                         
  -4  19   2         30.00         33.16         2.17 o                         
  -3  19   2         24.86         26.90         1.27 o                         
  -2  19   2         70.11         73.14         1.94 o                         
  -1  19   2         90.72         95.96         1.81 o                         
   0  19   2         46.42         51.55         2.08 o                         
   1  19   2          2.26          3.50         0.99 o                         
   2  19   2         56.53         54.26         1.95 o                         
   3  19   2         59.38         54.57         1.99 o                         
   4  19   2          7.81          6.62         1.55 o                         
   5  19   2          1.62          0.22         2.37 o                         
   6  19   2          0.05          1.99         1.87 o                         
  -8  20   2          1.63         -0.88         3.54 o                         
  -7  20   2          4.87          7.77         3.05 o                         
  -6  20   2         54.11         55.08         2.84 o                         
  -5  20   2         63.39         66.90         2.43 o                         
  -4  20   2        181.36        196.98         3.55 o                         
  -3  20   2          0.07          1.17         1.10 o                         
  -2  20   2          2.92          2.38         1.32 o                         
  -1  20   2         55.46         62.84         2.31 o                         
   0  20   2         12.51         14.95         1.35 o                         
   1  20   2         12.67         14.55         1.30 o                         
   2  20   2          2.42          0.10         1.28 o                         
   3  20   2         15.69         14.53         1.51 o                         
   4  20   2          0.14          0.86         1.91 o                         
   5  20   2         14.53         15.48         1.94 o                         
   6  20   2          0.00          1.77         2.06 o                         
  -7  21   2          4.92          2.96         2.85 o                         
  -6  21   2          0.03         -1.48         1.63 o                         
  -5  21   2        241.37        259.32         4.58 o                         
  -4  21   2          0.22         -0.53         1.36 o                         
  -3  21   2          6.99          6.32         1.65 o                         
  -2  21   2          0.92          1.54         1.21 o                         
  -1  21   2          1.21         -0.68         1.41 o                         
   0  21   2        143.94        156.75         3.56 o                         
   1  21   2          7.08         11.28         1.85 o                         
   2  21   2          7.67         10.09         1.52 o                         
   3  21   2         32.95         31.96         2.33 o                         
   4  21   2          1.59          1.27         1.92 o                         
   5  21   2          3.11          1.44         3.13 o                         
  -7  22   2          7.44          9.44         3.25 o                         
  -6  22   2         10.46         10.94         2.00 o                         
  -5  22   2         12.80         15.54         1.96 o                         
  -4  22   2          0.20          0.56         1.67 o                         
  -3  22   2          0.01         -1.06         1.41 o                         
  -2  22   2          4.69          4.22         1.41 o                         
  -1  22   2          0.00         -1.53         1.53 o                         
   0  22   2        138.89        152.18         4.75 o                         
   1  22   2         16.57         22.31         2.20 o                         
   2  22   2          8.86         12.19         2.69 o                         
   3  22   2         17.19         22.23         2.82 o                         
   4  22   2          0.02          0.70         1.93 o                         
   5  22   2          0.25          0.30         2.12 o                         
  -6  23   2          0.46          1.92         4.52 o                         
  -5  23   2         32.66         32.27         2.08 o                         
  -4  23   2         15.20         12.03         5.34 o                         
  -3  23   2          1.50         -0.05         2.51 o                         
  -2  23   2          0.25         -1.15         1.77 o                         
  -1  23   2         77.60         85.68         3.15 o                         
   0  23   2         23.51         23.09         1.93 o                         
   1  23   2          0.18         -3.12         3.12 o                         
   2  23   2         47.53         54.74         4.22 o                         
   3  23   2          0.84          2.09         2.57 o                         
   4  23   2         19.39         20.38         4.34 o                         
  -5  24   2          1.73          7.17         2.65 o                         
  -4  24   2          0.09         -0.10         3.87 o                         
  -3  24   2          0.53          2.16         2.84 o                         
  -2  24   2          1.07          0.20         2.27 o                         
  -1  24   2         30.28         34.32         2.68 o                         
   0  24   2          0.81          3.64         2.07 o                         
   1  24   2          6.99          6.93         2.63 o                         
   2  24   2          8.05          5.09         2.73 o                         
   3  24   2         17.92         21.12         3.08 o                         
  -4  25   2          0.38         -1.29         2.62 o                         
  -3  25   2         20.85         23.38         5.31 o                         
  -2  25   2          2.15         10.51         4.97 o                         
  -1  25   2         20.62         22.39         2.73 o                         
   0  25   2          5.17          6.11         3.80 o                         
   1  25   2          6.08          3.04         2.84 o                         
   2  25   2         11.04         12.53         3.19 o                         
  -1  26   2         14.04         14.48         3.58 o                         
 -12   1   3         11.62         11.76         1.69 o                         
 -11   1   3          0.29         -0.47         1.38 o                         
 -10   1   3          4.19          3.21         0.95 o                         
  -9   1   3         14.31         13.30         1.00 o                         
  -8   1   3        178.49        175.08         3.28 o                         
  -7   1   3          3.82          2.72         0.58 o                         
  -6   1   3          4.41          3.87         0.49 o                         
  -5   1   3        405.63        458.72         7.66 o                         
  -4   1   3       2783.63       2852.96        22.78 o                         
  -3   1   3        737.44        792.06         6.36 o                         
  -2   1   3        493.79        480.70         3.93 o                         
  -1   1   3        220.07        242.67         2.29 o                         
   0   1   3        218.45        251.06         2.69 o                         
   1   1   3         39.42         54.87         0.83 o                         
   2   1   3          3.26          9.15         0.26 o                         
   3   1   3          5.25          7.97         0.33 o                         
   4   1   3        134.77        133.60         1.50 o                         
   5   1   3         25.63         24.03         1.17 o                         
   6   1   3          0.38          1.04         0.61 o                         
   7   1   3          0.06          0.59         0.76 o                         
   8   1   3         37.20         38.16         1.66 o                         
   9   1   3          7.72          6.53         2.12 o                         
 -12   2   3         17.74         16.46         1.97 o                         
 -11   2   3          0.15         -0.38         1.39 o                         
 -10   2   3         13.06         12.96         1.05 o                         
  -9   2   3         38.08         40.47         1.42 o                         
  -8   2   3          3.14          3.39         0.62 o                         
  -7   2   3         87.48         87.29         2.15 o                         
  -6   2   3          0.39          0.12         0.40 o                         
  -5   2   3         18.85         24.80         0.62 o                         
  -4   2   3       1533.94       1624.10        14.00 o                         
  -3   2   3        151.62        184.60         1.54 o                         
  -2   2   3        258.33        261.69         2.47 o                         
  -1   2   3        406.57        410.17         4.35 o                         
   0   2   3          0.17          1.00         0.17 o                         
   1   2   3          3.30          3.73         0.23 o                         
   2   2   3         11.26         14.84         0.37 o                         
   3   2   3         17.73         19.69         0.51 o                         
   4   2   3        448.52        432.88         5.59 o                         
   5   2   3        141.90        129.03         1.93 o                         
   6   2   3         15.26         15.71         0.81 o                         
   7   2   3         13.66         14.18         0.90 o                         
   8   2   3         73.81         72.98         1.97 o                         
   9   2   3         14.00         15.34         1.98 o                         
 -12   3   3          0.21          1.78         1.85 o                         
 -11   3   3         12.39         11.05         1.62 o                         
 -10   3   3          5.78          5.34         0.99 o                         
  -9   3   3         14.39         11.97         0.87 o                         
  -8   3   3          1.84          1.72         0.62 o                         
  -7   3   3         26.00         25.61         0.94 o                         
  -6   3   3         22.10         16.80         0.75 o                         
  -5   3   3        786.19        810.10         9.27 o                         
  -4   3   3       1397.74       1471.55        11.32 o                         
  -3   3   3          0.23          0.12         0.17 o                         
  -2   3   3         41.65         45.22         0.51 o                         
  -1   3   3          3.83          5.88         0.23 o                         
   0   3   3        531.57        594.40         6.79 o                         
   1   3   3         11.82         16.88         0.45 o                         
   2   3   3          1.83          1.83         0.26 o                         
   3   3   3          1.44          4.95         0.42 o                         
   4   3   3       1226.41       1151.69        20.93 o                         
   5   3   3        191.14        174.43         2.25 o                         
   6   3   3          0.61          1.59         0.65 o                         
   7   3   3          2.88          3.30         0.79 o                         
   8   3   3          1.79          2.79         1.17 o                         
   9   3   3          9.87         10.39         1.55 o                         
 -12   4   3         12.48         14.10         1.69 o                         
 -11   4   3         21.26         20.90         1.73 o                         
 -10   4   3          2.52          2.42         0.99 o                         
  -9   4   3          5.84          4.19         0.81 o                         
  -8   4   3          0.10         -0.21         0.61 o                         
  -7   4   3         35.72         30.80         1.00 o                         
  -6   4   3         81.80         76.84         1.41 o                         
  -5   4   3         11.58         15.54         0.71 o                         
  -4   4   3          1.48          1.95         0.33 o                         
  -3   4   3         49.84         49.65         0.53 o                         
  -2   4   3        297.93        294.70         2.78 o                         
  -1   4   3         26.90         18.45         0.39 o                         
   0   4   3       4163.94       4467.50        50.48 o                         
   1   4   3         36.96         60.65         0.97 o                         
   2   4   3          0.81          2.15         0.28 o                         
   3   4   3        114.51        123.99         2.30 o                         
   4   4   3         44.83         55.73         1.29 o                         
   5   4   3         99.96         95.51         1.57 o                         
   6   4   3         26.31         24.85         1.17 o                         
   7   4   3          6.72          6.63         1.07 o                         
   8   4   3          5.61          6.01         1.09 o                         
   9   4   3         27.58         32.15         1.85 o                         
 -12   5   3         84.24         86.20         3.23 o                         
 -11   5   3         10.65         15.58         3.39 o                         
 -10   5   3         41.39         47.70         1.84 o                         
  -9   5   3          0.83          0.86         0.80 o                         
  -8   5   3         13.89         12.17         0.76 o                         
  -7   5   3        144.60        146.93         2.41 o                         
  -6   5   3         86.00         82.44         1.50 o                         
  -5   5   3        310.99        309.93         3.38 o                         
  -4   5   3        223.38        248.36         2.54 o                         
  -3   5   3         13.24         12.00         0.29 o                         
  -2   5   3        196.81        204.62         2.09 o                         
  -1   5   3        451.94        510.98         5.42 o                         
   0   5   3        331.23        381.49         4.42 o                         
   1   5   3         30.38         42.08         0.80 o                         
   2   5   3        256.01        252.02         3.28 o                         
   3   5   3        220.68        196.95         2.97 o                         
   4   5   3        167.79        134.99         2.22 o                         
   5   5   3          1.36          1.04         0.59 o                         
   6   5   3          2.55          1.34         0.67 o                         
   7   5   3          0.00         -0.21         0.99 o                         
   8   5   3          3.62          5.62         1.12 o                         
   9   5   3         11.05         15.00         1.96 o                         
 -12   6   3         26.81         23.59         2.64 o                         
 -11   6   3         14.79         16.43         2.64 o                         
 -10   6   3        149.38        147.22         2.89 o                         
  -9   6   3          0.17         -0.06         0.82 o                         
  -8   6   3          7.76          7.09         0.91 o                         
  -7   6   3         15.14         14.56         0.79 o                         
  -6   6   3        103.74        109.84         1.85 o                         
  -5   6   3         18.17         17.56         0.53 o                         
  -4   6   3         93.66         97.81         1.69 o                         
  -3   6   3        214.34        219.70         2.01 o                         
  -2   6   3        524.83        535.23         6.07 o                         
  -1   6   3        143.11        167.33         1.74 o                         
   0   6   3        177.75        176.50         2.14 o                         
   1   6   3          2.59          1.71         0.33 o                         
   2   6   3         78.68         79.34         1.39 o                         
   3   6   3         32.60         31.37         0.89 o                         
   4   6   3         23.01         16.21         0.74 o                         
   5   6   3          2.61          0.64         0.61 o                         
   6   6   3          8.72          9.44         0.79 o                         
   7   6   3          0.47         -0.12         0.94 o                         
   8   6   3         11.56         12.31         1.40 o                         
   9   6   3         13.48         12.54         1.84 o                         
 -12   7   3         21.71         23.43         2.21 o                         
 -11   7   3          6.60          6.22         1.74 o                         
 -10   7   3         38.03         41.19         1.90 o                         
  -9   7   3         15.65         16.33         1.00 o                         
  -8   7   3          0.84          1.73         0.83 o                         
  -7   7   3          0.21          0.69         0.57 o                         
  -6   7   3          0.19          0.13         0.58 o                         
  -5   7   3         14.86         17.68         0.55 o                         
  -4   7   3         65.56         68.92         1.19 o                         
  -3   7   3        353.38        358.49         3.87 o                         
  -2   7   3         24.68         36.15         0.62 o                         
  -1   7   3         32.41         41.15         0.64 o                         
   0   7   3          9.42         12.40         0.50 o                         
   1   7   3        132.98        143.50         4.37 o                         
   2   7   3          0.46          3.38         0.53 o                         
   3   7   3        362.58        327.74         4.78 o                         
   4   7   3         75.90         69.90         1.44 o                         
   5   7   3         19.49         20.91         0.92 o                         
   6   7   3         90.27         91.99         1.95 o                         
   7   7   3          1.20         -0.01         0.86 o                         
   8   7   3         69.70         70.09         2.62 o                         
   9   7   3         16.94         17.34         1.89 o                         
 -12   8   3          7.91          6.35         3.29 o                         
 -11   8   3          5.00          6.31         1.54 o                         
 -10   8   3          1.67          4.37         1.14 o                         
  -9   8   3        176.87        174.19         3.07 o                         
  -8   8   3        349.14        347.87         5.24 o                         
  -7   8   3         64.52         64.31         1.46 o                         
  -6   8   3         21.61         20.31         0.75 o                         
  -5   8   3         45.38         48.07         0.87 o                         
  -4   8   3        112.49        118.63         2.22 o                         
  -3   8   3          2.40          1.87         0.26 o                         
  -2   8   3         51.71         52.04         0.74 o                         
  -1   8   3        372.22        362.29         4.23 o                         
   0   8   3          6.76          8.07         0.55 o                         
   1   8   3          4.86         10.02         0.52 o                         
   2   8   3        238.02        203.51         3.57 o                         
   3   8   3          2.32          1.81         0.46 o                         
   4   8   3          8.07          9.11         0.63 o                         
   5   8   3          0.18          0.16         0.64 o                         
   6   8   3         25.04         23.55         1.15 o                         
   7   8   3          4.32          4.79         0.94 o                         
   8   8   3         68.05         68.95         4.01 o                         
   9   8   3         35.27         35.64         2.94 o                         
 -11   9   3          4.04          4.59         1.56 o                         
 -10   9   3          2.76          2.87         1.20 o                         
  -9   9   3        117.14        124.74         2.52 o                         
  -8   9   3          4.94          7.67         0.82 o                         
  -7   9   3          1.40          0.87         0.63 o                         
  -6   9   3        101.70         95.56         1.43 o                         
  -5   9   3         14.09         18.25         0.85 o                         
  -4   9   3        530.92        529.07         6.72 o                         
  -3   9   3         69.58         70.85         1.14 o                         
  -2   9   3         61.04         49.53         0.97 o                         
  -1   9   3         28.69         22.91         0.75 o                         
   0   9   3         13.71         12.38         0.62 o                         
   1   9   3        374.86        375.48         6.25 o                         
   2   9   3        346.38        348.64         5.09 o                         
   3   9   3          1.07          1.03         0.48 o                         
   4   9   3        400.25        371.94         5.47 o                         
   5   9   3          1.10          1.32         0.67 o                         
   6   9   3         14.61         15.12         0.95 o                         
   7   9   3         38.21         36.89         1.77 o                         
   8   9   3         40.68         44.03         2.56 o                         
   9   9   3          0.06         -1.95         2.81 o                         
 -11  10   3         14.32         17.64         2.02 o                         
 -10  10   3          2.11          4.23         1.25 o                         
  -9  10   3          0.01          0.06         0.97 o                         
  -8  10   3         18.41         17.11         0.95 o                         
  -7  10   3          0.40         -0.18         0.66 o                         
  -6  10   3         52.90         48.69         1.01 o                         
  -5  10   3          0.11          0.58         0.49 o                         
  -4  10   3          3.78          3.10         0.46 o                         
  -3  10   3         21.22         20.69         0.94 o                         
  -2  10   3        532.09        490.46         5.68 o                         
  -1  10   3        150.68        146.83         2.28 o                         
   0  10   3        206.80        205.04         3.08 o                         
   1  10   3          0.23          1.41         0.45 o                         
   2  10   3        799.81        737.99        10.45 o                         
   3  10   3        119.56        105.66         1.92 o                         
   4  10   3          8.12          6.61         0.96 o                         
   5  10   3          3.82          3.20         0.75 o                         
   6  10   3          0.07         -0.82         0.82 o                         
   7  10   3          0.30         -0.98         0.98 o                         
   8  10   3         10.70         12.46         2.32 o                         
   9  10   3          7.36          8.07         2.70 o                         
 -11  11   3         20.49         19.31         1.75 o                         
 -10  11   3         13.55         14.09         1.38 o                         
  -9  11   3          2.12          0.96         1.06 o                         
  -8  11   3          1.28         -0.16         0.92 o                         
  -7  11   3          4.61          3.85         0.75 o                         
  -6  11   3          0.16          0.16         0.54 o                         
  -5  11   3          1.20          1.62         0.54 o                         
  -4  11   3          3.69          3.39         0.44 o                         
  -3  11   3         26.63         24.63         1.30 o                         
  -2  11   3        739.75        684.61         7.87 o                         
  -1  11   3        107.21        105.95         1.58 o                         
   0  11   3         82.45         76.88         1.43 o                         
   1  11   3        280.50        258.43         3.48 o                         
   2  11   3          1.23          1.16         0.53 o                         
   3  11   3         40.16         28.84         1.10 o                         
   4  11   3         17.30         18.57         0.85 o                         
   5  11   3         20.77         20.56         1.04 o                         
   6  11   3         27.44         28.04         1.28 o                         
   7  11   3          0.18          0.74         1.06 o                         
   8  11   3          8.30          6.24         1.42 o                         
 -11  12   3          1.96          2.37         1.78 o                         
 -10  12   3         34.80         34.09         2.04 o                         
  -9  12   3         21.33         19.14         1.36 o                         
  -8  12   3          9.24          8.50         1.27 o                         
  -7  12   3          0.02          1.39         1.16 o                         
  -6  12   3          4.00          5.05         0.83 o                         
  -5  12   3         13.98         10.23         1.22 o                         
  -4  12   3         21.35         18.03         0.78 o                         
  -3  12   3         10.96          9.27         0.46 o                         
  -2  12   3         44.17         43.93         0.98 o                         
  -1  12   3        987.54        951.48        10.88 o                         
   0  12   3        176.13        162.24         2.59 o                         
   1  12   3        543.84        512.56         6.55 o                         
   2  12   3          2.96          2.62         0.58 o                         
   3  12   3         28.36         25.49         1.12 o                         
   4  12   3          3.56          3.24         0.60 o                         
   5  12   3          0.21          0.85         0.70 o                         
   6  12   3         18.54         18.71         1.13 o                         
   7  12   3         12.69         11.17         1.50 o                         
   8  12   3          6.05          4.73         1.49 o                         
 -11  13   3         11.65         14.13         2.02 o                         
 -10  13   3          0.21          1.49         1.52 o                         
  -9  13   3         11.57         11.29         1.26 o                         
  -8  13   3          3.09          2.91         1.00 o                         
  -7  13   3         12.82         12.91         1.17 o                         
  -6  13   3        577.71        563.59         9.38 o                         
  -5  13   3         47.99         41.48         1.26 o                         
  -4  13   3        130.86        137.10         2.03 o                         
  -3  13   3          1.63          1.01         0.45 o                         
  -2  13   3        118.30        109.38         1.73 o                         
  -1  13   3        582.40        537.26         7.66 o                         
   0  13   3         19.92         16.29         1.18 o                         
   1  13   3          7.02          7.93         0.55 o                         
   2  13   3         69.57         64.75         1.48 o                         
   3  13   3          4.55          4.65         0.69 o                         
   4  13   3         17.80         15.44         0.77 o                         
   5  13   3         47.99         45.32         1.42 o                         
   6  13   3         41.77         41.05         1.61 o                         
   7  13   3          0.00          1.27         1.13 o                         
   8  13   3          1.11         -1.06         1.32 o                         
 -10  14   3         14.02         13.21         2.65 o                         
  -9  14   3          0.90          2.77         1.31 o                         
  -8  14   3         11.92         14.24         1.15 o                         
  -7  14   3          0.26          2.02         1.08 o                         
  -6  14   3        193.72        198.95         3.28 o                         
  -5  14   3         50.66         40.31         1.31 o                         
  -4  14   3         86.83         83.80         1.36 o                         
  -3  14   3         23.74         26.00         0.92 o                         
  -2  14   3         54.26         46.75         1.06 o                         
  -1  14   3          8.33          9.02         0.83 o                         
   0  14   3          0.50          0.07         0.72 o                         
   1  14   3          9.63          8.54         0.64 o                         
   2  14   3         14.70         14.91         0.85 o                         
   3  14   3          2.46          1.59         0.70 o                         
   4  14   3         49.05         47.64         1.58 o                         
   5  14   3         27.87         28.94         1.31 o                         
   6  14   3         78.04         77.88         2.01 o                         
   7  14   3          0.98          0.31         1.16 o                         
   8  14   3          3.62          2.94         1.57 o                         
 -10  15   3          7.73          5.66         1.90 o                         
  -9  15   3         19.76         20.51         1.55 o                         
  -8  15   3         51.08         51.44         2.41 o                         
  -7  15   3          0.40          1.39         1.16 o                         
  -6  15   3         19.97         21.25         1.79 o                         
  -5  15   3         24.36         21.17         1.11 o                         
  -4  15   3         11.08          9.84         0.61 o                         
  -3  15   3          0.39         -0.08         0.54 o                         
  -2  15   3         29.07         24.06         0.93 o                         
  -1  15   3          0.01          0.00         0.53 o                         
   0  15   3         56.32         51.09         1.31 o                         
   1  15   3         14.27         12.94         0.76 o                         
   2  15   3          0.03         -0.18         0.66 o                         
   3  15   3          0.21          0.49         0.75 o                         
   4  15   3          1.20          0.59         0.86 o                         
   5  15   3         13.30         13.55         0.97 o                         
   6  15   3         34.36         37.93         1.96 o                         
   7  15   3         10.56         14.54         1.61 o                         
 -10  16   3          2.63          1.96         2.25 o                         
  -9  16   3         21.32         19.23         2.91 o                         
  -8  16   3         14.41         12.31         1.63 o                         
  -7  16   3        170.29        168.70         3.63 o                         
  -6  16   3         19.63         19.58         0.97 o                         
  -5  16   3          0.45         -0.40         0.75 o                         
  -4  16   3          9.50          7.21         0.69 o                         
  -3  16   3          7.78          9.16         0.62 o                         
  -2  16   3         19.67         13.74         0.89 o                         
  -1  16   3         32.42         29.31         1.03 o                         
   0  16   3         27.13         25.13         1.15 o                         
   1  16   3         34.24         31.25         1.24 o                         
   2  16   3         26.90         26.65         1.17 o                         
   3  16   3         18.36         17.98         1.09 o                         
   4  16   3          0.45          0.28         0.90 o                         
   5  16   3          0.90          3.13         0.99 o                         
   6  16   3         34.36         32.74         1.62 o                         
   7  16   3         25.63         25.88         1.78 o                         
  -9  17   3          1.83          2.17         2.49 o                         
  -8  17   3          4.88          1.70         1.65 o                         
  -7  17   3          7.48          7.15         1.24 o                         
  -6  17   3          5.29          5.13         0.96 o                         
  -5  17   3         23.76         24.25         1.06 o                         
  -4  17   3         23.74         21.94         0.94 o                         
  -3  17   3         20.28         17.04         0.86 o                         
  -2  17   3        124.75        125.66         2.04 o                         
  -1  17   3          0.24         -0.35         0.62 o                         
   0  17   3         31.62         30.45         1.29 o                         
   1  17   3          7.09          7.73         0.82 o                         
   2  17   3        263.12        284.42         4.45 o                         
   3  17   3          1.28          1.97         0.89 o                         
   4  17   3          5.10          5.31         1.35 o                         
   5  17   3         17.46         17.78         1.48 o                         
   6  17   3         15.69         15.82         1.48 o                         
   7  17   3         96.47        101.02         3.99 o                         
  -9  18   3          5.77          3.33         4.37 o                         
  -8  18   3         27.79         27.53         2.02 o                         
  -7  18   3          0.05          0.61         1.35 o                         
  -6  18   3          0.17         -0.77         1.04 o                         
  -5  18   3         16.09         18.74         1.05 o                         
  -4  18   3         13.76         13.27         0.93 o                         
  -3  18   3         68.74         72.98         1.47 o                         
  -2  18   3         58.04         64.25         1.81 o                         
  -1  18   3         39.40         40.27         1.33 o                         
   0  18   3          7.75          6.56         0.84 o                         
   1  18   3         55.93         54.79         1.66 o                         
   2  18   3          7.21          6.94         0.92 o                         
   3  18   3         36.60         40.50         2.96 o                         
   4  18   3          0.31         -0.09         1.06 o                         
   5  18   3          0.03         -1.70         1.70 o                         
   6  18   3         56.50         62.31         3.43 o                         
  -8  19   3         18.22         16.35         2.26 o                         
  -7  19   3         29.17         32.01         2.10 o                         
  -6  19   3         72.18         78.44         2.49 o                         
  -5  19   3          0.26         -0.73         1.16 o                         
  -4  19   3          9.67         10.32         0.99 o                         
  -3  19   3         24.95         29.55         1.26 o                         
  -2  19   3          5.97          6.71         0.85 o                         
  -1  19   3          2.38          2.69         0.79 o                         
   0  19   3          1.43         -0.11         0.85 o                         
   1  19   3         12.53         12.09         1.00 o                         
   2  19   3         10.84          8.78         1.01 o                         
   3  19   3         44.59         43.04         2.72 o                         
   4  19   3          7.79          5.50         1.23 o                         
   5  19   3          5.68          7.15         2.85 o                         
   6  19   3         65.39         82.24         3.82 o                         
  -8  20   3          0.05         -1.34         2.60 o                         
  -7  20   3         53.37         56.77         2.89 o                         
  -6  20   3          4.33          8.16         1.55 o                         
  -5  20   3          2.62          3.57         1.38 o                         
  -4  20   3          0.04          1.56         1.62 o                         
  -3  20   3          6.80          6.10         1.57 o                         
  -2  20   3          1.22          2.04         0.90 o                         
  -1  20   3          5.51          5.74         0.96 o                         
   0  20   3          4.40          4.98         0.99 o                         
   1  20   3         37.92         37.26         1.63 o                         
   2  20   3         11.48          8.13         1.12 o                         
   3  20   3          0.31          1.80         1.32 o                         
   4  20   3          1.41          1.97         1.80 o                         
   5  20   3         14.04         18.19         2.23 o                         
  -7  21   3         70.59         76.85         4.63 o                         
  -6  21   3         17.57         19.93         2.07 o                         
  -5  21   3          1.03         -1.33         1.50 o                         
  -4  21   3         25.80         24.18         1.53 o                         
  -3  21   3         14.45         17.74         1.64 o                         
  -2  21   3          0.42          0.20         1.42 o                         
  -1  21   3         10.97         10.20         1.14 o                         
   0  21   3         20.32         15.96         1.21 o                         
   1  21   3          1.18          2.58         1.12 o                         
   2  21   3          1.28          1.89         1.95 o                         
   3  21   3          0.02          0.56         3.98 o                         
   4  21   3          3.48          4.38         1.98 o                         
   5  21   3         17.22         15.45         2.39 o                         
  -7  22   3         31.87         39.15         2.94 o                         
  -6  22   3         36.63         37.99         5.81 o                         
  -5  22   3         52.12         56.01         5.32 o                         
  -4  22   3          4.31          3.86         1.76 o                         
  -3  22   3         42.85         47.48         4.04 o                         
  -2  22   3         16.40         20.88         1.76 o                         
  -1  22   3         48.60         48.73         2.48 o                         
   0  22   3         95.28         98.34         3.99 o                         
   1  22   3         45.64         48.65         3.43 o                         
   2  22   3          7.38          6.83         1.96 o                         
   3  22   3         28.42         28.54         2.40 o                         
   4  22   3         29.67         26.92         2.45 o                         
  -6  23   3          1.39          4.78         2.95 o                         
  -5  23   3          0.09          2.98         2.95 o                         
  -4  23   3          7.32          4.56         3.08 o                         
  -3  23   3          3.83          4.48         1.91 o                         
  -2  23   3        143.28        156.00         4.17 o                         
  -1  23   3         14.79         16.13         4.23 o                         
   0  23   3          1.67          1.54         2.32 o                         
   1  23   3          0.03         -2.47         3.28 o                         
   2  23   3         35.13         38.48         4.57 o                         
   3  23   3          0.04          0.70         3.27 o                         
  -5  24   3          2.38         -0.67         3.16 o                         
  -4  24   3          0.10         -0.77         2.59 o                         
  -3  24   3         13.43         18.47         2.72 o                         
  -2  24   3         19.96         22.57         2.34 o                         
  -1  24   3         52.82         54.57         4.28 o                         
   0  24   3         19.60         22.22         3.03 o                         
   1  24   3         55.34         65.17         4.55 o                         
   2  24   3         64.77         70.63         4.76 o                         
  -3  25   3         33.03         34.19         2.99 o                         
  -2  25   3          4.51          3.98         2.87 o                         
  -1  25   3          2.29          2.33         2.85 o                         
   0  25   3          0.93         -2.94         2.94 o                         
   1  25   3         75.56         78.27         5.14 o                         
 -12   0   4          2.75          5.77         2.21 o                         
 -11   0   4          0.01         -2.21         2.21 o                         
 -10   0   4        181.79        178.45         4.52 o                         
  -9   0   4         44.96         44.56         2.74 o                         
  -8   0   4         10.80          8.09         1.30 o                         
  -7   0   4         47.01         43.83         2.14 o                         
  -6   0   4         24.65         24.72         1.55 o                         
  -5   0   4       1575.77       1734.62        27.83 o                         
  -4   0   4        303.18        360.18         4.19 o                         
  -3   0   4        194.03        208.44         2.46 o                         
  -2   0   4       1067.91       1103.67        22.02 o                         
  -1   0   4        258.54        235.46         3.01 o                         
   0   0   4       1472.75       1562.77        24.58 o                         
   1   0   4        393.68        441.60         5.57 o                         
   2   0   4        618.67        649.81        14.36 o                         
   3   0   4          6.41          5.84         0.60 o                         
   4   0   4          0.19          0.14         0.59 o                         
   5   0   4         49.02         44.37         1.74 o                         
   6   0   4         98.49        105.34         2.90 o                         
   7   0   4          8.40         12.07         1.47 o                         
   8   0   4         45.63         46.93         2.70 o                         
   9   0   4         14.20          9.12         3.45 o                         
 -12   1   4         20.14         20.40         1.71 o                         
 -11   1   4          0.07         -1.03         1.15 o                         
 -10   1   4         65.24         67.89         2.19 o                         
  -9   1   4         43.39         40.47         1.59 o                         
  -8   1   4         11.45          8.30         0.70 o                         
  -7   1   4         43.81         40.53         1.15 o                         
  -6   1   4        176.15        171.64         2.65 o                         
  -5   1   4        972.32       1001.54        16.08 o                         
  -4   1   4        432.60        500.99         4.26 o                         
  -3   1   4        260.29        276.60         2.36 o                         
  -2   1   4        106.84        127.15         1.14 o                         
  -1   1   4          1.94          3.37         0.23 o                         
   0   1   4        145.90        140.39         1.48 o                         
   1   1   4         77.78         66.78         0.94 o                         
   2   1   4        674.16        674.48         7.88 o                         
   3   1   4        315.87        299.70         3.09 o                         
   4   1   4         19.96         18.96         0.81 o                         
   5   1   4         60.27         60.15         1.40 o                         
   6   1   4          0.04          0.31         0.67 o                         
   7   1   4         22.25         25.78         1.75 o                         
   8   1   4          6.76          8.10         1.12 o                         
   9   1   4          0.11          0.32         1.67 o                         
 -12   2   4          0.00          1.01         1.55 o                         
 -11   2   4         19.53         20.68         1.56 o                         
 -10   2   4          0.23          1.56         1.07 o                         
  -9   2   4          0.14         -0.26         0.74 o                         
  -8   2   4          0.09         -0.60         0.60 o                         
  -7   2   4         11.47          8.64         0.60 o                         
  -6   2   4        562.21        576.91         7.33 o                         
  -5   2   4         51.45         58.30         0.96 o                         
  -4   2   4         61.07         73.08         0.90 o                         
  -3   2   4          0.94          0.49         0.15 o                         
  -2   2   4          4.66          4.09         0.19 o                         
  -1   2   4        131.25        158.52         1.64 o                         
   0   2   4        102.70        122.40         1.31 o                         
   1   2   4         10.97          6.73         0.33 o                         
   2   2   4       1253.93       1265.98        15.77 o                         
   3   2   4          6.07          5.86         0.40 o                         
   4   2   4          0.95          1.99         0.46 o                         
   5   2   4         42.99         37.98         1.03 o                         
   6   2   4          8.74          9.89         0.78 o                         
   7   2   4          0.26         -0.40         0.83 o                         
   8   2   4          4.43          5.71         1.38 o                         
   9   2   4          9.83         13.54         1.60 o                         
 -12   3   4          4.63          3.39         2.89 o                         
 -11   3   4         24.24         21.99         1.59 o                         
 -10   3   4          0.26          0.56         0.93 o                         
  -9   3   4          0.05         -0.73         0.73 o                         
  -8   3   4         30.92         31.35         1.15 o                         
  -7   3   4         53.62         55.41         1.26 o                         
  -6   3   4        467.28        485.60         6.21 o                         
  -5   3   4        326.01        357.05         3.87 o                         
  -4   3   4        177.39        180.69         2.11 o                         
  -3   3   4        214.13        238.54         2.43 o                         
  -2   3   4       1407.15       1467.90        13.57 o                         
  -1   3   4         39.56         35.56         0.66 o                         
   0   3   4        242.96        295.25         3.20 o                         
   1   3   4         36.41         39.72         0.70 o                         
   2   3   4         26.07         24.22         1.17 o                         
   3   3   4        242.87        250.69         3.72 o                         
   4   3   4          9.91         12.73         0.65 o                         
   5   3   4         79.17         71.36         1.36 o                         
   6   3   4          2.75          2.76         0.71 o                         
   7   3   4         12.05         11.14         1.17 o                         
   8   3   4          2.84          2.60         1.69 o                         
   9   3   4          0.01         -1.43         1.68 o                         
 -12   4   4          0.69          4.31         1.85 o                         
 -11   4   4          2.23          4.72         1.39 o                         
 -10   4   4          0.79          0.73         0.97 o                         
  -9   4   4          5.62          6.07         0.82 o                         
  -8   4   4          8.19          7.13         0.69 o                         
  -7   4   4         11.33         10.74         0.65 o                         
  -6   4   4        507.35        516.90         6.02 o                         
  -5   4   4         39.46         45.14         0.73 o                         
  -4   4   4         40.12         43.97         0.74 o                         
  -3   4   4         79.02         88.73         0.90 o                         
  -2   4   4         92.58        100.41         1.20 o                         
  -1   4   4          0.32          0.26         0.23 o                         
   0   4   4        104.50        113.73         1.60 o                         
   1   4   4          0.68          0.72         0.31 o                         
   2   4   4         77.83         71.72         1.51 o                         
   3   4   4        699.55        635.82         9.01 o                         
   4   4   4        285.04        249.12         3.77 o                         
   5   4   4         15.84         14.40         1.18 o                         
   6   4   4         53.17         53.42         1.55 o                         
   7   4   4         11.86          8.82         1.18 o                         
   8   4   4          8.25          8.17         2.07 o                         
   9   4   4         23.38         24.28         2.23 o                         
 -12   5   4         86.81         87.03         3.05 o                         
 -11   5   4         21.95         20.39         1.50 o                         
 -10   5   4          1.04          2.62         1.01 o                         
  -9   5   4          2.17          1.64         0.80 o                         
  -8   5   4         39.53         43.87         1.31 o                         
  -7   5   4         95.16         98.64         1.80 o                         
  -6   5   4        238.12        247.86         3.03 o                         
  -5   5   4         20.09         25.12         0.65 o                         
  -4   5   4        125.58        110.58         1.97 o                         
  -3   5   4         32.25         33.47         0.57 o                         
  -2   5   4        248.51        280.69         2.86 o                         
  -1   5   4         24.71         27.53         0.56 o                         
   0   5   4         37.89         47.96         0.88 o                         
   1   5   4         47.71         51.39         1.33 o                         
   2   5   4         24.61         25.88         1.07 o                         
   3   5   4         40.88         43.18         1.11 o                         
   4   5   4        245.39        219.04         3.39 o                         
   5   5   4          1.16          3.39         0.68 o                         
   6   5   4          0.43          0.04         0.75 o                         
   7   5   4         10.52          9.98         1.47 o                         
   8   5   4         18.64         22.75         1.70 o                         
   9   5   4          9.77          8.86         1.93 o                         
 -12   6   4          7.46          8.21         1.72 o                         
 -11   6   4          8.73         11.67         2.08 o                         
 -10   6   4        152.33        152.10         2.94 o                         
  -9   6   4         22.71         22.03         1.19 o                         
  -8   6   4         28.51         27.83         1.48 o                         
  -7   6   4         61.52         59.74         1.51 o                         
  -6   6   4        100.27        101.85         1.36 o                         
  -5   6   4         76.89         77.70         1.14 o                         
  -4   6   4         90.13         78.35         1.00 o                         
  -3   6   4          4.71          5.20         0.24 o                         
  -2   6   4         11.92          9.51         0.55 o                         
  -1   6   4        941.78       1003.94        12.53 o                         
   0   6   4        225.98        229.70         4.81 o                         
   1   6   4         19.83         25.36         0.80 o                         
   2   6   4         65.17         48.98         1.07 o                         
   3   6   4         49.91         40.19         1.19 o                         
   4   6   4          0.32         -0.28         0.71 o                         
   5   6   4          0.02          0.17         0.66 o                         
   6   6   4          3.26          3.04         0.80 o                         
   7   6   4         13.56         16.34         2.37 o                         
   8   6   4        199.25        213.31         4.62 o                         
 -12   7   4          5.28          5.39         1.79 o                         
 -11   7   4         91.19         80.50         4.08 o                         
 -10   7   4        132.84        134.49         2.77 o                         
  -9   7   4          2.80          3.52         0.86 o                         
  -8   7   4         23.87         22.86         1.62 o                         
  -7   7   4          2.03          1.86         0.58 o                         
  -6   7   4         99.51        103.79         1.37 o                         
  -5   7   4          1.49          2.12         0.74 o                         
  -4   7   4         10.59         13.05         0.55 o                         
  -3   7   4        337.15        329.20         4.22 o                         
  -2   7   4         73.74         71.42         1.45 o                         
  -1   7   4          5.39          5.35         0.41 o                         
   0   7   4         48.34         39.62         0.96 o                         
   1   7   4         65.80         61.49         1.45 o                         
   2   7   4         29.19         27.07         0.93 o                         
   3   7   4          1.22          0.21         0.49 o                         
   4   7   4         91.92         89.57         2.09 o                         
   5   7   4          0.36          0.20         0.69 o                         
   6   7   4         99.28         97.51         2.13 o                         
   7   7   4         12.92         12.70         1.11 o                         
   8   7   4         45.40         49.15         2.81 o                         
 -12   8   4          3.03          2.02         1.81 o                         
 -11   8   4         67.15         66.67         4.16 o                         
 -10   8   4         11.14         13.89         1.19 o                         
  -9   8   4          8.17          8.60         1.03 o                         
  -8   8   4         17.41         13.98         1.20 o                         
  -7   8   4         13.24         12.43         0.89 o                         
  -6   8   4         50.80         51.81         0.91 o                         
  -5   8   4        190.77        198.46         2.68 o                         
  -4   8   4         40.30         44.21         0.99 o                         
  -3   8   4          6.20          8.07         0.81 o                         
  -2   8   4         15.11         15.63         0.69 o                         
  -1   8   4        232.95        224.10         2.96 o                         
   0   8   4         29.60         24.26         1.12 o                         
   1   8   4         97.45         88.95         1.83 o                         
   2   8   4         49.13         32.33         1.01 o                         
   3   8   4         13.39         15.10         0.88 o                         
   4   8   4         14.98         13.71         0.78 o                         
   5   8   4          3.39          4.30         0.77 o                         
   6   8   4         14.29         15.32         1.02 o                         
   7   8   4         27.67         29.34         1.42 o                         
   8   8   4          0.04          0.91         1.69 o                         
 -12   9   4          1.06          0.12         1.84 o                         
 -11   9   4          0.41         -0.20         1.73 o                         
 -10   9   4         11.31         11.88         1.26 o                         
  -9   9   4         27.95         25.76         1.24 o                         
  -8   9   4          0.72          1.09         0.76 o                         
  -7   9   4         52.48         49.40         1.72 o                         
  -6   9   4        135.69        129.23         1.94 o                         
  -5   9   4         47.00         41.21         1.07 o                         
  -4   9   4       1056.36       1021.00        14.29 o                         
  -3   9   4          0.00          0.08         0.42 o                         
  -2   9   4          3.19          2.83         0.40 o                         
  -1   9   4          0.37          0.01         0.40 o                         
   0   9   4        499.31        489.33         7.00 o                         
   1   9   4        171.47        147.76         2.75 o                         
   2   9   4        129.69         98.38         1.79 o                         
   3   9   4          4.69          5.60         0.66 o                         
   4   9   4         25.05         21.17         0.97 o                         
   5   9   4         33.73         34.21         1.42 o                         
   6   9   4          3.53          4.60         0.93 o                         
   7   9   4          7.80          6.12         2.16 o                         
   8   9   4          2.02          0.76         1.79 o                         
 -11  10   4          0.13          0.83         2.28 o                         
 -10  10   4          0.86          1.20         1.25 o                         
  -9  10   4         20.27         20.63         1.25 o                         
  -8  10   4         46.49         46.28         1.53 o                         
  -7  10   4          0.85          1.03         0.66 o                         
  -6  10   4         53.02         54.25         1.36 o                         
  -5  10   4          0.02         -0.22         0.50 o                         
  -4  10   4          1.69          0.48         0.54 o                         
  -3  10   4         42.27         36.98         0.98 o                         
  -2  10   4        463.79        446.27         5.71 o                         
  -1  10   4         35.04         30.01         1.29 o                         
   0  10   4       1123.11       1067.97        14.99 o                         
   1  10   4         28.29         15.85         1.04 o                         
   2  10   4        352.61        313.00         4.67 o                         
   3  10   4          0.25          0.12         0.61 o                         
   4  10   4         38.27         38.82         1.17 o                         
   5  10   4         19.98         18.83         1.45 o                         
   6  10   4          5.68          5.61         1.30 o                         
   7  10   4         13.66         13.29         1.30 o                         
   8  10   4          5.55          8.70         2.04 o                         
 -11  11   4          1.96          0.47         1.64 o                         
 -10  11   4          0.85         -0.97         1.27 o                         
  -9  11   4          7.40          6.76         1.08 o                         
  -8  11   4          0.28          0.07         0.85 o                         
  -7  11   4          0.62         -0.26         0.89 o                         
  -6  11   4         13.00         11.11         0.83 o                         
  -5  11   4         94.24         96.23         1.76 o                         
  -4  11   4         28.79         28.59         0.91 o                         
  -3  11   4        341.89        330.15         5.57 o                         
  -2  11   4        397.11        368.03         4.78 o                         
  -1  11   4         40.17         37.85         1.25 o                         
   0  11   4        483.93        458.54         6.61 o                         
   1  11   4         15.19          9.62         0.62 o                         
   2  11   4         11.17         11.40         0.71 o                         
   3  11   4         20.26         16.35         0.96 o                         
   4  11   4         43.89         45.66         1.26 o                         
   5  11   4          0.94          0.32         0.78 o                         
   6  11   4          0.95         -0.10         1.01 o                         
   7  11   4          7.49          8.65         1.42 o                         
   8  11   4          0.89          5.01         2.81 o                         
 -11  12   4          5.73          5.78         1.76 o                         
 -10  12   4          0.07          0.12         2.16 o                         
  -9  12   4          0.03         -0.31         1.09 o                         
  -8  12   4          1.50          1.16         0.90 o                         
  -7  12   4         62.85         63.80         1.95 o                         
  -6  12   4         41.57         38.82         1.51 o                         
  -5  12   4         18.52         19.36         1.01 o                         
  -4  12   4         27.11         24.56         1.09 o                         
  -3  12   4        288.87        266.35         3.99 o                         
  -2  12   4         19.21         15.80         1.15 o                         
  -1  12   4        319.63        304.56         4.51 o                         
   0  12   4        128.25        122.95         2.11 o                         
   1  12   4          0.02          0.08         0.56 o                         
   2  12   4          4.56          3.86         0.67 o                         
   3  12   4          3.69          2.27         0.72 o                         
   4  12   4         68.68         69.88         1.53 o                         
   5  12   4          1.66          1.80         0.83 o                         
   6  12   4          6.52          5.97         1.01 o                         
   7  12   4          0.46          1.65         1.36 o                         
 -11  13   4          0.22          1.44         1.79 o                         
 -10  13   4          0.41          0.16         1.85 o                         
  -9  13   4         25.02         26.87         1.68 o                         
  -8  13   4         28.43         31.67         1.79 o                         
  -7  13   4          6.61          7.50         1.06 o                         
  -6  13   4         24.89         23.16         1.30 o                         
  -5  13   4          8.72          7.53         0.87 o                         
  -4  13   4          0.40          0.95         0.57 o                         
  -3  13   4        200.03        194.21         3.05 o                         
  -2  13   4         16.38         14.25         0.88 o                         
  -1  13   4         17.08         16.83         1.19 o                         
   0  13   4          4.47          3.56         0.60 o                         
   1  13   4         37.37         31.55         1.04 o                         
   2  13   4         13.99         15.02         0.83 o                         
   3  13   4          0.62          1.63         0.78 o                         
   4  13   4          0.95          1.48         0.87 o                         
   5  13   4          2.60          1.93         1.12 o                         
   6  13   4          0.00          0.09         1.72 o                         
   7  13   4          6.26          3.46         1.42 o                         
 -10  14   4          1.33          1.54         1.56 o                         
  -9  14   4         68.71         71.40         2.80 o                         
  -8  14   4        185.90        192.73         4.31 o                         
  -7  14   4         11.16          8.39         1.15 o                         
  -6  14   4          3.98          2.66         0.93 o                         
  -5  14   4         14.61         13.47         1.42 o                         
  -4  14   4          2.65          2.24         0.57 o                         
  -3  14   4         34.07         31.67         1.14 o                         
  -2  14   4         11.18          9.43         0.67 o                         
  -1  14   4         11.92         12.54         0.78 o                         
   0  14   4         44.65         41.71         1.26 o                         
   1  14   4          3.00          3.46         0.66 o                         
   2  14   4         47.36         44.24         1.44 o                         
   3  14   4         19.78         20.18         1.02 o                         
   4  14   4         49.27         50.37         1.77 o                         
   5  14   4          0.70          0.11         0.94 o                         
   6  14   4         84.01         82.07         2.90 o                         
   7  14   4         13.63         10.70         1.57 o                         
 -10  15   4          1.89          0.44         2.05 o                         
  -9  15   4          5.00          7.54         1.72 o                         
  -8  15   4        141.94        142.07         4.02 o                         
  -7  15   4         46.07         39.14         2.35 o                         
  -6  15   4          4.75          2.75         1.01 o                         
  -5  15   4         15.26         16.56         0.82 o                         
  -4  15   4          5.92          6.32         0.74 o                         
  -3  15   4          0.05         -0.28         0.64 o                         
  -2  15   4          6.77          9.20         0.71 o                         
  -1  15   4          0.23          0.78         0.62 o                         
   0  15   4          8.13          9.53         0.77 o                         
   1  15   4          6.83          7.68         0.76 o                         
   2  15   4         32.92         29.19         1.30 o                         
   3  15   4         17.26         16.66         1.02 o                         
   4  15   4         89.60         89.79         2.22 o                         
   5  15   4        156.34        156.85         3.20 o                         
   6  15   4         25.07         24.47         1.55 o                         
   7  15   4         15.67         14.76         1.69 o                         
 -10  16   4          5.33          1.65         2.29 o                         
  -9  16   4         31.27         31.30         2.12 o                         
  -8  16   4          6.38          6.06         1.52 o                         
  -7  16   4          2.78          2.68         1.25 o                         
  -6  16   4          3.28          2.82         0.99 o                         
  -5  16   4          0.85          0.83         0.95 o                         
  -4  16   4        114.68        113.63         1.99 o                         
  -3  16   4         43.14         42.89         1.42 o                         
  -2  16   4         12.18         10.55         0.80 o                         
  -1  16   4         42.97         41.84         1.39 o                         
   0  16   4         33.86         34.63         1.34 o                         
   1  16   4        135.43        136.75         2.53 o                         
   2  16   4         63.74         65.25         1.83 o                         
   3  16   4          1.29          1.70         0.93 o                         
   4  16   4          0.08         -0.84         1.03 o                         
   5  16   4         44.15         46.92         2.47 o                         
   6  16   4         23.04         19.60         1.62 o                         
  -9  17   4         22.84         19.95         3.74 o                         
  -8  17   4         14.41         14.34         1.75 o                         
  -7  17   4          5.61          7.84         1.53 o                         
  -6  17   4         17.84         17.63         1.18 o                         
  -5  17   4         15.82         16.35         1.13 o                         
  -4  17   4          4.93          3.86         0.88 o                         
  -3  17   4          9.06          8.09         0.86 o                         
  -2  17   4          8.86          6.38         0.84 o                         
  -1  17   4          2.89          2.63         0.79 o                         
   0  17   4         33.05         34.22         1.45 o                         
   1  17   4         44.43         49.13         1.65 o                         
   2  17   4          2.26          2.89         0.94 o                         
   3  17   4          2.91          3.38         1.01 o                         
   4  17   4          1.57          1.06         1.23 o                         
   5  17   4         14.27         11.96         1.41 o                         
   6  17   4          9.79         10.19         2.03 o                         
  -9  18   4         13.50         13.91         2.75 o                         
  -8  18   4         44.28         50.23         3.14 o                         
  -7  18   4         21.85         23.43         1.50 o                         
  -6  18   4          0.41          1.69         1.17 o                         
  -5  18   4          1.20          2.00         1.06 o                         
  -4  18   4         83.01         85.26         2.08 o                         
  -3  18   4         49.54         55.43         1.74 o                         
  -2  18   4         16.21         16.79         1.00 o                         
  -1  18   4         66.63         66.66         1.82 o                         
   0  18   4         53.59         59.03         1.79 o                         
   1  18   4         10.19          9.57         0.99 o                         
   2  18   4         26.34         27.82         2.06 o                         
   3  18   4         28.97         31.51         1.63 o                         
   4  18   4          0.76          1.82         3.45 o                         
   5  18   4         24.26         25.19         2.25 o                         
  -8  19   4         43.23         49.32         3.76 o                         
  -7  19   4          3.73          2.27         1.56 o                         
  -6  19   4          0.00          3.58         1.34 o                         
  -5  19   4          0.53         -0.45         1.24 o                         
  -4  19   4         15.68         15.78         1.15 o                         
  -3  19   4        145.14        151.80         2.86 o                         
  -2  19   4          6.60          5.72         1.02 o                         
  -1  19   4         43.69         45.27         3.01 o                         
   0  19   4          4.42          3.72         1.00 o                         
   1  19   4         56.20         60.80         1.98 o                         
   2  19   4         13.79         12.59         1.29 o                         
   3  19   4          7.36         10.31         1.29 o                         
   4  19   4         12.99         14.80         1.50 o                         
   5  19   4         33.21         33.63         2.35 o                         
  -8  20   4          9.09         14.39         4.83 o                         
  -7  20   4        119.73        122.97        10.72 o                         
  -6  20   4         34.90         35.31         1.71 o                         
  -5  20   4          0.10          0.13         1.36 o                         
  -4  20   4          5.66          7.11         2.12 o                         
  -3  20   4          0.70          3.62         1.10 o                         
  -2  20   4          0.23         -1.05         1.05 o                         
  -1  20   4         16.10         17.48         1.18 o                         
   0  20   4          4.06          4.66         1.08 o                         
   1  20   4          9.69          6.65         1.17 o                         
   2  20   4          4.44          3.30         1.26 o                         
   3  20   4          2.48          2.16         1.49 o                         
   4  20   4         66.34         75.44         3.70 o                         
  -7  21   4         47.00         50.13         3.54 o                         
  -5  21   4         23.40         23.24         1.82 o                         
  -4  21   4          2.29          2.00         1.60 o                         
  -3  21   4          1.89          1.12         1.23 o                         
  -2  21   4         56.61         61.01         2.17 o                         
  -1  21   4         10.55          8.48         1.22 o                         
   0  21   4         10.97         11.52         1.41 o                         
   1  21   4          5.73          6.13         1.27 o                         
   2  21   4         10.84         11.47         1.89 o                         
   3  21   4          0.91          2.01         1.92 o                         
   4  21   4          6.15          3.70         2.17 o                         
  -7  22   4          0.00         -2.75         2.89 o                         
  -6  22   4          0.14         -0.83         2.66 o                         
  -5  22   4          0.07          2.90         3.34 o                         
  -4  22   4         16.02         15.20         3.45 o                         
  -3  22   4         23.55         25.36         2.00 o                         
  -2  22   4         69.89         70.11         4.43 o                         
  -1  22   4         11.63         12.67         1.98 o                         
   0  22   4         91.52        104.93         3.41 o                         
   1  22   4          7.00          8.42         1.96 o                         
   2  22   4          0.89         -1.37         2.20 o                         
   3  22   4          0.00          0.86         2.70 o                         
  -6  23   4          4.69          0.74         2.95 o                         
  -5  23   4          7.74          8.63         3.91 o                         
  -4  23   4         10.28         10.66         2.76 o                         
  -3  23   4         50.33         61.76         5.70 o                         
  -2  23   4         78.55         75.60         3.85 o                         
  -1  23   4         55.23         63.60         3.79 o                         
   0  23   4         15.05         14.30         2.07 o                         
   1  23   4          0.06          2.08         2.44 o                         
   2  23   4         25.17         26.01         2.42 o                         
  -4  24   4         17.60         19.75         4.21 o                         
  -3  24   4         14.37         14.20         2.78 o                         
  -2  24   4          0.01         -2.66         2.66 o                         
  -1  24   4         14.15         12.32         3.55 o                         
   0  24   4          0.52          1.02         2.85 o                         
   1  24   4         27.18         28.78         2.77 o                         
  -2  25   4         21.00         21.81         7.37 o                         
  -1  25   4         18.02         14.14         3.26 o                         
 -12   1   5          6.25          6.13         1.60 o                         
 -11   1   5         28.06         25.78         1.41 o                         
 -10   1   5         36.04         33.51         1.63 o                         
  -9   1   5          0.56          0.88         0.77 o                         
  -8   1   5          4.57          2.94         0.72 o                         
  -7   1   5        253.31        266.00         3.99 o                         
  -6   1   5        234.70        238.84         2.91 o                         
  -5   1   5          9.99         10.72         0.40 o                         
  -4   1   5        286.13        302.57         2.91 o                         
  -3   1   5         66.66         58.46         0.74 o                         
  -2   1   5        497.74        504.98         5.37 o                         
  -1   1   5        144.36        156.31         1.77 o                         
   0   1   5        568.90        567.91         6.53 o                         
   1   1   5          4.85          5.18         0.43 o                         
   2   1   5        137.31        127.78         1.67 o                         
   3   1   5         41.77         39.81         1.03 o                         
   4   1   5         21.53         23.05         1.03 o                         
   5   1   5         14.14         16.44         0.84 o                         
   6   1   5         63.97         61.52         1.67 o                         
   7   1   5          0.05          1.06         0.98 o                         
   8   1   5          0.03          1.41         1.64 o                         
 -12   2   5          3.15          6.19         1.86 o                         
 -11   2   5         14.52         14.48         1.30 o                         
 -10   2   5         23.34         23.86         1.63 o                         
  -9   2   5          0.95         -0.84         0.85 o                         
  -8   2   5          5.46          5.71         1.03 o                         
  -7   2   5        263.17        267.42         4.01 o                         
  -6   2   5        201.32        214.02         2.66 o                         
  -5   2   5          0.94          1.45         0.41 o                         
  -4   2   5         17.07         21.94         0.63 o                         
  -3   2   5         21.21         24.70         0.53 o                         
  -2   2   5         11.10          7.61         0.42 o                         
  -1   2   5         25.05         22.93         0.49 o                         
   0   2   5        268.51        272.46         2.79 o                         
   1   2   5        120.53        119.54         1.74 o                         
   2   2   5        409.83        396.93         5.11 o                         
   3   2   5         14.15         14.20         0.70 o                         
   4   2   5         32.32         34.14         1.13 o                         
   5   2   5         80.81         80.08         1.72 o                         
   6   2   5          4.52          5.80         1.69 o                         
   7   2   5          4.23          5.03         1.20 o                         
   8   2   5          7.36          6.62         1.68 o                         
 -12   3   5          0.71          4.04         1.57 o                         
 -11   3   5          4.21          4.71         1.39 o                         
 -10   3   5          0.10          1.49         1.08 o                         
  -9   3   5          1.64          1.91         0.79 o                         
  -8   3   5        154.12        152.30         2.57 o                         
  -7   3   5         19.11         22.12         0.85 o                         
  -6   3   5        629.83        663.30         7.66 o                         
  -5   3   5         57.54         49.70         0.84 o                         
  -4   3   5        200.58        204.30         2.73 o                         
  -3   3   5          0.42          0.22         0.33 o                         
  -2   3   5         36.25         38.46         0.61 o                         
  -1   3   5         12.50         16.67         0.53 o                         
   0   3   5        159.58        164.47         1.89 o                         
   1   3   5        443.38        428.30         5.00 o                         
   2   3   5        192.68        174.34         2.69 o                         
   3   3   5        178.88        157.99         2.53 o                         
   4   3   5         82.16         81.67         1.81 o                         
   5   3   5         31.42         29.83         1.42 o                         
   6   3   5         17.50         20.06         1.25 o                         
   7   3   5          1.50         -1.16         1.16 o                         
   8   3   5         14.06         17.70         2.08 o                         
 -12   4   5          0.00          3.95         1.79 o                         
 -11   4   5         24.01         25.41         2.17 o                         
 -10   4   5         44.88         43.53         1.89 o                         
  -9   4   5          6.15          5.14         0.82 o                         
  -8   4   5          0.67          1.40         0.67 o                         
  -7   4   5         71.82         74.43         1.35 o                         
  -6   4   5         27.71         26.08         0.76 o                         
  -5   4   5          8.15          8.19         0.35 o                         
  -4   4   5         56.77         55.85         0.96 o                         
  -3   4   5        315.75        337.14         3.94 o                         
  -2   4   5       1348.41       1399.39        38.71 o                         
  -1   4   5         15.11         13.07         0.50 o                         
   0   4   5        257.00        274.16         6.98 o                         
   1   4   5         54.88         58.25         1.24 o                         
   2   4   5          3.03          0.42         0.48 o                         
   3   4   5          2.19          1.42         0.64 o                         
   4   4   5          8.86         10.25         0.69 o                         
   5   4   5         15.43         16.65         0.87 o                         
   6   4   5          2.59          2.13         0.87 o                         
   7   4   5          8.45          6.74         1.39 o                         
   8   4   5          2.18          3.20         3.49 o                         
 -12   5   5         70.41         76.52         4.69 o                         
 -11   5   5          0.97         -1.51         1.54 o                         
 -10   5   5         14.23         12.82         1.10 o                         
  -9   5   5          4.89          4.71         0.86 o                         
  -8   5   5        141.73        133.85         3.08 o                         
  -7   5   5        109.42        106.65         1.71 o                         
  -6   5   5          2.07          1.25         0.41 o                         
  -5   5   5        254.45        250.05         3.01 o                         
  -4   5   5          0.03          0.26         0.30 o                         
  -3   5   5        189.56        203.72         2.70 o                         
  -2   5   5        119.35        125.45         3.28 o                         
  -1   5   5          3.03          2.02         0.33 o                         
   0   5   5         60.47         61.26         1.22 o                         
   1   5   5         76.16         60.33         1.25 o                         
   2   5   5        232.25        197.05         3.02 o                         
   3   5   5         12.79         12.81         0.81 o                         
   4   5   5          7.40          8.76         0.72 o                         
   5   5   5         27.45         29.03         1.41 o                         
   6   5   5         17.78         17.97         1.04 o                         
   7   5   5         25.36         24.83         2.11 o                         
   8   5   5          2.94          3.73         1.67 o                         
 -12   6   5         53.23         57.71         6.99 o                         
 -11   6   5         12.30         12.33         1.77 o                         
 -10   6   5          0.06         -0.30         1.03 o                         
  -9   6   5          8.22          7.49         0.90 o                         
  -8   6   5         18.97         20.53         1.02 o                         
  -7   6   5          9.13          9.22         0.57 o                         
  -6   6   5          6.80          7.12         0.54 o                         
  -5   6   5         30.26         31.37         0.74 o                         
  -4   6   5         29.10         33.49         0.68 o                         
  -3   6   5          1.67          1.53         0.33 o                         
  -2   6   5         36.15         37.98         0.84 o                         
  -1   6   5         13.72         12.10         0.50 o                         
   0   6   5        172.18        160.80         2.52 o                         
   1   6   5          2.29          3.66         0.53 o                         
   2   6   5         95.84         75.63         1.33 o                         
   3   6   5          8.21         11.32         0.66 o                         
   4   6   5         16.43         18.65         0.86 o                         
   5   6   5          0.43          0.53         0.77 o                         
   6   6   5         30.25         29.39         1.43 o                         
   7   6   5          7.90          9.25         1.82 o                         
   8   6   5         55.06         55.50         3.41 o                         
 -12   7   5         10.44         12.21         1.77 o                         
 -11   7   5         19.30         19.34         1.89 o                         
 -10   7   5          0.25          1.52         1.08 o                         
  -9   7   5          6.07          4.48         0.91 o                         
  -8   7   5          0.05          0.50         0.72 o                         
  -7   7   5         41.50         41.58         1.10 o                         
  -6   7   5          7.27          5.81         0.53 o                         
  -5   7   5         62.75         59.48         1.11 o                         
  -4   7   5         19.56         20.01         0.60 o                         
  -3   7   5         45.29         47.98         0.90 o                         
  -2   7   5         14.31         15.45         0.62 o                         
  -1   7   5          0.01          0.78         0.33 o                         
   0   7   5         85.63         61.21         1.27 o                         
   1   7   5        117.82        100.00         1.79 o                         
   2   7   5         97.11         82.63         1.63 o                         
   3   7   5          9.29          9.97         0.67 o                         
   4   7   5        100.20        102.98         2.02 o                         
   5   7   5          6.01          4.64         0.83 o                         
   6   7   5        164.14        167.27         4.67 o                         
   7   7   5          1.06          1.96         1.48 o                         
   8   7   5          8.76          8.18         2.24 o                         
 -12   8   5          0.14          0.27         1.73 o                         
 -11   8   5         94.44         98.12         3.16 o                         
 -10   8   5         57.57         56.62         3.11 o                         
  -9   8   5         37.90         35.72         1.57 o                         
  -8   8   5          9.72         10.31         1.50 o                         
  -7   8   5          6.60          5.99         0.59 o                         
  -6   8   5         42.73         42.35         1.07 o                         
  -5   8   5         67.19         64.44         1.17 o                         
  -4   8   5          0.95          1.02         0.35 o                         
  -3   8   5          0.34         -0.18         0.38 o                         
  -2   8   5         54.24         52.85         0.97 o                         
  -1   8   5         22.12         27.78         0.76 o                         
   0   8   5         90.73         73.32         1.48 o                         
   1   8   5         36.66         35.09         1.08 o                         
   2   8   5          0.38          0.36         0.55 o                         
   3   8   5          0.59          0.14         0.55 o                         
   4   8   5          1.96          2.54         0.77 o                         
   5   8   5         16.95         19.71         1.04 o                         
   6   8   5        203.86        206.09         3.60 o                         
   7   8   5         23.73         24.07         2.10 o                         
 -12   9   5          2.87          4.59         2.16 o                         
 -11   9   5          5.36          5.99         1.50 o                         
 -10   9   5         46.55         45.43         1.99 o                         
  -9   9   5          0.86          1.37         0.94 o                         
  -8   9   5          3.72          4.40         0.81 o                         
  -7   9   5         58.44         59.59         1.52 o                         
  -6   9   5        168.83        159.94         2.33 o                         
  -5   9   5         12.10         12.57         1.22 o                         
  -4   9   5        316.41        285.32         4.89 o                         
  -3   9   5        116.89        111.37         1.92 o                         
  -2   9   5          2.94          2.29         0.52 o                         
  -1   9   5         79.04         83.48         1.52 o                         
   0   9   5          1.31          0.52         0.51 o                         
   1   9   5         97.70         83.78         1.66 o                         
   2   9   5        108.32         94.47         1.85 o                         
   3   9   5          0.47          1.90         0.69 o                         
   4   9   5         51.54         48.55         1.35 o                         
   5   9   5        116.02        116.91         2.40 o                         
   6   9   5          0.98          2.59         1.06 o                         
   7   9   5          1.78          1.02         1.33 o                         
 -11  10   5          6.31          9.79         2.21 o                         
 -10  10   5          0.20          2.42         1.22 o                         
  -9  10   5          0.77          0.83         1.00 o                         
  -8  10   5         16.01         14.75         1.13 o                         
  -7  10   5         14.35         12.99         0.85 o                         
  -6  10   5        174.18        169.26         3.00 o                         
  -5  10   5         46.34         44.89         1.46 o                         
  -4  10   5        367.42        335.95         5.71 o                         
  -3  10   5          0.84         -0.04         0.48 o                         
  -2  10   5        161.70        156.91         2.52 o                         
  -1  10   5        351.75        327.49         4.29 o                         
   0  10   5        121.78        105.96         2.19 o                         
   1  10   5         35.89         26.65         1.26 o                         
   2  10   5         11.64         12.37         0.82 o                         
   3  10   5         45.26         40.68         1.41 o                         
   4  10   5          0.11         -0.70         0.70 o                         
   5  10   5          2.72          2.40         0.84 o                         
   6  10   5          1.76          1.86         1.69 o                         
   7  10   5          0.48          0.72         1.27 o                         
 -11  11   5         10.32         13.58         1.85 o                         
 -10  11   5          0.52          3.59         1.39 o                         
  -9  11   5          5.56          5.49         1.32 o                         
  -8  11   5         14.93         13.27         1.17 o                         
  -7  11   5          4.04          4.33         0.78 o                         
  -6  11   5          1.30         -0.04         0.83 o                         
  -5  11   5        141.11        136.82         2.31 o                         
  -4  11   5        116.96        105.29         2.92 o                         
  -3  11   5        140.49        128.82         2.20 o                         
  -2  11   5        462.90        443.28         6.43 o                         
  -1  11   5          0.00          0.84         0.63 o                         
   0  11   5          0.00         -0.26         0.47 o                         
   1  11   5          0.97          0.04         0.58 o                         
   2  11   5         30.49         31.38         1.27 o                         
   3  11   5         25.59         26.31         1.38 o                         
   4  11   5          1.31          0.88         0.83 o                         
   5  11   5          5.16          6.01         0.93 o                         
   6  11   5          3.23          3.35         1.12 o                         
   7  11   5          0.02         -1.37         1.37 o                         
 -11  12   5          8.84          7.91         3.26 o                         
 -10  12   5          0.72         -0.79         2.24 o                         
  -9  12   5         23.49         21.37         1.56 o                         
  -8  12   5         21.21         21.51         1.45 o                         
  -7  12   5          6.36          7.65         1.04 o                         
  -6  12   5          4.37          4.17         0.74 o                         
  -5  12   5         35.62         32.71         1.23 o                         
  -4  12   5          7.29          7.18         0.81 o                         
  -3  12   5        303.50        293.19         4.41 o                         
  -2  12   5        285.87        265.34         4.04 o                         
  -1  12   5        478.47        458.84         6.67 o                         
   0  12   5         11.73         12.12         0.58 o                         
   1  12   5        100.75         94.37         2.15 o                         
   2  12   5          1.50          0.68         0.74 o                         
   3  12   5          0.03         -0.67         0.80 o                         
   4  12   5          8.83         10.34         1.02 o                         
   5  12   5          0.09         -0.95         0.95 o                         
   6  12   5          5.66          5.05         1.55 o                         
   7  12   5          0.03         -0.57         1.53 o                         
 -11  13   5         13.02         14.21         2.44 o                         
 -10  13   5          0.12          0.22         1.79 o                         
  -9  13   5         21.17         20.09         1.60 o                         
  -8  13   5         73.43         71.92         2.39 o                         
  -7  13   5         48.19         43.94         1.89 o                         
  -6  13   5         78.45         81.83         1.82 o                         
  -5  13   5          1.26          1.53         0.66 o                         
  -4  13   5         62.29         59.80         1.50 o                         
  -3  13   5        246.56        222.83         3.49 o                         
  -2  13   5        155.16        142.13         2.43 o                         
  -1  13   5          5.92          5.99         0.70 o                         
   0  13   5          0.33          0.99         0.64 o                         
   1  13   5         32.90         32.96         1.28 o                         
   2  13   5         12.57         15.42         1.38 o                         
   3  13   5          0.64          1.55         0.90 o                         
   4  13   5        130.17        130.35         2.69 o                         
   5  13   5          0.16         -1.36         1.36 o                         
   6  13   5          0.16         -0.21         1.38 o                         
 -10  14   5         20.38         19.52         2.49 o                         
  -9  14   5          9.44         12.74         1.64 o                         
  -8  14   5         47.83         51.49         2.32 o                         
  -7  14   5         30.56         27.27         1.51 o                         
  -6  14   5         15.21         15.20         0.93 o                         
  -5  14   5          2.70          2.36         0.75 o                         
  -4  14   5         19.57         17.57         0.89 o                         
  -3  14   5         43.79         45.31         1.36 o                         
  -2  14   5          0.65          0.01         0.63 o                         
  -1  14   5          0.75          0.52         0.65 o                         
   0  14   5          1.40          0.35         0.99 o                         
   1  14   5          1.00          0.62         0.74 o                         
   2  14   5         30.70         29.70         1.40 o                         
   3  14   5         97.39         99.55         2.74 o                         
   4  14   5        105.98        108.76         3.58 o                         
   5  14   5          2.31          2.36         1.24 o                         
   6  14   5          3.65          4.54         1.48 o                         
 -10  15   5         30.56         32.79         2.27 o                         
  -9  15   5          9.51         13.83         2.21 o                         
  -8  15   5          0.41          1.89         1.40 o                         
  -7  15   5          0.01         -0.11         1.19 o                         
  -6  15   5          7.90          9.50         2.06 o                         
  -5  15   5          0.55          0.11         0.71 o                         
  -4  15   5         18.27         18.54         0.94 o                         
  -3  15   5          0.00         -0.25         0.70 o                         
  -2  15   5          4.69          5.07         0.75 o                         
  -1  15   5         21.10         20.14         1.02 o                         
   0  15   5          0.30         -0.58         0.75 o                         
   1  15   5         16.13         15.46         2.30 o                         
   2  15   5         19.77         18.23         1.08 o                         
   3  15   5         32.17         34.00         1.66 o                         
   4  15   5         57.31         62.08         2.21 o                         
   5  15   5          0.08          1.98         1.31 o                         
   6  15   5          1.21          2.44         1.55 o                         
 -10  16   5         48.70         42.93         3.27 o                         
  -9  16   5         20.95         20.61         2.43 o                         
  -8  16   5          5.79          6.77         1.58 o                         
  -7  16   5         15.98         14.97         1.45 o                         
  -6  16   5          2.20          3.69         0.89 o                         
  -5  16   5          1.20          0.16         1.11 o                         
  -4  16   5          0.45          0.44         0.83 o                         
  -3  16   5         42.46         40.98         1.51 o                         
  -2  16   5         21.66         19.79         1.07 o                         
  -1  16   5         27.75         24.61         1.22 o                         
   0  16   5          1.66          3.62         0.85 o                         
   1  16   5         24.42         21.24         1.28 o                         
   2  16   5         27.15         27.64         1.36 o                         
   3  16   5         77.56         76.58         2.23 o                         
   4  16   5          0.59          2.48         1.32 o                         
   5  16   5         23.93         28.14         1.72 o                         
  -9  17   5         32.26         35.42         2.26 o                         
  -8  17   5          1.85          2.52         2.05 o                         
  -7  17   5          1.41         -0.56         1.29 o                         
  -6  17   5         88.73         87.73         2.60 o                         
  -5  17   5         20.07         21.16         1.15 o                         
  -4  17   5         48.62         47.77         1.72 o                         
  -3  17   5          1.20         -0.21         0.89 o                         
  -2  17   5          9.76          9.42         0.96 o                         
  -1  17   5         75.84         80.27         2.83 o                         
   0  17   5        139.47        143.55         2.75 o                         
   1  17   5         16.75         17.42         1.12 o                         
   2  17   5         11.24          9.83         1.14 o                         
   3  17   5         18.15         19.96         1.54 o                         
   4  17   5          0.08          0.77         1.36 o                         
   5  17   5         54.93         54.95         3.03 o                         
  -9  18   5         13.08         15.77         2.28 o                         
  -8  18   5          8.66         13.15         2.63 o                         
  -7  18   5          0.06          1.85         1.36 o                         
  -6  18   5          0.71          1.24         1.22 o                         
  -5  18   5        115.16        119.68         2.62 o                         
  -4  18   5          0.04          0.61         1.00 o                         
  -3  18   5          0.35          0.60         0.97 o                         
  -2  18   5          0.01         -0.13         0.94 o                         
  -1  18   5         47.77         46.89         1.80 o                         
   0  18   5         83.26         85.46         2.20 o                         
   1  18   5          0.63          0.61         1.04 o                         
   2  18   5          0.01         -1.15         1.15 o                         
   3  18   5          0.80          2.92         1.34 o                         
   4  18   5         36.10         34.41         1.78 o                         
   5  18   5          2.37         -3.12         4.23 o                         
  -8  19   5         15.02         19.98         3.10 o                         
  -7  19   5          0.93         -0.84         3.26 o                         
  -6  19   5          0.85          1.87         1.56 o                         
  -5  19   5          6.09          8.74         1.24 o                         
  -4  19   5          0.65          0.39         1.11 o                         
  -3  19   5          7.36          6.59         1.13 o                         
  -2  19   5          0.19          0.27         1.06 o                         
  -1  19   5          9.83          9.97         1.12 o                         
   0  19   5          5.78          8.50         1.15 o                         
   1  19   5         12.16         14.51         1.28 o                         
   2  19   5          0.34          0.70         1.43 o                         
   3  19   5          3.89          1.73         2.12 o                         
   4  19   5        153.77        159.70         3.85 o                         
  -8  20   5          0.00         -1.49         2.55 o                         
  -7  20   5          2.58          3.72         3.41 o                         
  -6  20   5          1.99          1.33         2.90 o                         
  -5  20   5         18.11         20.99         2.00 o                         
  -4  20   5         17.33         18.32         1.35 o                         
  -3  20   5          0.93          2.50         1.60 o                         
  -2  20   5          9.70         10.75         1.25 o                         
  -1  20   5         10.93         12.28         1.26 o                         
   0  20   5          0.70          0.07         2.16 o                         
   1  20   5          3.77          1.84         1.45 o                         
   2  20   5          1.74          1.19         1.39 o                         
   3  20   5         13.71          8.94         1.60 o                         
  -7  21   5          0.04         -0.03         2.71 o                         
  -6  21   5         10.38          6.02         2.07 o                         
  -5  21   5          9.84          9.20         2.28 o                         
  -4  21   5          1.01          0.08         1.56 o                         
  -3  21   5          0.04          1.64         1.49 o                         
  -2  21   5          0.06          1.02         1.75 o                         
  -1  21   5          3.09          2.39         1.34 o                         
   0  21   5          3.65          5.90         2.25 o                         
   1  21   5          0.00         -1.25         1.44 o                         
   2  21   5         36.65         34.67         3.27 o                         
   3  21   5         12.15         13.58         2.51 o                         
  -6  22   5          0.78         -0.53         5.15 o                         
  -5  22   5          1.29          0.86         2.07 o                         
  -4  22   5         12.41         17.74         2.41 o                         
  -3  22   5          0.98          1.70         1.57 o                         
  -2  22   5         48.01         51.43         2.48 o                         
  -1  22   5         19.18         21.29         1.71 o                         
   0  22   5          1.82          1.47         1.91 o                         
   1  22   5         11.09          9.60         2.06 o                         
   2  22   5         16.28         17.72         2.28 o                         
  -5  23   5          5.50         10.51         2.58 o                         
  -4  23   5         78.27         82.28         7.11 o                         
  -3  23   5          1.54          5.94         2.07 o                         
  -2  23   5         31.32         32.68         4.38 o                         
  -1  23   5         28.67         29.13         2.38 o                         
   0  23   5         17.28         20.55         2.35 o                         
   1  23   5          0.24         -0.65         2.29 o                         
  -3  24   5          0.41          2.04         2.35 o                         
  -2  24   5          0.01         -2.11         2.24 o                         
  -1  24   5         82.87         94.01         4.04 o                         
 -12   0   6         21.33         22.49         2.97 o                         
 -11   0   6         62.81         63.31         3.15 o                         
 -10   0   6         21.41         21.56         1.65 o                         
  -9   0   6          6.60          4.65         1.20 o                         
  -8   0   6         12.30         10.80         1.25 o                         
  -7   0   6         71.89         84.17         1.88 o                         
  -6   0   6         48.45         44.73         1.24 o                         
  -5   0   6         64.13         65.34         1.92 o                         
  -4   0   6         51.49         46.92         1.76 o                         
  -3   0   6         72.37         73.33         1.32 o                         
  -2   0   6         29.26         26.65         0.86 o                         
  -1   0   6         22.72         22.52         0.86 o                         
   0   0   6       1842.93       1759.90        34.65 o                         
   1   0   6         21.78         18.52         1.26 o                         
   2   0   6          2.14          3.93         0.66 o                         
   3   0   6         14.37         18.81         1.68 o                         
   4   0   6        171.12        178.83         4.11 o                         
   5   0   6         16.30         16.83         1.27 o                         
   6   0   6          2.75          2.33         1.95 o                         
   7   0   6          0.19         -1.82         2.69 o                         
 -12   1   6         44.09         43.30         2.19 o                         
 -11   1   6          0.24          1.61         1.20 o                         
 -10   1   6          3.30          2.05         0.98 o                         
  -9   1   6          8.11          7.53         0.87 o                         
  -8   1   6          3.40          3.85         0.71 o                         
  -7   1   6        337.27        345.19         4.15 o                         
  -6   1   6         10.09         12.54         0.56 o                         
  -5   1   6        238.71        242.26         2.93 o                         
  -4   1   6          1.76          0.46         0.32 o                         
  -3   1   6          3.48          3.63         0.41 o                         
  -2   1   6          3.21          2.03         0.35 o                         
  -1   1   6        260.97        262.22         2.90 o                         
   0   1   6        642.45        640.72         6.84 o                         
   1   1   6         20.00         17.34         0.72 o                         
   2   1   6         30.38         33.10         1.08 o                         
   3   1   6        108.36        102.08         2.19 o                         
   4   1   6         29.51         33.48         1.47 o                         
   5   1   6          1.29          1.48         0.92 o                         
   6   1   6          2.98          1.79         1.37 o                         
   7   1   6          3.48          4.26         1.44 o                         
 -12   2   6          4.70          4.21         1.58 o                         
 -11   2   6         10.04          9.21         1.48 o                         
 -10   2   6         17.42         17.05         1.13 o                         
  -9   2   6         15.42         13.55         0.94 o                         
  -8   2   6        156.34        154.50         2.62 o                         
  -7   2   6        172.78        177.87         2.31 o                         
  -6   2   6          3.37          2.48         0.40 o                         
  -5   2   6         93.48         98.76         1.28 o                         
  -4   2   6          6.72          9.78         0.56 o                         
  -3   2   6         92.68        106.78         1.43 o                         
  -2   2   6         79.14         71.63         1.41 o                         
  -1   2   6        222.74        215.21         2.44 o                         
   0   2   6        215.53        217.46         2.47 o                         
   1   2   6         32.23         29.56         0.87 o                         
   2   2   6         14.08         18.60         0.78 o                         
   3   2   6          0.35          0.26         0.54 o                         
   4   2   6         34.63         37.19         1.48 o                         
   5   2   6          0.61          1.81         0.93 o                         
   6   2   6          1.35          2.19         1.12 o                         
   7   2   6          1.20          0.40         2.03 o                         
 -12   3   6          1.50         -0.66         1.57 o                         
 -11   3   6          1.09         -1.66         1.66 o                         
 -10   3   6         18.32         18.14         1.14 o                         
  -9   3   6         50.44         48.27         1.57 o                         
  -8   3   6        228.44        227.13         3.82 o                         
  -7   3   6         41.05         42.96         1.06 o                         
  -6   3   6         27.23         28.77         0.74 o                         
  -5   3   6        249.21        267.94         4.21 o                         
  -4   3   6        411.67        424.08         6.06 o                         
  -3   3   6         32.66         33.40         0.72 o                         
  -2   3   6          3.11          4.01         0.34 o                         
  -1   3   6          0.00         -0.06         0.32 o                         
   0   3   6          1.28          1.05         0.35 o                         
   1   3   6        182.74        185.27         2.56 o                         
   2   3   6          2.34          3.59         0.67 o                         
   3   3   6         53.47         47.34         1.28 o                         
   4   3   6          4.68          4.62         0.71 o                         
   5   3   6         18.01         18.47         1.03 o                         
   6   3   6         32.00         35.31         2.58 o                         
   7   3   6          4.20          6.96         1.67 o                         
 -12   4   6          0.00         -1.00         1.60 o                         
 -11   4   6          3.11          2.98         1.28 o                         
 -10   4   6         18.45         16.01         1.29 o                         
  -9   4   6         42.66         43.32         1.95 o                         
  -8   4   6        396.70        389.17         6.63 o                         
  -7   4   6         48.98         44.83         1.21 o                         
  -6   4   6         23.05         23.13         0.83 o                         
  -5   4   6          6.45          7.34         0.45 o                         
  -4   4   6          5.18          6.54         0.40 o                         
  -3   4   6          0.67          0.61         0.34 o                         
  -2   4   6         36.43         35.68         0.88 o                         
  -1   4   6         77.06         75.78         1.17 o                         
   0   4   6         44.79         41.04         0.83 o                         
   1   4   6        287.73        253.76         3.40 o                         
   2   4   6          0.99          2.17         0.48 o                         
   3   4   6         34.60         33.20         1.17 o                         
   4   4   6          1.26          0.66         0.67 o                         
   5   4   6          8.76          6.99         0.89 o                         
   6   4   6          0.52          1.82         1.79 o                         
   7   4   6          4.05          5.29         2.89 o                         
 -12   5   6          8.09          8.64         1.67 o                         
 -11   5   6          0.23         -1.66         2.80 o                         
 -10   5   6          0.08         -0.24         1.16 o                         
  -9   5   6        121.70        120.60         4.56 o                         
  -8   5   6          0.35          3.32         0.73 o                         
  -7   5   6          3.76          2.70         0.58 o                         
  -6   5   6         68.04         65.43         1.46 o                         
  -5   5   6         24.49         22.81         0.74 o                         
  -4   5   6         62.37         67.98         1.14 o                         
  -3   5   6         26.84         28.90         0.68 o                         
  -2   5   6          7.34          7.99         0.55 o                         
  -1   5   6          3.92          5.05         0.44 o                         
   0   5   6          1.33          2.71         0.45 o                         
   1   5   6         86.27         77.48         1.50 o                         
   2   5   6        185.51        172.79         2.48 o                         
   3   5   6          3.55          4.41         0.66 o                         
   4   5   6         19.06         20.33         0.94 o                         
   5   5   6          0.31         -0.11         0.85 o                         
   6   5   6          7.34          9.18         1.41 o                         
   7   5   6         36.56         37.42         5.69 o                         
 -12   6   6         38.94         37.43         2.21 o                         
 -11   6   6          7.21          7.00         2.39 o                         
 -10   6   6          9.85          9.87         2.50 o                         
  -9   6   6         10.05         11.62         0.97 o                         
  -8   6   6          0.18          0.18         0.62 o                         
  -7   6   6          0.18         -0.31         0.60 o                         
  -6   6   6          6.37          6.25         0.55 o                         
  -5   6   6         47.83         48.16         1.14 o                         
  -4   6   6        113.99        107.73         1.81 o                         
  -3   6   6         35.72         36.60         0.84 o                         
  -2   6   6         34.21         38.33         0.94 o                         
  -1   6   6        119.94        118.32         1.77 o                         
   0   6   6        327.30        295.76         3.92 o                         
   1   6   6          7.25          7.63         0.65 o                         
   2   6   6          0.27          1.41         0.58 o                         
   3   6   6          2.39          1.66         0.61 o                         
   4   6   6          0.13         -0.62         0.74 o                         
   5   6   6         92.61         88.46         2.12 o                         
   6   6   6         38.37         38.56         3.37 o                         
   7   6   6         18.25         21.03         4.89 o                         
 -12   7   6          7.09          6.53         1.96 o                         
 -11   7   6          0.55          0.87         1.51 o                         
 -10   7   6          4.82          4.43         1.12 o                         
  -9   7   6          1.25         -0.59         0.89 o                         
  -8   7   6         12.40         11.16         0.88 o                         
  -7   7   6          2.02          1.80         0.85 o                         
  -6   7   6         35.44         34.08         1.33 o                         
  -5   7   6          8.26          7.42         0.51 o                         
  -4   7   6          6.87          6.06         0.49 o                         
  -3   7   6         47.12         42.51         0.92 o                         
  -2   7   6        272.93        245.85         3.29 o                         
  -1   7   6          4.18          4.76         0.45 o                         
   0   7   6         48.60         44.90         1.03 o                         
   1   7   6         40.94         36.14         1.25 o                         
   2   7   6         31.21         32.38         1.34 o                         
   3   7   6         11.11         12.58         0.74 o                         
   4   7   6        252.90        253.97         3.63 o                         
   5   7   6         20.11         23.83         1.51 o                         
   6   7   6         38.10         38.75         1.86 o                         
   7   7   6         11.08         11.44         2.15 o                         
 -12   8   6         31.00         30.49         2.29 o                         
 -11   8   6          4.62          4.49         1.56 o                         
 -10   8   6          4.05          4.29         1.17 o                         
  -9   8   6         22.40         18.67         1.09 o                         
  -8   8   6         11.73         11.38         0.94 o                         
  -7   8   6         30.74         29.68         2.53 o                         
  -6   8   6         76.25         78.90         1.57 o                         
  -5   8   6          8.55          8.70         0.54 o                         
  -4   8   6          1.15          1.18         0.43 o                         
  -3   8   6         18.95         19.47         0.70 o                         
  -2   8   6        101.77         94.11         1.50 o                         
  -1   8   6         41.98         42.15         0.99 o                         
   0   8   6         60.59         41.29         1.02 o                         
   1   8   6          0.31         -0.04         0.59 o                         
   2   8   6         30.50         27.84         1.22 o                         
   3   8   6         36.01         37.74         1.43 o                         
   4   8   6         25.08         27.62         1.26 o                         
   5   8   6         20.39         20.72         1.07 o                         
   6   8   6         15.38         14.41         1.18 o                         
   7   8   6          5.59          6.96         1.83 o                         
 -12   9   6          9.34         10.22         2.18 o                         
 -11   9   6          1.11          4.11         1.88 o                         
 -10   9   6          3.06         -0.11         1.21 o                         
  -9   9   6          0.08         -0.53         1.17 o                         
  -8   9   6         11.07         10.63         1.10 o                         
  -7   9   6         12.56         12.25         0.85 o                         
  -6   9   6        614.20        595.93         8.62 o                         
  -5   9   6         68.05         68.07         1.47 o                         
  -4   9   6          1.64          1.22         0.62 o                         
  -3   9   6          0.66          0.36         0.52 o                         
  -2   9   6         83.82         79.74         1.37 o                         
  -1   9   6        335.63        291.45         3.89 o                         
   0   9   6          1.63          0.98         0.48 o                         
   1   9   6         36.92         36.82         1.25 o                         
   2   9   6          0.47          1.17         0.69 o                         
   3   9   6         29.02         30.58         1.36 o                         
   4   9   6         18.97         22.55         1.34 o                         
   5   9   6         38.11         37.73         1.56 o                         
   6   9   6          0.51         -1.52         1.52 o                         
 -11  10   6          0.75         -1.53         1.53 o                         
 -10  10   6         35.42         34.77         1.94 o                         
  -9  10   6          2.49          0.94         1.25 o                         
  -8  10   6         29.50         28.39         2.42 o                         
  -7  10   6          0.04         -0.69         0.97 o                         
  -6  10   6          8.24          8.85         0.80 o                         
  -5  10   6        152.22        145.11         2.87 o                         
  -4  10   6         86.56         83.74         1.92 o                         
  -3  10   6        123.78        114.92         2.06 o                         
  -2  10   6        334.77        322.00         4.26 o                         
  -1  10   6         12.73          7.83         0.54 o                         
   0  10   6        165.45        155.70         2.35 o                         
   1  10   6          6.88          5.67         0.72 o                         
   2  10   6         47.82         44.52         1.48 o                         
   3  10   6         48.44         46.17         1.61 o                         
   4  10   6         19.04         20.35         1.04 o                         
   5  10   6          2.95          5.11         1.43 o                         
   6  10   6          0.18         -1.28         1.28 o                         
 -11  11   6          3.21          1.08         1.96 o                         
 -10  11   6          0.00          0.03         2.71 o                         
  -9  11   6          1.17          1.93         1.35 o                         
  -8  11   6         91.51         88.37         2.46 o                         
  -7  11   6          1.07          0.06         0.81 o                         
  -6  11   6          2.13          2.47         0.79 o                         
  -5  11   6        306.50        290.34         8.07 o                         
  -4  11   6        129.17        118.47         2.46 o                         
  -3  11   6         12.52         10.60         0.69 o                         
  -2  11   6        218.84        209.91         3.32 o                         
  -1  11   6          9.71          7.72         0.58 o                         
   0  11   6         76.66         70.50         1.64 o                         
   1  11   6          0.01         -0.40         0.70 o                         
   2  11   6         25.50         26.95         1.22 o                         
   3  11   6         12.73         12.49         1.01 o                         
   4  11   6          0.36         -0.96         0.96 o                         
   5  11   6          1.73          2.49         1.19 o                         
   6  11   6          1.72         -0.82         1.35 o                         
 -11  12   6          0.09         -0.76         2.06 o                         
 -10  12   6          2.54          0.53         1.69 o                         
  -9  12   6         39.78         34.83         1.89 o                         
  -8  12   6          0.02         -0.10         1.19 o                         
  -7  12   6          9.35          8.48         0.93 o                         
  -6  12   6          6.22          7.67         0.83 o                         
  -5  12   6        150.97        137.81         2.99 o                         
  -4  12   6        236.50        233.19         3.67 o                         
  -3  12   6          0.49          1.88         0.90 o                         
  -2  12   6         49.41         49.39         1.77 o                         
  -1  12   6          0.03          0.46         0.65 o                         
   0  12   6          0.47          0.70         0.58 o                         
   1  12   6         11.84         11.67         0.89 o                         
   2  12   6         86.07         85.62         2.78 o                         
   3  12   6         13.24         14.60         1.08 o                         
   4  12   6          1.90          1.70         1.06 o                         
   5  12   6          0.00         -0.39         1.30 o                         
   6  12   6         16.91         16.98         1.69 o                         
 -11  13   6          0.03         -1.06         2.26 o                         
 -10  13   6          1.52          2.67         2.23 o                         
  -9  13   6          4.68          3.37         1.54 o                         
  -8  13   6          0.42          1.49         1.25 o                         
  -7  13   6          3.43          3.68         0.95 o                         
  -6  13   6         28.84         26.72         1.29 o                         
  -5  13   6         15.53         15.93         1.78 o                         
  -4  13   6         35.09         35.65         1.34 o                         
  -3  13   6        158.94        155.55         2.69 o                         
  -2  13   6         21.90         19.74         0.98 o                         
  -1  13   6         23.89         25.05         1.13 o                         
   0  13   6         36.25         33.78         1.17 o                         
   1  13   6          2.68          3.59         0.69 o                         
   2  13   6         14.00         13.89         1.04 o                         
   3  13   6          1.95          1.55         1.02 o                         
   4  13   6         25.65         25.93         1.84 o                         
   5  13   6          0.01          1.68         1.35 o                         
 -10  14   6         14.68         16.63         2.23 o                         
  -9  14   6          2.07          0.77         2.15 o                         
  -8  14   6         12.29         14.64         1.49 o                         
  -7  14   6          6.84          6.60         1.02 o                         
  -6  14   6         10.24         10.91         0.97 o                         
  -5  14   6         28.66         28.10         1.43 o                         
  -4  14   6          0.21          0.67         0.85 o                         
  -3  14   6          8.06          8.33         0.85 o                         
  -2  14   6         15.33         13.62         0.86 o                         
  -1  14   6         70.95         68.35         1.77 o                         
   0  14   6          4.61          5.14         1.16 o                         
   1  14   6          1.39          1.59         0.71 o                         
   2  14   6        122.59        122.53         2.60 o                         
   3  14   6         52.18         51.50         2.02 o                         
   4  14   6         36.22         35.16         1.72 o                         
   5  14   6          4.92          6.35         1.44 o                         
 -10  15   6         85.97         87.15         3.95 o                         
  -9  15   6          0.79          0.17         1.73 o                         
  -8  15   6         14.61         11.78         2.11 o                         
  -7  15   6          6.92          5.32         1.12 o                         
  -6  15   6          2.97          2.05         1.05 o                         
  -5  15   6          0.36          1.44         0.90 o                         
  -4  15   6          2.58          2.56         0.87 o                         
  -3  15   6          2.30          1.64         0.86 o                         
  -2  15   6         14.58         17.30         0.98 o                         
  -1  15   6          0.45          1.76         0.87 o                         
   0  15   6          0.11         -0.09         1.22 o                         
   1  15   6         24.12         25.30         1.14 o                         
   2  15   6         16.93         17.72         1.99 o                         
   3  15   6        166.44        171.11         5.03 o                         
   4  15   6          0.61         -1.00         1.45 o                         
   5  15   6         14.84         12.45         1.64 o                         
 -10  16   6         21.92         17.20         2.68 o                         
  -9  16   6          1.04         -1.46         1.97 o                         
  -8  16   6          5.65          4.45         1.99 o                         
  -7  16   6         18.38         17.26         1.31 o                         
  -6  16   6         79.18         82.72         1.98 o                         
  -5  16   6          1.37          1.02         0.98 o                         
  -4  16   6          1.78          0.61         0.96 o                         
  -3  16   6          0.24          1.02         0.88 o                         
  -2  16   6          9.83         10.56         1.00 o                         
  -1  16   6        135.34        137.65         2.69 o                         
   0  16   6          5.10          3.03         0.95 o                         
   1  16   6          2.59          2.13         1.05 o                         
   2  16   6          0.00         -0.32         1.47 o                         
   3  16   6         29.51         29.22         1.56 o                         
   4  16   6          2.24          2.02         1.47 o                         
  -9  17   6         12.26         16.82         2.18 o                         
  -8  17   6          8.36          6.78         1.71 o                         
  -7  17   6         38.70         40.26         2.60 o                         
  -6  17   6         18.69         17.65         1.32 o                         
  -5  17   6          4.05          4.21         1.09 o                         
  -4  17   6         25.72         23.15         1.23 o                         
  -3  17   6          1.57          2.86         0.99 o                         
  -2  17   6          4.49          5.09         1.04 o                         
  -1  17   6          4.10          7.57         1.06 o                         
   0  17   6          0.19         -0.56         1.26 o                         
   1  17   6          0.86          0.86         1.13 o                         
   2  17   6          9.90         10.16         2.44 o                         
   3  17   6          6.19          9.18         1.47 o                         
   4  17   6          0.10         -1.51         1.51 o                         
  -9  18   6          9.03          7.08         2.97 o                         
  -8  18   6         11.69          7.99         1.98 o                         
  -7  18   6         15.58         14.99         2.15 o                         
  -6  18   6          8.95         11.01         1.33 o                         
  -5  18   6         15.82         19.62         1.35 o                         
  -4  18   6          0.72         -0.98         1.10 o                         
  -3  18   6         82.75         87.16         2.31 o                         
  -2  18   6         36.50         40.42         3.83 o                         
  -1  18   6          0.05          2.08         1.09 o                         
   0  18   6          0.03          0.28         1.10 o                         
   1  18   6          9.53         10.80         1.42 o                         
   2  18   6          0.25          0.50         1.74 o                         
   3  18   6         16.30         19.87         2.07 o                         
  -8  19   6          0.87         -2.04         2.04 o                         
  -7  19   6          4.47          7.12         3.67 o                         
  -6  19   6          2.94          3.38         1.50 o                         
  -5  19   6         19.76         16.59         1.67 o                         
  -4  19   6          7.05          8.14         1.27 o                         
  -3  19   6         23.31         25.94         1.43 o                         
  -2  19   6        109.45        112.74         2.69 o                         
  -1  19   6          0.36         -1.35         1.35 o                         
   0  19   6          0.25         -0.91         1.37 o                         
   1  19   6         11.83         13.29         1.43 o                         
   2  19   6          4.61          6.55         1.50 o                         
   3  19   6          0.00          3.66         2.10 o                         
  -7  20   6          4.86          4.18         2.11 o                         
  -6  20   6          0.04         -0.72         1.93 o                         
  -5  20   6          4.94          5.32         1.71 o                         
  -4  20   6          1.97          3.91         1.59 o                         
  -3  20   6         32.63         34.40         1.90 o                         
  -2  20   6          3.40          3.04         1.52 o                         
  -1  20   6          0.13         -0.30         2.13 o                         
   0  20   6          1.88          0.60         1.39 o                         
   1  20   6          0.02         -0.08         1.49 o                         
   2  20   6        196.02        204.28         8.37 o                         
  -7  21   6          0.50          0.32         3.14 o                         
  -6  21   6          1.71         -1.85         2.11 o                         
  -5  21   6          4.58          4.83         1.68 o                         
  -4  21   6         13.48         13.30         2.34 o                         
  -3  21   6         32.89         33.50         2.80 o                         
  -2  21   6          3.28          4.39         1.52 o                         
  -1  21   6         13.38         13.75         1.60 o                         
   0  21   6         19.98         15.50         1.68 o                         
   1  21   6         42.61         40.21         2.40 o                         
  -6  22   6          0.98          0.34         2.36 o                         
  -5  22   6         19.89         19.85         3.90 o                         
  -4  22   6          3.04          2.60         2.35 o                         
  -3  22   6         37.53         39.08         1.95 o                         
  -2  22   6         77.46         81.12         3.27 o                         
  -1  22   6          0.32         -1.90         1.90 o                         
   0  22   6          0.03          1.16         1.76 o                         
  -4  23   6         33.29         32.74         2.19 o                         
  -3  23   6         85.20         98.84         4.15 o                         
  -2  23   6          0.12         -1.88         2.27 o                         
  -1  23   6          0.06          1.26         2.28 o                         
 -12   1   7          2.28          1.88         1.70 o                         
 -11   1   7          0.09          0.53         1.25 o                         
 -10   1   7          0.29         -0.24         1.02 o                         
  -9   1   7         62.91         65.61         1.76 o                         
  -8   1   7          7.48          6.61         0.63 o                         
  -7   1   7         17.60         17.31         0.72 o                         
  -6   1   7         40.86         42.24         0.91 o                         
  -5   1   7         25.64         27.36         0.72 o                         
  -4   1   7         51.57         51.87         1.05 o                         
  -3   1   7          0.02         -0.85         0.85 o                         
  -2   1   7       1014.46       1026.07        11.73 o                         
  -1   1   7         81.67         81.87         1.16 o                         
   0   1   7         22.01         18.59         0.81 o                         
   1   1   7         10.43         11.39         0.70 o                         
   2   1   7         40.25         44.45         1.88 o                         
   3   1   7         60.19         58.29         2.18 o                         
   4   1   7         13.97         15.24         1.35 o                         
   5   1   7          0.45          1.61         1.63 o                         
   6   1   7          2.19         -2.42         2.42 o                         
 -12   2   7          1.40          0.66         2.32 o                         
 -11   2   7          7.76          6.33         1.31 o                         
 -10   2   7          7.78         10.13         1.12 o                         
  -9   2   7        118.36        116.64         2.35 o                         
  -8   2   7          8.55          7.32         0.71 o                         
  -7   2   7          4.28          5.08         0.53 o                         
  -6   2   7         50.26         50.30         0.96 o                         
  -5   2   7          6.27          7.68         0.49 o                         
  -4   2   7          1.57          1.04         0.40 o                         
  -3   2   7         14.53         14.52         0.60 o                         
  -2   2   7         90.50         88.29         1.31 o                         
  -1   2   7        471.03        466.95         5.06 o                         
   0   2   7          6.36          5.86         0.56 o                         
   1   2   7         16.45         18.02         0.77 o                         
   2   2   7         63.57         65.45         1.51 o                         
   3   2   7         28.94         29.72         1.52 o                         
   4   2   7          3.32          3.78         0.97 o                         
   5   2   7          1.09          0.33         1.12 o                         
   6   2   7          0.39          3.66         2.55 o                         
 -12   3   7          8.92          6.81         1.66 o                         
 -11   3   7         21.20         17.74         1.51 o                         
 -10   3   7        109.19        111.15         2.48 o                         
  -9   3   7         40.10         40.82         1.75 o                         
  -8   3   7         60.21         62.29         1.44 o                         
  -7   3   7          0.37          0.07         0.51 o                         
  -6   3   7        119.27        118.98         1.56 o                         
  -5   3   7         47.04         45.65         1.12 o                         
  -4   3   7         10.11          8.04         0.50 o                         
  -3   3   7          0.91          0.30         0.39 o                         
  -2   3   7          6.83          7.27         0.47 o                         
  -1   3   7        250.63        246.36         3.02 o                         
   0   3   7         13.18         15.55         0.91 o                         
   1   3   7          0.46          1.01         0.46 o                         
   2   3   7          0.68          0.38         0.54 o                         
   3   3   7         38.59         37.08         1.38 o                         
   4   3   7         49.44         50.32         2.79 o                         
   5   3   7          5.36          5.42         1.24 o                         
   6   3   7         69.24         81.93         4.01 o                         
 -12   4   7         14.43         15.82         3.02 o                         
 -11   4   7         20.20         21.04         2.00 o                         
 -10   4   7         79.38         86.12         3.43 o                         
  -9   4   7          0.05          0.47         0.91 o                         
  -8   4   7          9.60          9.79         0.75 o                         
  -7   4   7         27.17         29.58         0.94 o                         
  -6   4   7          7.76          8.67         0.59 o                         
  -5   4   7        239.40        241.88         3.27 o                         
  -4   4   7         75.09         82.37         2.41 o                         
  -3   4   7         11.05          9.58         0.54 o                         
  -2   4   7        131.04        136.71         2.00 o                         
  -1   4   7          7.22          6.46         0.44 o                         
   0   4   7          7.77         10.19         0.52 o                         
   1   4   7         14.32         13.17         0.60 o                         
   2   4   7          0.12         -0.19         0.57 o                         
   3   4   7          8.04          8.76         0.71 o                         
   4   4   7          0.06          0.11         0.72 o                         
   5   4   7          1.65          2.99         1.33 o                         
   6   4   7         13.35         13.99         3.14 o                         
 -12   5   7          7.39         11.88         1.71 o                         
 -11   5   7          3.95          3.89         1.45 o                         
 -10   5   7        100.99        101.22         2.44 o                         
  -9   5   7          3.18          3.82         0.95 o                         
  -8   5   7          0.51          1.22         0.68 o                         
  -7   5   7        106.46        108.86         1.83 o                         
  -6   5   7        121.61        118.22         1.86 o                         
  -5   5   7         30.66         30.36         0.89 o                         
  -4   5   7         31.11         33.46         0.87 o                         
  -3   5   7          1.90          1.73         0.40 o                         
  -2   5   7         24.89         26.20         0.94 o                         
  -1   5   7         81.36         75.30         1.35 o                         
   0   5   7         77.77         67.43         1.18 o                         
   1   5   7         13.01         14.07         0.74 o                         
   2   5   7         43.34         43.48         1.20 o                         
   3   5   7         70.97         67.47         1.51 o                         
   4   5   7          1.20          0.24         0.74 o                         
   5   5   7          1.09          2.85         0.97 o                         
   6   5   7         50.63         54.50         2.53 o                         
 -12   6   7          0.46          0.09         1.75 o                         
 -11   6   7          1.18          1.49         1.39 o                         
 -10   6   7          0.04         -0.34         1.13 o                         
  -9   6   7         16.05         13.76         1.05 o                         
  -8   6   7          0.99          0.25         0.81 o                         
  -7   6   7          0.01          1.06         0.71 o                         
  -6   6   7         23.91         26.80         0.98 o                         
  -5   6   7          5.84          7.03         0.63 o                         
  -4   6   7          8.54          6.90         0.58 o                         
  -3   6   7          0.36          0.55         0.59 o                         
  -2   6   7         96.44         93.70         1.54 o                         
  -1   6   7          2.69          1.47         0.49 o                         
   0   6   7        128.36        115.31         1.85 o                         
   1   6   7         38.95         41.68         1.03 o                         
   2   6   7         10.77         14.61         0.75 o                         
   3   6   7          1.19          2.21         0.69 o                         
   4   6   7         17.16         15.38         0.93 o                         
   5   6   7         73.10         71.40         2.45 o                         
   6   6   7         12.32         14.91         2.51 o                         
 -12   7   7          0.01          0.57         2.66 o                         
 -11   7   7          3.77          3.53         1.51 o                         
 -10   7   7          0.05          1.72         1.32 o                         
  -9   7   7          4.86          2.79         1.89 o                         
  -8   7   7         22.40         22.85         1.24 o                         
  -7   7   7          9.14          8.61         1.09 o                         
  -6   7   7         17.33         17.47         0.88 o                         
  -5   7   7         10.60         11.30         0.65 o                         
  -4   7   7          2.08          2.18         0.51 o                         
  -3   7   7          0.02         -0.49         0.49 o                         
  -2   7   7        150.56        131.28         1.99 o                         
  -1   7   7          0.07          0.42         0.49 o                         
   0   7   7         24.22         19.76         0.82 o                         
   1   7   7          1.38          0.28         0.59 o                         
   2   7   7         28.61         32.53         1.40 o                         
   3   7   7          0.04          0.17         0.92 o                         
   4   7   7        120.09        120.79         2.28 o                         
   5   7   7          1.27          0.20         1.08 o                         
   6   7   7         15.13         12.21         1.70 o                         
 -12   8   7          5.92          1.85         1.85 o                         
 -11   8   7          6.77          6.47         1.72 o                         
 -10   8   7          0.01          2.24         1.94 o                         
  -9   8   7          0.73         -1.06         1.44 o                         
  -8   8   7         18.67         16.87         1.20 o                         
  -7   8   7         35.37         30.90         2.33 o                         
  -6   8   7         22.39         22.76         1.12 o                         
  -5   8   7         36.48         34.22         0.98 o                         
  -4   8   7        123.65        113.89         2.90 o                         
  -3   8   7         34.99         28.21         0.92 o                         
  -2   8   7          1.96          3.97         0.63 o                         
  -1   8   7         33.63         30.80         1.01 o                         
   0   8   7          0.16         -0.54         0.60 o                         
   1   8   7          3.12          4.90         0.67 o                         
   2   8   7         12.65         12.61         1.20 o                         
   3   8   7         75.76         81.92         1.81 o                         
   4   8   7        163.66        170.16         2.84 o                         
   5   8   7          5.54          5.76         1.23 o                         
   6   8   7         15.11         13.06         1.54 o                         
 -11   9   7          4.99          3.24         2.26 o                         
 -10   9   7          5.53          5.82         2.56 o                         
  -9   9   7         45.83         46.38         2.74 o                         
  -8   9   7          0.00          0.53         1.17 o                         
  -7   9   7         65.68         69.66         2.06 o                         
  -6   9   7        238.58        228.21         9.20 o                         
  -5   9   7         23.03         22.56         1.01 o                         
  -4   9   7         15.59         13.53         1.26 o                         
  -3   9   7         14.98         13.91         0.69 o                         
  -2   9   7         17.18         12.72         0.66 o                         
  -1   9   7         29.10         23.30         0.98 o                         
   0   9   7          0.32          0.65         0.59 o                         
   1   9   7         53.10         47.14         1.33 o                         
   2   9   7          2.65          2.80         0.87 o                         
   3   9   7         39.35         43.08         1.55 o                         
   4   9   7         65.51         65.72         2.52 o                         
   5   9   7          1.30          0.67         1.50 o                         
 -11  10   7          0.05          1.10         2.35 o                         
 -10  10   7          6.85          4.69         1.79 o                         
  -9  10   7          4.14          2.67         1.35 o                         
  -8  10   7        115.53        114.71         2.64 o                         
  -7  10   7        219.14        218.76         5.53 o                         
  -6  10   7         20.59         21.39         2.58 o                         
  -5  10   7         14.35         13.15         0.95 o                         
  -4  10   7         13.01         12.27         0.93 o                         
  -3  10   7        213.12        199.59         2.83 o                         
  -2  10   7          0.69          0.71         0.55 o                         
  -1  10   7         22.29         28.35         1.05 o                         
   0  10   7          2.27          3.36         0.64 o                         
   1  10   7          4.88          6.04         0.74 o                         
   2  10   7          1.43          2.54         0.88 o                         
   3  10   7         44.75         42.23         1.84 o                         
   4  10   7          0.51          1.19         1.75 o                         
   5  10   7          0.48         -1.08         1.34 o                         
 -11  11   7         16.03         19.08         2.66 o                         
 -10  11   7          4.65          2.47         1.72 o                         
  -9  11   7          0.38         -0.58         1.41 o                         
  -8  11   7         13.33         12.51         1.15 o                         
  -7  11   7        143.80        143.25         3.90 o                         
  -6  11   7          9.89         10.90         1.03 o                         
  -5  11   7          5.24          3.25         0.86 o                         
  -4  11   7        146.96        147.66         2.61 o                         
  -3  11   7         48.93         47.25         1.44 o                         
  -2  11   7         33.80         34.79         1.34 o                         
  -1  11   7          5.46          3.62         0.64 o                         
   0  11   7         52.26         52.23         1.40 o                         
   1  11   7          1.43          2.15         0.74 o                         
   2  11   7         10.39          9.59         1.02 o                         
   3  11   7          3.67          3.50         1.07 o                         
   4  11   7         13.73         11.85         1.36 o                         
   5  11   7          4.93          4.85         1.95 o                         
 -11  12   7         28.13         31.76         3.76 o                         
 -10  12   7          4.19          5.46         2.15 o                         
  -9  12   7          4.61          2.49         1.72 o                         
  -8  12   7          0.02          0.13         1.05 o                         
  -7  12   7         19.21         19.68         1.17 o                         
  -6  12   7          2.13          0.24         0.94 o                         
  -5  12   7         53.93         52.85         1.83 o                         
  -4  12   7        287.14        280.77         6.62 o                         
  -3  12   7         54.13         50.04         1.60 o                         
  -2  12   7          0.07          1.28         0.73 o                         
  -1  12   7         84.07         80.72         1.74 o                         
   0  12   7         10.77         12.72         0.82 o                         
   1  12   7          2.57          2.13         0.77 o                         
   2  12   7          3.77          3.55         1.26 o                         
   3  12   7          0.29         -1.22         1.22 o                         
   4  12   7         16.55         15.89         1.41 o                         
   5  12   7          9.39          9.63         1.55 o                         
 -10  13   7          0.00          1.67         1.93 o                         
  -9  13   7         12.31         12.90         2.39 o                         
  -8  13   7         10.31          9.46         1.50 o                         
  -7  13   7          0.10          1.07         1.21 o                         
  -6  13   7          3.46          4.21         1.19 o                         
  -5  13   7         14.54         15.98         1.05 o                         
  -4  13   7        268.08        262.89         4.19 o                         
  -3  13   7          0.41         -0.57         0.76 o                         
  -2  13   7         11.44          7.25         0.86 o                         
  -1  13   7          5.83          3.82         0.85 o                         
   0  13   7         86.04         86.98         3.07 o                         
   1  13   7         64.53         63.27         2.05 o                         
   2  13   7         91.11         91.76         2.08 o                         
   3  13   7          0.02         -0.27         1.40 o                         
   4  13   7          6.49          4.96         1.35 o                         
 -10  14   7          1.35          1.83         2.23 o                         
  -9  14   7          6.91          8.65         1.78 o                         
  -8  14   7          0.81          0.71         1.24 o                         
  -7  14   7          1.58          0.39         1.08 o                         
  -6  14   7          8.99          8.03         1.18 o                         
  -5  14   7         54.76         58.51         1.83 o                         
  -4  14   7          8.23          7.56         0.91 o                         
  -3  14   7          1.17          0.70         1.02 o                         
  -2  14   7          2.17          1.64         0.86 o                         
  -1  14   7          0.70          1.72         0.95 o                         
   0  14   7         19.34         20.68         1.18 o                         
   1  14   7        140.56        143.43         2.53 o                         
   2  14   7         59.99         63.65         2.01 o                         
   3  14   7          0.90          1.36         2.18 o                         
   4  14   7          0.23          1.49         1.60 o                         
 -10  15   7          0.44          0.07         2.63 o                         
  -9  15   7          1.73          2.61         2.12 o                         
  -8  15   7         28.58         31.11         2.97 o                         
  -7  15   7          4.11          3.88         1.24 o                         
  -6  15   7          0.42          1.70         1.43 o                         
  -5  15   7          4.86          4.94         1.02 o                         
  -4  15   7          0.05         -0.87         0.96 o                         
  -3  15   7          9.74         10.48         1.09 o                         
  -2  15   7         17.72         17.21         1.14 o                         
  -1  15   7          2.28          2.35         0.96 o                         
   0  15   7         27.71         25.69         1.87 o                         
   1  15   7         75.48         80.50         2.02 o                         
   2  15   7          3.15          3.56         1.09 o                         
   3  15   7          0.18          0.19         1.22 o                         
   4  15   7         25.13         24.73         1.78 o                         
  -9  16   7          0.00         -2.48         2.48 o                         
  -8  16   7          3.40          6.10         2.26 o                         
  -7  16   7          5.05          6.18         2.04 o                         
  -6  16   7          0.13         -1.14         1.14 o                         
  -5  16   7          6.76          7.82         1.14 o                         
  -4  16   7          0.09         -0.53         1.04 o                         
  -3  16   7         52.81         53.65         1.95 o                         
  -2  16   7          2.92          4.97         1.04 o                         
  -1  16   7          0.05         -1.03         1.03 o                         
   0  16   7          0.01         -1.10         1.10 o                         
   1  16   7         92.47         86.31         8.77 o                         
   2  16   7         40.21         39.25         1.93 o                         
   3  16   7          1.09         -0.79         1.49 o                         
  -9  17   7         15.59          8.27         2.85 o                         
  -8  17   7         16.81         18.29         2.46 o                         
  -7  17   7         28.74         31.91         1.89 o                         
  -6  17   7          1.56          0.04         1.53 o                         
  -5  17   7         19.13         18.00         1.34 o                         
  -4  17   7          2.75          2.74         1.29 o                         
  -3  17   7         76.40         82.58         2.30 o                         
  -2  17   7          2.33          2.54         1.25 o                         
  -1  17   7          0.12         -0.35         1.14 o                         
   0  17   7         15.43         10.68         1.85 o                         
   1  17   7          0.33          0.71         1.38 o                         
   2  17   7          0.42          1.93         1.52 o                         
   3  17   7          5.69          7.61         2.08 o                         
  -8  18   7         23.45         22.90         2.33 o                         
  -7  18   7         23.78         27.88         1.82 o                         
  -6  18   7          0.08         -0.74         1.49 o                         
  -5  18   7          5.86          4.82         1.62 o                         
  -4  18   7         18.99         18.73         1.60 o                         
  -3  18   7          0.40          1.54         2.05 o                         
  -2  18   7         40.19         43.46         2.37 o                         
  -1  18   7          7.51          9.12         1.77 o                         
   0  18   7          8.56          8.02         1.42 o                         
   1  18   7          0.00         -1.61         1.61 o                         
   2  18   7          0.71          1.16         1.61 o                         
  -8  19   7          2.45          6.38         2.34 o                         
  -7  19   7          0.14         -1.46         2.09 o                         
  -6  19   7          0.01         -1.63         1.63 o                         
  -5  19   7          1.34          1.98         1.49 o                         
  -4  19   7          6.62          8.27         1.59 o                         
  -3  19   7          5.17          7.58         1.64 o                         
  -2  19   7         11.53         12.72         1.92 o                         
  -1  19   7          6.55          7.90         1.62 o                         
   0  19   7         10.30          9.38         1.60 o                         
   1  19   7          4.83          2.95         1.57 o                         
  -7  20   7         10.20          8.54         2.34 o                         
  -6  20   7         15.66         16.92         2.48 o                         
  -5  20   7          6.46          6.10         1.68 o                         
  -4  20   7         18.48         16.82         1.83 o                         
  -3  20   7          0.45          0.80         1.55 o                         
  -2  20   7          9.68         11.98         2.41 o                         
  -1  20   7          0.97          0.57         1.75 o                         
   0  20   7          0.55          2.17         1.80 o                         
   1  20   7          2.01          0.14         2.82 o                         
  -6  21   7          3.23          2.19         1.91 o                         
  -5  21   7          7.16          7.85         2.02 o                         
  -4  21   7         20.37         26.01         1.89 o                         
  -3  21   7          3.70          3.77         1.73 o                         
  -2  21   7          7.03          1.13         2.44 o                         
  -1  21   7          6.88          8.92         4.71 o                         
   0  21   7         54.97         65.43         6.32 o                         
  -4  22   7         10.56         12.57         2.39 o                         
  -3  22   7         12.84         13.34         1.95 o                         
 -12   0   8          9.68         16.37         4.80 o                         
 -11   0   8          1.12          1.62         2.35 o                         
 -10   0   8         33.83         34.26         4.14 o                         
  -9   0   8          0.21          0.94         1.97 o                         
  -8   0   8         95.54         93.29         2.31 o                         
  -7   0   8         10.89         10.02         0.88 o                         
  -6   0   8         28.75         29.72         1.31 o                         
  -5   0   8         35.19         35.24         1.42 o                         
  -4   0   8        240.10        239.51         5.17 o                         
  -3   0   8        361.81        368.58         7.65 o                         
  -2   0   8        978.39        973.29        15.81 o                         
  -1   0   8          8.84          9.62         0.74 o                         
   0   0   8         69.99         70.21         2.22 o                         
   1   0   8         94.05         97.52         2.78 o                         
   2   0   8         59.19         56.62         2.23 o                         
   3   0   8          9.10         10.64         1.33 o                         
   4   0   8          1.57         -1.33         2.01 o                         
   5   0   8         17.79         17.58         2.02 o                         
 -12   1   8         12.02         13.29         2.98 o                         
 -11   1   8          3.54          5.43         1.69 o                         
 -10   1   8          2.07          2.33         1.52 o                         
  -9   1   8         28.84         28.08         1.50 o                         
  -8   1   8          3.61          5.40         0.68 o                         
  -7   1   8         28.26         33.90         1.03 o                         
  -6   1   8         75.37         71.62         1.27 o                         
  -5   1   8         21.49         19.46         0.83 o                         
  -4   1   8         52.16         52.57         1.08 o                         
  -3   1   8        255.99        272.80         3.35 o                         
  -2   1   8         57.12         59.59         1.35 o                         
  -1   1   8          3.26          4.30         0.61 o                         
   0   1   8         85.96         84.10         1.73 o                         
   1   1   8          3.50          2.32         0.68 o                         
   2   1   8         16.39         19.11         0.97 o                         
   3   1   8          3.71          3.74         0.86 o                         
   4   1   8          8.93          9.26         1.41 o                         
   5   1   8          2.61          5.86         2.52 o                         
 -12   2   8         12.77         14.04         1.78 o                         
 -11   2   8         33.00         33.55         2.40 o                         
 -10   2   8          0.85          2.14         1.09 o                         
  -9   2   8         27.80         27.59         1.43 o                         
  -8   2   8          3.11          3.92         0.67 o                         
  -7   2   8        112.70        118.05         1.77 o                         
  -6   2   8          1.39          1.85         0.58 o                         
  -5   2   8         16.01         15.99         0.68 o                         
  -4   2   8        102.99        102.70         1.66 o                         
  -3   2   8        157.42        159.70         2.32 o                         
  -2   2   8          2.81          4.52         0.47 o                         
  -1   2   8          1.39          1.52         0.47 o                         
   0   2   8         21.53         23.09         0.89 o                         
   1   2   8          0.13          0.09         0.65 o                         
   2   2   8         56.77         59.39         1.62 o                         
   3   2   8          0.22         -0.67         0.83 o                         
   4   2   8         16.28         19.20         1.45 o                         
   5   2   8          0.37          1.15         1.82 o                         
 -12   3   8          5.64          5.39         1.71 o                         
 -11   3   8         38.93         41.37         3.42 o                         
 -10   3   8         38.01         42.60         1.96 o                         
  -9   3   8          0.00          2.03         0.83 o                         
  -8   3   8          3.38          4.47         0.68 o                         
  -7   3   8        117.48        119.83         1.99 o                         
  -6   3   8         39.08         37.32         1.09 o                         
  -5   3   8          3.30          3.19         0.54 o                         
  -4   3   8          9.30         10.13         0.64 o                         
  -3   3   8         14.61         14.39         0.97 o                         
  -2   3   8          0.35          1.03         0.42 o                         
  -1   3   8         32.42         33.33         1.03 o                         
   0   3   8          4.01          6.16         0.56 o                         
   1   3   8          3.09          2.96         0.57 o                         
   2   3   8          0.01          0.54         0.66 o                         
   3   3   8          3.13          2.24         0.80 o                         
   4   3   8         65.47         67.50         2.76 o                         
   5   3   8          5.47          5.80         1.65 o                         
 -12   4   8         11.37         11.21         1.79 o                         
 -11   4   8         90.73         93.30         2.94 o                         
 -10   4   8        126.35        116.50         2.65 o                         
  -9   4   8         48.89         43.53         1.55 o                         
  -8   4   8         16.31         15.34         0.87 o                         
  -7   4   8          1.33          2.12         0.66 o                         
  -6   4   8         25.68         26.89         1.02 o                         
  -5   4   8          2.48          2.37         0.53 o                         
  -4   4   8          6.28          5.55         0.53 o                         
  -3   4   8         54.27         57.12         1.18 o                         
  -2   4   8         10.06          9.18         0.51 o                         
  -1   4   8          2.34          1.62         0.49 o                         
   0   4   8         34.04         32.30         0.99 o                         
   1   4   8         11.55         11.13         0.65 o                         
   2   4   8         19.24         19.77         0.79 o                         
   3   4   8          6.25          4.63         0.74 o                         
   4   4   8         29.23         32.02         1.66 o                         
   5   4   8         13.33         17.29         1.98 o                         
 -12   5   8         22.54         19.24         1.93 o                         
 -11   5   8         14.31         17.01         1.72 o                         
 -10   5   8         16.28         16.80         1.30 o                         
  -9   5   8          2.47          2.94         1.04 o                         
  -8   5   8          0.29          1.97         0.87 o                         
  -7   5   8         33.63         30.54         1.18 o                         
  -6   5   8         11.82         10.93         0.67 o                         
  -5   5   8          1.68          0.74         0.59 o                         
  -4   5   8          0.02          0.67         0.51 o                         
  -3   5   8         10.77          9.11         0.57 o                         
  -2   5   8         21.00         23.80         1.56 o                         
  -1   5   8         98.06         93.78         1.49 o                         
   0   5   8         46.09         46.51         1.33 o                         
   1   5   8          5.12          4.43         0.62 o                         
   2   5   8          1.02          0.31         0.62 o                         
   3   5   8          0.02         -0.70         0.72 o                         
   4   5   8          3.92          3.37         1.07 o                         
   5   5   8         76.61         78.15         3.06 o                         
 -12   6   8          2.05          2.22         1.78 o                         
 -11   6   8          1.11          2.87         1.63 o                         
 -10   6   8          0.41         -0.06         1.44 o                         
  -9   6   8          0.01         -0.41         1.03 o                         
  -8   6   8         42.71         45.06         1.66 o                         
  -7   6   8          9.62          9.14         0.75 o                         
  -6   6   8         14.37         15.31         0.76 o                         
  -5   6   8          0.43          0.45         0.56 o                         
  -4   6   8         49.91         45.84         1.09 o                         
  -3   6   8          0.47          0.27         0.51 o                         
  -2   6   8        136.41        131.15         2.06 o                         
  -1   6   8         73.95         73.87         1.82 o                         
   0   6   8         28.87         33.38         1.63 o                         
   1   6   8         19.33         21.50         0.92 o                         
   2   6   8          1.51          2.65         0.69 o                         
   3   6   8         41.58         40.66         1.62 o                         
   4   6   8          0.34          1.10         1.03 o                         
   5   6   8         54.63         54.58         2.96 o                         
 -12   7   8          2.95          5.27         2.23 o                         
 -11   7   8          3.72          5.08         2.27 o                         
 -10   7   8          4.35          3.09         1.67 o                         
  -9   7   8          0.20          0.85         1.09 o                         
  -8   7   8         17.06         16.64         1.08 o                         
  -7   7   8         38.55         40.33         1.32 o                         
  -6   7   8         84.79         82.51         1.59 o                         
  -5   7   8         21.76         21.94         0.93 o                         
  -4   7   8         82.46         77.60         1.63 o                         
  -3   7   8          1.07          1.87         0.56 o                         
  -2   7   8        115.30        110.23         1.85 o                         
  -1   7   8          0.16          1.10         0.59 o                         
   0   7   8          2.29          2.96         0.67 o                         
   1   7   8         81.83         86.70         1.76 o                         
   2   7   8        107.19        110.28         1.90 o                         
   3   7   8         82.41         86.23         1.90 o                         
   4   7   8          0.46          1.01         1.16 o                         
   5   7   8          1.80          1.17         1.68 o                         
 -11   8   8         38.85         36.78         2.33 o                         
 -10   8   8          6.44          6.62         2.90 o                         
  -9   8   8         26.06         26.94         1.58 o                         
  -8   8   8         87.09         91.69         2.24 o                         
  -7   8   8          0.00          0.66         0.86 o                         
  -6   8   8          1.05          1.40         0.66 o                         
  -5   8   8          9.39          8.31         0.64 o                         
  -4   8   8         12.98         10.98         0.75 o                         
  -3   8   8         83.15         83.16         1.57 o                         
  -2   8   8         30.51         23.89         1.49 o                         
  -1   8   8         81.72         80.92         1.81 o                         
   0   8   8          3.88          3.44         0.70 o                         
   1   8   8          3.29          1.99         0.76 o                         
   2   8   8        124.03        123.04         2.28 o                         
   3   8   8          8.07         10.03         1.10 o                         
   4   8   8          5.22          6.92         1.22 o                         
 -11   9   8          0.01         -0.27         2.00 o                         
 -10   9   8          0.07          1.87         1.70 o                         
  -9   9   8         78.92         78.62         3.56 o                         
  -8   9   8        113.56        112.60         2.52 o                         
  -7   9   8         49.88         51.51         1.72 o                         
  -6   9   8          1.17          2.53         0.75 o                         
  -5   9   8          1.93          1.96         0.74 o                         
  -4   9   8          0.08         -0.18         0.63 o                         
  -3   9   8        118.80        104.02         1.83 o                         
  -2   9   8          1.10          1.10         0.77 o                         
  -1   9   8         29.03         29.65         1.21 o                         
   0   9   8          6.61          7.04         0.79 o                         
   1   9   8          6.26          7.15         0.84 o                         
   2   9   8         82.44         84.55         1.97 o                         
   3   9   8         33.10         33.68         1.76 o                         
   4   9   8          3.04          4.15         1.56 o                         
 -11  10   8          0.39          1.03         2.11 o                         
 -10  10   8          7.02          5.83         1.83 o                         
  -9  10   8          1.50          3.17         1.26 o                         
  -8  10   8          0.00          1.02         1.08 o                         
  -7  10   8         75.26         75.37         2.02 o                         
  -6  10   8          6.29          6.03         1.05 o                         
  -5  10   8         73.67         65.80         1.92 o                         
  -4  10   8         16.09         14.47         0.80 o                         
  -3  10   8          4.95          3.49         0.74 o                         
  -2  10   8          7.96          8.98         0.74 o                         
  -1  10   8          2.04          2.31         0.72 o                         
   0  10   8         10.69         11.11         0.88 o                         
   1  10   8         14.15         13.17         0.94 o                         
   2  10   8         63.89         64.67         2.16 o                         
   3  10   8          0.53         -0.02         1.06 o                         
   4  10   8         12.39         13.67         1.44 o                         
 -11  11   8         10.90          7.56         2.31 o                         
 -10  11   8         40.51         38.41         2.72 o                         
  -9  11   8         15.86         18.67         4.42 o                         
  -8  11   8         10.71          8.80         1.20 o                         
  -7  11   8         73.23         68.98         2.02 o                         
  -6  11   8         18.41         17.47         1.24 o                         
  -5  11   8         42.44         42.30         1.82 o                         
  -4  11   8         41.23         38.52         2.27 o                         
  -3  11   8          0.19         -0.26         0.72 o                         
  -2  11   8         31.48         29.24         1.21 o                         
  -1  11   8          1.83          2.71         0.74 o                         
   0  11   8          0.35          1.31         0.81 o                         
   1  11   8         54.12         51.56         2.13 o                         
   2  11   8         13.17         13.92         1.45 o                         
   3  11   8          5.89          6.68         1.23 o                         
   4  11   8         12.93         15.12         1.89 o                         
 -10  12   8         19.77         17.92         2.52 o                         
  -9  12   8          7.13          7.48         1.79 o                         
  -8  12   8          0.31          4.30         1.44 o                         
  -7  12   8          0.03         -0.31         1.08 o                         
  -6  12   8        171.40        172.65         4.01 o                         
  -5  12   8         50.78         52.55         1.86 o                         
  -4  12   8          0.30          0.59         0.84 o                         
  -3  12   8         31.36         27.25         1.54 o                         
  -2  12   8          2.33          2.53         0.78 o                         
  -1  12   8         60.40         62.29         2.90 o                         
   0  12   8         84.59         89.22         1.95 o                         
   1  12   8          4.87          4.34         0.96 o                         
   2  12   8          1.57         -0.10         1.24 o                         
   3  12   8         10.13          8.46         1.22 o                         
 -10  13   8          0.22          1.38         2.51 o                         
  -9  13   8          4.07          5.19         2.19 o                         
  -8  13   8          1.54          3.26         2.71 o                         
  -7  13   8          5.49          2.43         1.74 o                         
  -6  13   8        159.07        160.18         7.40 o                         
  -5  13   8         34.41         33.92         1.61 o                         
  -4  13   8          0.34          0.26         0.93 o                         
  -3  13   8         76.84         77.95         2.07 o                         
  -2  13   8          1.18          0.98         1.01 o                         
  -1  13   8         49.09         50.61         1.82 o                         
   0  13   8         25.67         29.54         1.59 o                         
   1  13   8         15.73         16.33         1.33 o                         
   2  13   8         14.91         17.41         1.30 o                         
   3  13   8          6.03          5.73         1.30 o                         
 -10  14   8          1.61          3.59         4.03 o                         
  -9  14   8          0.83         -0.38         2.29 o                         
  -8  14   8         10.24          8.55         2.09 o                         
  -7  14   8         22.06         22.53         1.96 o                         
  -6  14   8         48.28         56.51         2.09 o                         
  -5  14   8          3.68          3.55         1.05 o                         
  -4  14   8         14.77         15.05         1.20 o                         
  -3  14   8         11.26         11.98         1.15 o                         
  -2  14   8         47.31         47.70         1.92 o                         
  -1  14   8        101.12        100.80         2.50 o                         
   0  14   8         14.84         15.16         1.29 o                         
   1  14   8         37.54         36.06         2.35 o                         
   2  14   8          0.11         -0.98         1.21 o                         
   3  14   8         15.77         15.04         1.62 o                         
  -9  15   8          1.38          3.77         2.65 o                         
  -8  15   8          4.39         -0.01         1.67 o                         
  -7  15   8          0.91          1.87         1.51 o                         
  -6  15   8          0.20          1.48         1.36 o                         
  -5  15   8         23.88         24.50         1.52 o                         
  -4  15   8          1.45          1.28         1.09 o                         
  -3  15   8         12.47         11.55         1.26 o                         
  -2  15   8         11.19         10.37         1.26 o                         
  -1  15   8         48.33         47.11         2.79 o                         
   0  15   8          5.70          8.12         1.78 o                         
   1  15   8         21.37         23.93         1.82 o                         
   2  15   8          1.36          0.83         1.99 o                         
  -9  16   8         25.93         24.45         4.84 o                         
  -8  16   8         13.15         15.00         1.74 o                         
  -7  16   8          0.12         -1.51         1.51 o                         
  -6  16   8          0.96          3.96         1.73 o                         
  -5  16   8          7.42          6.12         2.59 o                         
  -4  16   8          0.09         -1.01         1.30 o                         
  -3  16   8         28.11         28.03         1.73 o                         
  -2  16   8          0.02          0.42         1.64 o                         
  -1  16   8          5.81          4.58         1.29 o                         
   0  16   8          0.90          2.60         1.71 o                         
   1  16   8          6.02          1.82         1.51 o                         
   2  16   8         16.78         15.87         1.76 o                         
  -8  17   8         18.30         18.56         1.89 o                         
  -7  17   8          0.00          0.29         1.60 o                         
  -6  17   8         29.77         27.43         1.95 o                         
  -5  17   8          2.19          3.69         1.45 o                         
  -4  17   8          0.03          1.94         1.65 o                         
  -3  17   8          0.04         -0.12         1.33 o                         
  -2  17   8          0.30         -0.54         1.33 o                         
  -1  17   8          3.48          1.89         1.56 o                         
   0  17   8         10.35          9.44         1.52 o                         
   1  17   8          0.07         -0.19         1.56 o                         
  -7  18   8          0.91          2.64         1.78 o                         
  -6  18   8          1.19         -1.36         1.61 o                         
  -5  18   8         24.94         28.34         1.75 o                         
  -4  18   8          3.43          3.04         1.80 o                         
  -3  18   8          0.63         -0.32         1.75 o                         
  -2  18   8          0.29          1.39         1.93 o                         
  -1  18   8          0.54         -1.50         1.50 o                         
   0  18   8          3.56          6.65         1.66 o                         
  -7  19   8          0.01          1.24         2.67 o                         
  -6  19   8          0.32         -0.02         1.74 o                         
  -5  19   8          4.63          3.98         1.66 o                         
  -4  19   8         50.76         48.32         3.85 o                         
  -3  19   8          4.12          6.56         1.58 o                         
  -2  19   8         31.10         27.07         1.80 o                         
  -1  19   8          0.34         -0.96         1.63 o                         
   0  19   8          0.11          0.92         1.74 o                         
  -5  20   8          8.58         11.39         2.06 o                         
  -4  20   8         39.09         34.74         2.26 o                         
  -3  20   8          5.80          7.19         1.78 o                         
  -2  20   8          3.85          4.77         1.76 o                         
 -12   1   9          0.95          3.69         1.75 o                         
 -11   1   9          7.94          7.03         1.63 o                         
 -10   1   9          2.41          3.75         1.22 o                         
  -9   1   9         17.21         19.25         0.99 o                         
  -8   1   9         16.44         15.33         0.84 o                         
  -7   1   9         32.23         31.79         1.28 o                         
  -6   1   9          7.15          5.38         0.67 o                         
  -5   1   9        213.64        215.13         3.05 o                         
  -4   1   9        384.27        383.16         5.67 o                         
  -3   1   9         44.57         45.08         1.32 o                         
  -2   1   9          3.09          3.28         0.59 o                         
  -1   1   9          0.01          0.33         0.63 o                         
   0   1   9         27.43         30.25         1.80 o                         
   1   1   9         41.07         40.35         1.53 o                         
   2   1   9          1.85          1.04         0.92 o                         
   3   1   9          5.06          5.77         1.12 o                         
   4   1   9          0.01         -0.38         1.53 o                         
 -12   2   9         10.60          9.63         2.69 o                         
 -11   2   9         15.43         12.69         1.60 o                         
 -10   2   9          1.75          0.12         1.72 o                         
  -9   2   9          2.87          2.36         0.87 o                         
  -8   2   9         38.14         41.61         1.52 o                         
  -7   2   9         29.67         32.16         1.29 o                         
  -6   2   9         18.27         19.16         0.88 o                         
  -5   2   9         21.25         23.00         0.97 o                         
  -4   2   9         13.50         14.76         0.72 o                         
  -3   2   9        163.34        157.43         2.36 o                         
  -2   2   9         33.50         31.94         1.10 o                         
  -1   2   9         72.19         74.24         1.51 o                         
   0   2   9          7.62          8.28         0.72 o                         
   1   2   9          4.86          5.41         0.85 o                         
   2   2   9          6.66          7.55         1.00 o                         
   3   2   9          0.06         -1.08         1.08 o                         
   4   2   9          1.02          0.57         1.53 o                         
 -12   3   9          7.55          9.53         1.90 o                         
 -11   3   9         12.31         14.88         1.65 o                         
 -10   3   9          2.68          1.93         1.27 o                         
  -9   3   9         22.96         23.00         1.13 o                         
  -8   3   9          2.67          4.20         0.86 o                         
  -7   3   9         14.34         16.47         0.90 o                         
  -6   3   9          4.19          4.54         0.70 o                         
  -5   3   9          5.42          4.09         0.62 o                         
  -4   3   9          0.71          0.77         0.57 o                         
  -3   3   9          7.66          6.17         0.69 o                         
  -2   3   9          5.29          6.25         0.60 o                         
  -1   3   9          6.11          6.47         0.63 o                         
   0   3   9         55.44         54.14         1.48 o                         
   1   3   9          0.68          1.63         0.81 o                         
   2   3   9          1.06          1.22         0.93 o                         
   3   3   9          0.15          1.05         1.12 o                         
   4   3   9        128.89        127.66         3.62 o                         
 -12   4   9         43.86         40.92         2.32 o                         
 -11   4   9         16.77         19.99         1.65 o                         
 -10   4   9          6.46          8.78         1.60 o                         
  -9   4   9          5.53          6.83         2.12 o                         
  -8   4   9          0.10          0.14         1.03 o                         
  -7   4   9         28.65         29.72         1.23 o                         
  -6   4   9          2.91          2.64         0.70 o                         
  -5   4   9         22.42         22.78         0.95 o                         
  -4   4   9          0.03         -0.36         0.56 o                         
  -3   4   9          1.18          0.52         0.56 o                         
  -2   4   9          6.22          5.21         0.60 o                         
  -1   4   9          0.50          0.99         0.60 o                         
   0   4   9         24.21         26.17         1.02 o                         
   1   4   9         14.26         14.51         0.79 o                         
   2   4   9         12.64         12.72         1.00 o                         
   3   4   9         23.21         26.61         1.71 o                         
   4   4   9          6.12          9.59         1.62 o                         
 -11   5   9          0.00          0.63         1.86 o                         
 -10   5   9          0.03          1.49         2.16 o                         
  -9   5   9          0.00          1.30         1.14 o                         
  -8   5   9         33.13         33.43         1.35 o                         
  -7   5   9         59.91         63.15         1.60 o                         
  -6   5   9         13.91         14.49         1.04 o                         
  -5   5   9         31.22         30.32         1.13 o                         
  -4   5   9         14.64         14.30         0.74 o                         
  -3   5   9         36.93         34.79         1.20 o                         
  -2   5   9          0.01          1.00         0.61 o                         
  -1   5   9         38.17         38.83         1.49 o                         
   0   5   9         35.38         35.75         1.21 o                         
   1   5   9         25.55         24.99         1.00 o                         
   2   5   9          0.00         -0.26         0.87 o                         
   3   5   9         69.76         74.37         2.50 o                         
   4   5   9         26.93         27.31         2.12 o                         
 -11   6   9          7.96          8.10         1.92 o                         
 -10   6   9         15.46         14.69         1.86 o                         
  -9   6   9          0.07          1.70         1.24 o                         
  -8   6   9         24.63         22.66         1.25 o                         
  -7   6   9          1.81          3.03         0.83 o                         
  -6   6   9         20.66         18.70         1.25 o                         
  -5   6   9          1.25          1.28         0.65 o                         
  -4   6   9         18.37         17.52         1.45 o                         
  -3   6   9         22.54         21.33         0.90 o                         
  -2   6   9         54.61         50.17         1.37 o                         
  -1   6   9         50.03         56.76         1.78 o                         
   0   6   9          0.08          1.38         0.75 o                         
   1   6   9          4.01          4.42         0.76 o                         
   2   6   9          0.05         -0.75         0.91 o                         
   3   6   9         64.88         62.60         2.38 o                         
 -11   7   9          3.13          6.29         2.00 o                         
 -10   7   9         14.50         15.07         1.77 o                         
  -9   7   9          3.82          6.05         1.25 o                         
  -8   7   9          4.18          4.71         1.09 o                         
  -7   7   9          8.34          7.37         0.86 o                         
  -6   7   9          5.97          5.98         0.85 o                         
  -5   7   9         16.94         16.40         0.87 o                         
  -4   7   9         62.42         60.12         1.46 o                         
  -3   7   9         16.16         15.70         0.81 o                         
  -2   7   9          0.68          0.68         0.70 o                         
  -1   7   9         18.56         20.41         1.55 o                         
   0   7   9          0.00         -0.76         0.80 o                         
   1   7   9         10.22         11.45         0.97 o                         
   2   7   9         21.26         20.19         1.17 o                         
   3   7   9          0.84          0.14         1.10 o                         
 -11   8   9          0.88          1.64         2.08 o                         
 -10   8   9         18.59         18.15         2.00 o                         
  -9   8   9         30.63         30.94         2.78 o                         
  -8   8   9         50.45         51.44         2.01 o                         
  -7   8   9          4.90          4.95         0.87 o                         
  -6   8   9         16.74         17.37         0.92 o                         
  -5   8   9         50.79         46.44         1.54 o                         
  -4   8   9         60.09         59.84         1.50 o                         
  -3   8   9          0.79          1.43         0.73 o                         
  -2   8   9          3.59          4.44         0.75 o                         
  -1   8   9         15.90         19.29         1.31 o                         
   0   8   9         11.89         10.91         1.07 o                         
   1   8   9         85.47         91.58         2.06 o                         
   2   8   9         39.99         39.82         1.75 o                         
   3   8   9          5.85          4.67         1.34 o                         
 -11   9   9          0.08          0.04         2.19 o                         
 -10   9   9          2.19          2.85         2.02 o                         
  -9   9   9         98.06         94.05         4.21 o                         
  -8   9   9         27.63         27.61         1.40 o                         
  -7   9   9          5.28          3.48         1.04 o                         
  -6   9   9         26.69         26.94         1.88 o                         
  -5   9   9         22.79         21.73         1.07 o                         
  -4   9   9         21.01         20.43         1.03 o                         
  -3   9   9          5.36          4.11         0.76 o                         
  -2   9   9          0.36          0.15         0.77 o                         
  -1   9   9          9.37          7.54         0.87 o                         
   0   9   9         67.38         67.95         2.29 o                         
   1   9   9         14.49         14.32         1.14 o                         
   2   9   9         21.84         23.63         1.32 o                         
   3   9   9          1.32         -1.22         1.22 o                         
 -11  10   9         24.54         18.45         4.23 o                         
 -10  10   9          1.71          2.35         1.92 o                         
  -9  10   9         81.07         86.39         2.73 o                         
  -8  10   9          6.94          7.48         1.28 o                         
  -7  10   9          0.13          0.61         1.06 o                         
  -6  10   9          4.63          5.71         0.85 o                         
  -5  10   9         49.25         46.36         1.51 o                         
  -4  10   9          5.72          5.89         0.84 o                         
  -3  10   9         22.84         25.27         1.08 o                         
  -2  10   9          5.50          6.10         0.86 o                         
  -1  10   9         20.39         20.19         1.40 o                         
   0  10   9         72.62         77.55         2.44 o                         
   1  10   9         13.61         14.21         1.39 o                         
   2  10   9         21.87         21.18         1.53 o                         
   3  10   9          6.73          6.79         1.34 o                         
 -10  11   9         17.75         17.94         2.20 o                         
  -9  11   9         18.48         20.90         1.92 o                         
  -8  11   9         11.15          6.23         2.31 o                         
  -7  11   9         50.87         54.58         2.09 o                         
  -6  11   9          0.01          1.17         1.21 o                         
  -5  11   9          0.20         -0.95         0.95 o                         
  -4  11   9          5.60          5.89         0.93 o                         
  -3  11   9          0.53          0.81         0.84 o                         
  -2  11   9         96.03         92.84         2.70 o                         
  -1  11   9          1.28          1.40         1.23 o                         
   0  11   9         15.28         15.18         1.12 o                         
   1  11   9          6.89          9.03         1.67 o                         
   2  11   9         21.28         21.40         1.36 o                         
 -10  12   9          0.97          3.36         2.65 o                         
  -9  12   9          9.13         13.14         2.07 o                         
  -8  12   9          1.39          0.26         1.59 o                         
  -7  12   9         25.43         26.83         3.63 o                         
  -6  12   9         61.47         63.64         2.21 o                         
  -5  12   9          1.89          1.24         1.08 o                         
  -4  12   9         13.51         13.00         1.17 o                         
  -3  12   9          0.71          0.70         1.08 o                         
  -2  12   9         22.16         25.25         1.18 o                         
  -1  12   9         20.90         20.46         1.95 o                         
   0  12   9         12.82         12.49         1.58 o                         
   1  12   9          0.08         -1.14         1.14 o                         
   2  12   9          1.83          2.74         1.36 o                         
  -9  13   9          0.22         -1.85         1.85 o                         
  -8  13   9          3.06          2.62         1.74 o                         
  -7  13   9         14.82         12.73         3.68 o                         
  -6  13   9        146.76        148.50         3.66 o                         
  -5  13   9          2.75          0.91         1.22 o                         
  -4  13   9          4.58          3.91         1.14 o                         
  -3  13   9         19.05         17.77         2.11 o                         
  -2  13   9         38.71         44.59         2.06 o                         
  -1  13   9        114.13        115.09         5.81 o                         
   0  13   9         15.13         16.13         1.49 o                         
   1  13   9          3.20          0.92         1.42 o                         
   2  13   9          7.58          8.81         1.65 o                         
  -9  14   9          0.18         -2.06         2.06 o                         
  -8  14   9         41.57         41.73         2.25 o                         
  -7  14   9         10.93         13.95         2.10 o                         
  -6  14   9          3.73          5.71         1.74 o                         
  -5  14   9          0.10          0.73         1.76 o                         
  -4  14   9          2.25          5.13         1.53 o                         
  -3  14   9          8.69          5.48         2.14 o                         
  -2  14   9         29.03         33.79         2.44 o                         
  -1  14   9         70.82         71.59         2.58 o                         
   0  14   9         11.57         12.99         1.57 o                         
   1  14   9          0.27          1.99         1.86 o                         
  -8  15   9         18.21         20.28         2.36 o                         
  -7  15   9          0.48          0.56         1.61 o                         
  -6  15   9          0.08         -0.14         1.43 o                         
  -5  15   9         13.10         13.84         1.62 o                         
  -4  15   9         22.71         22.80         1.87 o                         
  -3  15   9          6.20          7.30         1.70 o                         
  -2  15   9          0.64          0.87         1.49 o                         
  -1  15   9         24.71         26.26         1.68 o                         
   0  15   9          7.64          8.97         1.56 o                         
   1  15   9          8.72          8.98         1.72 o                         
  -8  16   9          1.38          2.07         1.92 o                         
  -7  16   9          6.77          6.04         1.72 o                         
  -6  16   9          0.73          0.20         1.54 o                         
  -5  16   9         29.05         31.26         1.79 o                         
  -4  16   9          7.24          5.66         1.69 o                         
  -3  16   9          0.00         -1.41         1.41 o                         
  -2  16   9          9.40          8.71         2.12 o                         
  -1  16   9         11.03         10.67         1.63 o                         
   0  16   9          8.41          8.26         1.64 o                         
  -7  17   9         12.83         15.20         1.93 o                         
  -6  17   9          3.40          1.31         1.70 o                         
  -5  17   9          3.64          3.88         1.63 o                         
  -4  17   9          0.00          0.55         1.58 o                         
  -3  17   9         10.37         12.55         2.13 o                         
  -2  17   9          1.79          1.56         1.77 o                         
  -1  17   9          0.56          0.50         1.62 o                         
  -6  18   9          3.71          1.77         1.94 o                         
  -5  18   9         12.21         11.46         2.15 o                         
  -4  18   9          0.07          3.09         1.72 o                         
  -3  18   9          0.39         -0.04         1.64 o                         
  -2  18   9         10.46          8.95         2.57 o                         
 -11   0  10          3.75          2.29         3.09 o                         
 -10   0  10         97.19         92.84         7.29 o                         
  -9   0  10          5.80          5.23         1.46 o                         
  -8   0  10          0.05          1.61         1.25 o                         
  -7   0  10         35.01         31.33         2.35 o                         
  -6   0  10         98.74         99.75         3.08 o                         
  -5   0  10        513.63        523.68        10.86 o                         
  -4   0  10        115.70        108.70         3.09 o                         
  -3   0  10         34.68         28.10         3.20 o                         
  -2   0  10         57.25         55.13         2.40 o                         
  -1   0  10         46.94         49.32         2.43 o                         
   0   0  10         10.99         11.77         1.44 o                         
   1   0  10          0.42          2.76         1.84 o                         
   2   0  10          0.06         -1.18         1.72 o                         
 -11   1  10          2.19          4.42         1.72 o                         
 -10   1  10          0.22          5.31         1.65 o                         
  -9   1  10         10.93         11.85         1.08 o                         
  -8   1  10         13.41         12.04         1.04 o                         
  -7   1  10          4.20          4.80         0.88 o                         
  -6   1  10        127.66        131.59         2.53 o                         
  -5   1  10         24.17         32.91         1.44 o                         
  -4   1  10          0.53          0.44         0.81 o                         
  -3   1  10         10.11         10.14         0.71 o                         
  -2   1  10          5.62          6.27         0.93 o                         
  -1   1  10          3.14          3.64         0.88 o                         
   0   1  10          0.58          0.72         1.12 o                         
   1   1  10          0.09          3.79         1.30 o                         
   2   1  10          0.08         -0.11         1.27 o                         
 -11   2  10          0.57         -0.79         3.00 o                         
 -10   2  10          1.31          0.60         1.70 o                         
  -9   2  10         20.78         22.13         1.28 o                         
  -8   2  10          0.01          0.78         0.95 o                         
  -7   2  10          0.36         -0.40         0.85 o                         
  -6   2  10         81.94         88.81         1.83 o                         
  -5   2  10         25.99         27.37         1.39 o                         
  -4   2  10         14.55         14.54         0.91 o                         
  -3   2  10          1.69          0.62         0.63 o                         
  -2   2  10         69.16         72.44         1.64 o                         
  -1   2  10         39.91         41.48         1.63 o                         
   0   2  10          3.49          4.04         1.02 o                         
   1   2  10          5.49          5.91         1.25 o                         
   2   2  10         62.05         61.74         3.16 o                         
 -11   3  10          1.94          2.89         1.95 o                         
 -10   3  10          0.08          1.22         1.76 o                         
  -9   3  10         25.06         28.06         1.34 o                         
  -8   3  10          0.11          0.33         0.96 o                         
  -7   3  10          2.02          3.06         0.89 o                         
  -6   3  10         13.41         14.13         1.01 o                         
  -5   3  10         26.25         23.04         0.98 o                         
  -4   3  10          2.22          0.54         0.72 o                         
  -3   3  10          3.18          2.51         1.06 o                         
  -2   3  10         26.79         28.46         1.25 o                         
  -1   3  10          2.12          1.66         0.77 o                         
   0   3  10          3.23          3.83         0.88 o                         
   1   3  10          7.55          9.71         1.24 o                         
   2   3  10         43.93         44.96         2.62 o                         
 -11   4  10         15.60         12.81         2.04 o                         
 -10   4  10          0.91          0.80         1.50 o                         
  -9   4  10          8.42          8.37         1.34 o                         
  -8   4  10          1.26          1.19         1.00 o                         
  -7   4  10          2.68          3.42         0.89 o                         
  -6   4  10          0.84         -0.20         0.78 o                         
  -5   4  10          9.91          9.14         1.01 o                         
  -4   4  10          5.53          5.07         0.73 o                         
  -3   4  10         22.78         24.99         1.21 o                         
  -2   4  10          8.46          7.32         0.75 o                         
  -1   4  10          1.20          1.80         0.84 o                         
   0   4  10         11.48         12.35         1.55 o                         
   1   4  10          1.70          2.48         1.38 o                         
   2   4  10         39.96         41.36         2.62 o                         
 -11   5  10          1.37          0.74         2.08 o                         
 -10   5  10          1.98          3.05         1.53 o                         
  -9   5  10         10.85          8.11         1.50 o                         
  -8   5  10         13.86         12.31         1.10 o                         
  -7   5  10          1.92          2.91         0.92 o                         
  -6   5  10         18.29         18.85         1.00 o                         
  -5   5  10          0.54          0.94         0.74 o                         
  -4   5  10          7.05          7.05         0.75 o                         
  -3   5  10         21.57         20.38         0.98 o                         
  -2   5  10         28.16         29.27         1.15 o                         
  -1   5  10          2.07          2.32         0.78 o                         
   0   5  10          5.38          6.82         1.79 o                         
   1   5  10         10.07         10.00         1.17 o                         
   2   5  10          2.66          4.41         1.52 o                         
 -11   6  10          3.77          2.73         2.17 o                         
 -10   6  10          1.38          5.58         1.62 o                         
  -9   6  10         18.64         20.27         3.27 o                         
  -8   6  10          2.07          1.87         1.05 o                         
  -7   6  10         40.22         44.16         1.67 o                         
  -6   6  10         26.91         24.38         1.39 o                         
  -5   6  10         10.97         10.61         0.90 o                         
  -4   6  10          0.71          0.68         0.71 o                         
  -3   6  10          6.42          5.67         0.75 o                         
  -2   6  10         16.63         19.15         0.91 o                         
  -1   6  10         41.49         41.60         2.08 o                         
   0   6  10          1.73          1.49         1.29 o                         
   1   6  10          2.70          3.32         1.21 o                         
   2   6  10          3.02          2.97         1.38 o                         
 -11   7  10         16.83         12.55         3.28 o                         
 -10   7  10         53.70         54.38         2.79 o                         
  -9   7  10          1.91          2.18         1.45 o                         
  -8   7  10         18.50         19.63         1.22 o                         
  -7   7  10         54.28         55.87         1.80 o                         
  -6   7  10          0.26          0.30         0.90 o                         
  -5   7  10         16.88         18.03         0.97 o                         
  -4   7  10         26.18         26.73         1.19 o                         
  -3   7  10         20.93         21.65         1.07 o                         
  -2   7  10         11.04         12.37         0.99 o                         
  -1   7  10         48.49         55.75         2.71 o                         
   0   7  10          4.87          6.15         1.03 o                         
   1   7  10         21.39         22.45         1.39 o                         
   2   7  10          9.85          9.22         2.26 o                         
 -10   8  10          4.15          5.21         2.50 o                         
  -9   8  10          0.04         -0.72         1.47 o                         
  -8   8  10          5.40          8.96         1.92 o                         
  -7   8  10          6.74          6.28         1.06 o                         
  -6   8  10          0.59          1.14         0.91 o                         
  -5   8  10         34.91         31.96         1.36 o                         
  -4   8  10         35.98         31.23         1.50 o                         
  -3   8  10         46.61         47.15         1.63 o                         
  -2   8  10          4.54          4.36         0.97 o                         
  -1   8  10         42.12         43.03         1.75 o                         
   0   8  10         24.81         25.97         1.42 o                         
   1   8  10         24.00         26.62         1.61 o                         
   2   8  10          3.74          3.49         1.49 o                         
 -10   9  10          4.63          3.36         1.98 o                         
  -9   9  10          5.87          8.47         1.55 o                         
  -8   9  10          0.75          1.96         1.82 o                         
  -7   9  10          2.02          2.07         1.13 o                         
  -6   9  10          4.70          4.42         1.12 o                         
  -5   9  10         13.86         11.87         1.63 o                         
  -4   9  10          5.26          3.70         0.94 o                         
  -3   9  10          0.25         -0.14         0.88 o                         
  -2   9  10          0.02         -0.34         1.08 o                         
  -1   9  10         13.05         16.02         1.43 o                         
   0   9  10        109.84        110.28         2.73 o                         
   1   9  10          0.93          1.70         1.36 o                         
 -10  10  10          2.32          3.75         2.55 o                         
  -9  10  10         10.22         10.97         1.92 o                         
  -8  10  10          0.05          0.00         1.68 o                         
  -6  10  10          5.73          5.32         1.39 o                         
  -5  10  10          0.06         -0.42         0.98 o                         
  -4  10  10         10.63          9.40         1.01 o                         
  -3  10  10          0.00         -1.14         1.14 o                         
  -2  10  10          0.01         -0.15         3.00 o                         
  -1  10  10          1.20          0.98         1.21 o                         
   0  10  10         45.55         46.42         1.96 o                         
   1  10  10          5.60          8.20         2.46 o                         
  -9  11  10          1.49          2.18         1.93 o                         
  -8  11  10          2.08          3.55         1.74 o                         
  -7  11  10         36.77         28.32         1.84 o                         
  -6  11  10          0.19          1.00         2.74 o                         
  -5  11  10          3.33          2.39         1.70 o                         
  -4  11  10          4.97          2.48         1.82 o                         
  -3  11  10          4.79          7.63         1.56 o                         
  -2  11  10         58.93         64.68         2.60 o                         
  -1  11  10         17.67         17.10         1.33 o                         
   0  11  10         19.88         20.06         1.41 o                         
   1  11  10         22.67         24.61         1.63 o                         
  -9  12  10         18.51         20.06         2.31 o                         
  -8  12  10         24.23         27.02         2.38 o                         
  -7  12  10         17.79         17.00         1.62 o                         
  -6  12  10          0.01         -1.33         1.33 o                         
  -5  12  10         22.60         21.33         1.50 o                         
  -4  12  10         15.64         15.01         1.98 o                         
  -3  12  10        134.03        136.77         3.71 o                         
  -2  12  10         13.20         13.95         1.45 o                         
  -1  12  10          0.72         -1.37         1.37 o                         
   0  12  10          0.01         -1.48         1.54 o                         
  -8  13  10         59.86         66.12         3.52 o                         
  -7  13  10          3.05          3.13         1.55 o                         
  -6  13  10         25.37         29.29         1.77 o                         
  -5  13  10          5.47          5.48         1.50 o                         
  -4  13  10          1.33          0.74         1.56 o                         
  -3  13  10         81.82         86.97         3.15 o                         
  -2  13  10          1.02          0.84         1.41 o                         
  -1  13  10          3.10          4.05         1.55 o                         
   0  13  10          0.20          0.17         1.70 o                         
  -8  14  10         61.81         74.34         3.28 o                         
  -7  14  10         11.20         10.46         1.74 o                         
  -6  14  10          0.20         -0.77         1.53 o                         
  -5  14  10          4.99          3.57         1.53 o                         
  -4  14  10          7.40          9.00         1.67 o                         
  -3  14  10         82.65         93.13         3.62 o                         
  -2  14  10          6.60          5.91         1.61 o                         
  -1  14  10          0.70         -0.85         1.61 o                         
  -7  15  10         22.66         23.00         2.59 o                         
  -6  15  10          5.07          3.25         1.71 o                         
  -5  15  10          0.09          2.51         1.61 o                         
  -4  15  10         22.32         21.41         1.75 o                         
  -3  15  10          8.74         12.39         1.66 o                         
  -2  15  10          2.98          2.58         1.64 o                         
  -6  16  10          0.01          0.57         1.84 o                         
  -5  16  10          0.42         -1.82         1.82 o                         
  -4  16  10          2.66          3.99         2.91 o                         
  -3  16  10          1.79          0.49         2.57 o                         
 -10   1  11          6.14          3.75         2.49 o                         
  -9   1  11          0.71         -0.71         1.66 o                         
  -8   1  11          4.37          5.72         1.35 o                         
  -7   1  11        252.25        266.73         4.48 o                         
  -6   1  11         33.02         28.47         2.37 o                         
  -5   1  11          0.02         -0.53         1.02 o                         
  -4   1  11          4.00          3.32         0.80 o                         
  -3   1  11          7.37          7.89         1.09 o                         
  -2   1  11          9.07          7.95         1.09 o                         
  -1   1  11          5.37          3.41         1.35 o                         
   0   1  11         16.88         15.24         1.37 o                         
   1   1  11          2.14          1.72         1.64 o                         
 -10   2  11          0.79          2.44         1.68 o                         
  -9   2  11          3.04          4.43         1.58 o                         
  -8   2  11         44.11         46.84         2.05 o                         
  -7   2  11          2.45          5.18         1.18 o                         
  -6   2  11         31.03         32.89         1.61 o                         
  -5   2  11          6.58          5.52         1.08 o                         
  -4   2  11          8.55          7.70         0.83 o                         
  -3   2  11         33.71         33.89         1.60 o                         
  -2   2  11          0.79          3.37         0.95 o                         
  -1   2  11          2.42          2.95         1.33 o                         
   0   2  11         23.69         26.79         3.20 o                         
   1   2  11          0.17          2.80         1.65 o                         
 -10   3  11          1.20          0.82         1.72 o                         
  -9   3  11          0.02          0.59         1.39 o                         
  -8   3  11         10.58         11.35         1.31 o                         
  -7   3  11          4.77          5.62         1.11 o                         
  -6   3  11         13.57         13.61         1.29 o                         
  -5   3  11          0.16         -0.64         1.00 o                         
  -4   3  11          0.02         -0.85         0.85 o                         
  -3   3  11          9.00         11.41         1.28 o                         
  -2   3  11         18.20         19.93         1.24 o                         
  -1   3  11          1.13          0.21         1.25 o                         
   0   3  11         19.56         21.19         2.15 o                         
   1   3  11         47.36         55.50         4.78 o                         
 -10   4  11          2.34          2.33         1.93 o                         
  -9   4  11          2.85          4.24         1.55 o                         
  -8   4  11          0.93          3.10         1.48 o                         
  -7   4  11          0.17          2.45         1.12 o                         
  -6   4  11          3.25          3.16         0.99 o                         
  -5   4  11          0.16         -0.64         0.89 o                         
  -4   4  11          9.48          9.69         0.95 o                         
  -3   4  11          0.98          1.20         1.00 o                         
  -2   4  11         54.47         56.47         2.23 o                         
  -1   4  11          1.88         -0.56         1.60 o                         
   0   4  11          0.10          1.85         1.56 o                         
 -10   5  11          0.01         -1.22         2.45 o                         
  -9   5  11          1.52          1.75         1.38 o                         
  -8   5  11         14.27         16.23         1.54 o                         
  -7   5  11         30.02         33.67         2.17 o                         
  -6   5  11          0.55          2.64         1.04 o                         
  -5   5  11          0.68          1.33         0.90 o                         
  -4   5  11          0.28         -0.06         0.86 o                         
  -3   5  11         45.02         49.40         1.87 o                         
  -2   5  11          0.72         -0.89         1.17 o                         
  -1   5  11          3.93          3.31         1.58 o                         
   0   5  11          1.20         -0.72         1.51 o                         
 -10   6  11          5.18          5.64         1.87 o                         
  -9   6  11          9.26          8.75         1.64 o                         
  -8   6  11          5.86          4.03         1.42 o                         
  -7   6  11          0.18          0.02         1.35 o                         
  -6   6  11          3.95          3.41         1.10 o                         
  -5   6  11         23.31         22.43         1.75 o                         
  -4   6  11          4.21          2.06         1.09 o                         
  -3   6  11         16.92         20.57         1.27 o                         
  -2   6  11          1.56          1.48         1.17 o                         
  -1   6  11          0.26          0.07         1.17 o                         
   0   6  11          2.71          2.06         1.57 o                         
 -10   7  11          0.54          2.29         2.63 o                         
  -9   7  11         10.00          9.36         2.11 o                         
  -8   7  11          0.00         -0.52         1.35 o                         
  -7   7  11         17.34         16.52         1.57 o                         
  -6   7  11          8.57          8.87         1.37 o                         
  -5   7  11          6.56          7.07         1.27 o                         
  -4   7  11          0.23         -0.02         1.18 o                         
  -3   7  11         10.99         10.34         1.17 o                         
  -2   7  11          3.25          2.45         1.21 o                         
  -1   7  11         16.95         16.75         1.63 o                         
   0   7  11          1.78          2.37         2.04 o                         
  -9   8  11          0.37          0.61         2.04 o                         
  -8   8  11          1.61          2.06         1.82 o                         
  -7   8  11          2.18          0.72         1.46 o                         
  -6   8  11         28.26         28.48         1.53 o                         
  -5   8  11         10.98         11.27         1.57 o                         
  -4   8  11         11.35          9.68         1.40 o                         
  -3   8  11          4.35          4.04         1.22 o                         
  -2   8  11          5.38          6.49         2.00 o                         
  -1   8  11         33.81         34.94         1.60 o                         
   0   8  11          5.61          4.90         1.84 o                         
  -9   9  11          4.29          4.81         2.22 o                         
  -8   9  11          2.88          2.32         1.97 o                         
  -7   9  11         11.44         10.18         1.88 o                         
  -6   9  11         21.38         20.14         1.52 o                         
  -5   9  11          5.54          5.40         1.33 o                         
  -4   9  11          0.92         -0.80         1.46 o                         
  -3   9  11         18.03         16.61         1.31 o                         
  -2   9  11         17.87         18.89         1.51 o                         
  -1   9  11         27.38         26.75         1.60 o                         
  -8  10  11          2.61          3.38         2.05 o                         
  -7  10  11         11.82          7.83         1.60 o                         
  -6  10  11         13.57         13.99         1.56 o                         
  -5  10  11          6.93          6.86         1.45 o                         
  -4  10  11          6.81          3.85         1.58 o                         
  -3  10  11          3.08          2.14         1.45 o                         
  -2  10  11        113.88        122.28         4.28 o                         
  -1  10  11         17.52         16.04         1.68 o                         
  -8  11  11          3.31          4.81         3.04 o                         
  -7  11  11          7.21          6.64         2.94 o                         
  -6  11  11          6.85          4.64         1.60 o                         
  -5  11  11         32.61         33.21         1.76 o                         
  -4  11  11         33.19         34.72         1.80 o                         
  -3  11  11          1.48          2.23         1.48 o                         
  -2  11  11         38.76         38.22         1.88 o                         
  -7  12  11          0.86          1.77         1.80 o                         
  -6  12  11          3.57          3.32         1.68 o                         
  -5  12  11         24.39         24.22         1.86 o                         
  -4  12  11          4.74          6.93         1.65 o                         
  -3  12  11         15.22         19.63         2.81 o                         
  -2  12  11          9.89          9.04         1.70 o                         
  -6  13  11          3.06          2.72         1.77 o                         
  -5  13  11         42.28         49.26         5.45 o                         
  -4  13  11          0.02          1.80         1.76 o                         
  -3  13  11         40.02         47.41         6.76 o                         
  -9   0  12         62.49         63.58         3.80 o                         
  -8   0  12          0.02          4.88         2.44 o                         
  -7   0  12        115.77        115.34         6.23 o                         
  -6   0  12          3.50          0.17         1.96 o                         
  -5   0  12         26.03         25.22         1.74 o                         
  -4   0  12          2.14          0.36         1.58 o                         
  -3   0  12         14.90         14.49         2.04 o                         
  -2   0  12          0.51         -3.43         3.43 o                         
  -9   1  12          9.43          8.97         1.83 o                         
  -8   1  12         37.85         42.04         2.58 o                         
  -7   1  12          3.37          3.40         1.52 o                         
  -6   1  12          0.18         -1.49         1.49 o                         
  -5   1  12          0.07         -0.39         1.11 o                         
  -4   1  12          2.10         -0.68         1.17 o                         
  -3   1  12          0.13          1.58         1.34 o                         
  -2   1  12          2.54         -0.74         1.84 o                         
  -9   2  12         16.15         16.52         3.13 o                         
  -8   2  12         41.17         40.12         2.37 o                         
  -7   2  12          2.18          0.95         2.43 o                         
  -6   2  12          7.56          7.98         2.19 o                         
  -5   2  12          1.71          3.59         1.17 o                         
  -4   2  12         12.90         14.26         1.31 o                         
  -3   2  12         33.27         36.41         2.41 o                         
  -2   2  12          7.62          1.00         3.43 o                         
  -9   3  12          8.17         13.25         2.00 o                         
  -8   3  12         10.65         11.02         1.84 o                         
  -7   3  12         13.37         12.69         1.76 o                         
  -6   3  12          2.02          3.83         1.61 o                         
  -5   3  12         33.83         33.49         2.09 o                         
  -4   3  12         25.51         21.90         1.75 o                         
  -3   3  12          1.08          1.04         1.46 o                         
  -2   3  12          1.34         -2.11         2.11 o                         
  -9   4  12          0.01          1.63         2.81 o                         
  -8   4  12          6.15          5.28         1.83 o                         
  -7   4  12          0.21          0.03         1.50 o                         
  -6   4  12          3.06          3.54         1.39 o                         
  -5   4  12         11.39         14.78         2.83 o                         
  -4   4  12          0.26         -0.24         1.75 o                         
  -3   4  12          3.12          5.23         1.46 o                         
  -2   4  12          1.16         -0.06         2.09 o                         
  -8   5  12          8.53          7.78         1.95 o                         
  -7   5  12          0.21         -1.75         1.75 o                         
  -6   5  12          1.82          4.45         1.75 o                         
  -5   5  12         12.97         11.76         1.64 o                         
  -4   5  12         12.07         12.63         2.15 o                         
  -3   5  12          1.67          1.36         2.75 o                         
  -2   5  12          0.21          2.77         4.44 o                         
  -8   6  12          0.11         -1.95         1.95 o                         
  -7   6  12          0.03          0.34         1.78 o                         
  -6   6  12          0.25          2.84         1.51 o                         
  -5   6  12          4.95          7.10         1.32 o                         
  -4   6  12          1.63          0.59         1.33 o                         
  -3   6  12          7.33          7.82         1.52 o                         
  -2   6  12          4.70          2.73         1.99 o                         
  -8   7  12          2.35          3.64         2.09 o                         
  -7   7  12         25.01         22.41         2.63 o                         
  -6   7  12          3.23          3.73         1.49 o                         
  -5   7  12          1.83          0.97         1.34 o                         
  -4   7  12          5.13          4.72         1.45 o                         
  -3   7  12          2.82          5.16         1.44 o                         
  -7   8  12         16.99         14.38         1.82 o                         
  -6   8  12          8.91          7.06         1.65 o                         
  -5   8  12          1.03         -1.63         1.63 o                         
  -4   8  12          0.01         -1.47         1.47 o                         
  -3   8  12         39.89         41.48         2.03 o                         
  -6   9  12         15.40         14.82         1.82 o                         
  -5   9  12          0.24          1.23         2.34 o                         
  -4   9  12          2.87          3.46         1.87 o                         
                                                                                
