# Supplementary material for: The crystal structures of four di­meth­oxy­benzaldehyde isomers
Source: Acta Crystallogr E Crystallogr Commun. 2019 Jan 1;75(Pt 1):38–42. doi: 10.1107/S2056989018017152 (PMC6323868; doi:10.1107/S2056989018017152)
Supplement: Supplementary file 3 [file e-75-00038-24DMBzsup3.hkl]

data_2,4DMBz                                                                    
_shelx_title ' p1751b_a.res in P2(1)/c'                                         
_shelx_refln_list_code          4                                               
_shelx_F_calc_maximum      109.52                                               
_exptl_crystal_F_000       352.00                                               
_reflns_d_resolution_high  0.7001                                               
                                                                                
loop_                                                                           
 _space_group_symop_operation_xyz                                               
 'x, y, z'                                                                      
 '-x, y+1/2, -z+1/2'                                                            
 '-x, -y, -z'                                                                   
 'x, -y-1/2, z-1/2'                                                             
                                                                                
_cell_length_a    15.1575                                                       
_cell_length_b     3.9638                                                       
_cell_length_c    14.6181                                                       
_cell_angle_alpha  90.000                                                       
_cell_angle_beta  113.839                                                       
_cell_angle_gamma  90.000                                                       
                                                                                
_shelx_F_squared_multiplier     1.000                                           
                                                                                
loop_                                                                           
 _refln_index_h                                                                 
 _refln_index_k                                                                 
 _refln_index_l                                                                 
 _refln_F_squared_calc                                                          
 _refln_F_squared_meas                                                          
 _refln_F_squared_sigma                                                         
 _refln_observed_status                                                         
   2   0   0       3207.68       2741.77        27.30 o                         
   3   0   0         53.76         58.86         0.65 o                         
   4   0   0       4831.69       4149.57        42.73 o                         
   5   0   0       2261.13       2114.16        21.13 o                         
   6   0   0        555.40        611.92         6.88 o                         
   7   0   0        734.22        851.74        14.90 o                         
   8   0   0        135.11        131.65         1.47 o                         
   9   0   0          5.23          2.00         0.19 o                         
  10   0   0        159.99        184.03         2.48 o                         
  11   0   0         87.04        103.15         1.46 o                         
  12   0   0        265.70        264.11         2.91 o                         
  13   0   0         15.98         11.22         0.89 o                         
  14   0   0        121.45        109.30         1.51 o                         
  15   0   0          0.34          0.82         0.53 o                         
  16   0   0         15.01         12.40         0.88 o                         
  17   0   0          0.44          0.90         0.65 o                         
  18   0   0          8.74          7.37         1.20 o                         
  19   0   0         26.90         24.52         2.61 o                         
   1   1   0        940.68        879.95         5.43 o                         
   2   1   0        258.72        254.31         1.67 o                         
   3   1   0       1872.48       1788.00        13.31 o                         
   4   1   0        183.34        195.98         1.45 o                         
   5   1   0       1390.91       1399.61        11.03 o                         
   6   1   0          0.99          1.22         0.10 o                         
   7   1   0       2311.19       2271.59        16.86 o                         
   8   1   0         74.90         83.70         0.69 o                         
   9   1   0         14.90         17.08         0.32 o                         
  10   1   0         18.40         22.25         0.40 o                         
  11   1   0          1.86          2.80         0.19 o                         
  12   1   0        163.62        137.97         1.20 o                         
  13   1   0          0.05         -0.05         0.23 o                         
  14   1   0         87.94         79.15         0.95 o                         
  15   1   0         17.13         18.00         0.68 o                         
  16   1   0          3.96          2.84         0.43 o                         
  17   1   0         13.66         13.99         0.81 o                         
  18   1   0         13.97         12.67         0.73 o                         
  19   1   0         64.78         71.44         1.94 o                         
   0   2   0       1148.12       1096.88        10.46 o                         
   1   2   0         13.85         14.44         0.24 o                         
   2   2   0         93.74         91.92         0.65 o                         
   3   2   0        269.74        278.17         2.16 o                         
   4   2   0        109.97         99.64         0.96 o                         
   5   2   0         10.04         12.31         0.41 o                         
   6   2   0         23.93         23.36         0.34 o                         
   7   2   0         77.47         96.15         0.98 o                         
   8   2   0         19.35         23.40         0.42 o                         
   9   2   0          0.69          1.17         0.18 o                         
  10   2   0        143.01        132.14         1.12 o                         
  11   2   0        209.14        182.97         1.43 o                         
  12   2   0         41.82         49.87         0.65 o                         
  13   2   0        276.95        267.56         2.68 o                         
  14   2   0        184.53        198.82         2.46 o                         
  15   2   0          0.95          1.25         0.32 o                         
  16   2   0         14.72         14.94         1.31 o                         
  17   2   0         19.32         20.62         0.82 o                         
  18   2   0         27.88         31.02         1.75 o                         
   1   3   0        134.60        155.26         1.03 o                         
   2   3   0          0.15          0.28         0.11 o                         
   3   3   0          1.92          1.70         0.14 o                         
   4   3   0          4.48          3.37         0.15 o                         
   5   3   0          0.19         -0.05         0.18 o                         
   6   3   0        103.16        104.57         1.07 o                         
   7   3   0        372.34        366.38         3.11 o                         
   8   3   0          8.34         10.50         0.47 o                         
   9   3   0         30.32         31.99         0.68 o                         
  10   3   0          5.46          5.28         0.40 o                         
  11   3   0         54.36         50.20         0.96 o                         
  12   3   0         27.44         26.42         0.87 o                         
  13   3   0        131.48        138.68         3.71 o                         
  14   3   0        100.51         96.82         1.70 o                         
  15   3   0         53.67         53.79         1.34 o                         
  16   3   0         20.65         24.74         1.67 o                         
   0   4   0         28.88         30.65         0.68 o                         
   1   4   0        111.21        105.86         0.95 o                         
   2   4   0          8.98          9.15         0.29 o                         
   3   4   0         67.24         68.14         0.71 o                         
   4   4   0        107.87        111.35         1.00 o                         
   5   4   0         20.15         18.14         0.56 o                         
   6   4   0        139.58        143.45         1.37 o                         
   7   4   0          0.90          1.01         0.31 o                         
   8   4   0         85.96         89.22         1.59 o                         
   9   4   0          3.51          4.02         0.54 o                         
  10   4   0          7.71          7.16         0.64 o                         
  11   4   0         13.92         12.59         0.86 o                         
  12   4   0          3.28          3.89         0.77 o                         
  13   4   0          3.27          4.83         0.85 o                         
  14   4   0         23.61         21.34         2.06 o                         
   1   5   0         16.30         15.77         0.70 o                         
   2   5   0         21.09         21.89         0.81 o                         
   3   5   0          0.45          0.82         0.40 o                         
   4   5   0        205.98        215.77         2.55 o                         
   5   5   0          1.79          1.47         0.48 o                         
   6   5   0        102.77        101.20         1.71 o                         
   7   5   0          0.66         -0.60         0.60 o                         
   8   5   0          8.94          8.57         0.78 o                         
   9   5   0          9.23          9.96         0.83 o                         
 -19   1   1          6.09          6.20         0.69 o                         
 -18   1   1         11.26         11.53         0.71 o                         
 -17   1   1         37.99         40.69         1.17 o                         
 -16   1   1          3.87          5.14         0.44 o                         
 -15   1   1          9.78          7.74         0.38 o                         
 -14   1   1         27.98         26.11         0.62 o                         
 -13   1   1        218.42        185.99         1.47 o                         
 -12   1   1          0.29         -0.09         0.19 o                         
 -11   1   1          1.34          5.15         0.26 o                         
 -10   1   1         57.56         59.05         0.60 o                         
  -9   1   1          6.69          8.79         0.24 o                         
  -8   1   1          4.71          0.53         0.10 o                         
  -7   1   1        111.96        141.03         1.10 o                         
  -6   1   1        723.47        742.05         5.57 o                         
  -5   1   1         50.85         56.27         0.49 o                         
  -4   1   1        481.74        459.85         4.85 o                         
  -3   1   1        459.37        465.89         3.02 o                         
  -2   1   1       6623.59       5940.73        38.13 o                         
  -1   1   1       2450.02       2521.12        14.05 o                         
   0   1   1        749.28        745.77         4.29 o                         
   1   1   1       1490.51       1434.88        10.12 o                         
   2   1   1        174.24        182.30         1.60 o                         
   3   1   1         52.09         47.31         0.56 o                         
   4   1   1        500.69        526.86         6.58 o                         
   5   1   1        434.38        459.07         3.90 o                         
   6   1   1          6.47         20.49         0.32 o                         
   7   1   1         15.07         24.33         0.36 o                         
   8   1   1         52.23         48.71         0.58 o                         
   9   1   1          2.50          4.02         0.21 o                         
  10   1   1         59.54         47.48         0.57 o                         
  11   1   1         55.60         60.38         0.72 o                         
  12   1   1         23.78         24.97         0.55 o                         
  13   1   1         53.08         60.51         0.91 o                         
  14   1   1         19.67         17.30         0.64 o                         
  15   1   1          9.32          7.16         0.46 o                         
  16   1   1          5.26          4.39         0.60 o                         
  17   1   1         10.90         10.45         0.64 o                         
  18   1   1         52.19         54.41         1.16 o                         
  19   1   1          1.68          0.11         0.89 o                         
 -18   2   1        168.88        181.76         4.62 o                         
 -17   2   1          8.80          9.54         0.89 o                         
 -16   2   1        111.91        108.69         2.19 o                         
 -15   2   1         25.29         21.87         0.74 o                         
 -14   2   1         82.50         80.27         0.92 o                         
 -13   2   1        190.92        179.74         1.95 o                         
 -12   2   1          0.32          0.49         0.21 o                         
 -11   2   1         46.40         52.46         0.54 o                         
 -10   2   1         49.81         48.53         0.62 o                         
  -9   2   1         12.54         13.30         0.37 o                         
  -8   2   1          8.87         11.23         0.28 o                         
  -7   2   1         67.34         67.50         0.63 o                         
  -6   2   1         43.78         46.38         0.47 o                         
  -5   2   1         93.98         92.36         0.73 o                         
  -4   2   1         27.47         25.09         0.29 o                         
  -3   2   1          7.26          5.63         0.14 o                         
  -2   2   1        153.63        186.69         1.22 o                         
  -1   2   1         73.50         85.65         0.62 o                         
   0   2   1          0.65          1.14         0.08 o                         
   1   2   1        619.07        654.67         4.08 o                         
   2   2   1          8.44          7.06         0.17 o                         
   3   2   1        425.22        451.04         4.21 o                         
   4   2   1          1.80          1.18         0.20 o                         
   5   2   1        201.25        226.88         2.07 o                         
   6   2   1        111.42        109.57         1.21 o                         
   7   2   1          0.01          0.06         0.18 o                         
   8   2   1         14.02         17.53         0.56 o                         
   9   2   1         55.39         55.57         0.70 o                         
  10   2   1        128.42        108.00         1.08 o                         
  11   2   1        447.65        441.23         3.90 o                         
  12   2   1         39.41         30.07         0.58 o                         
  13   2   1        436.08        422.79         4.08 o                         
  14   2   1         45.71         44.69         0.71 o                         
  15   2   1         57.96         63.05         1.02 o                         
  16   2   1          3.12          3.80         0.45 o                         
  17   2   1         38.42         41.48         1.12 o                         
  18   2   1         76.04         83.87         1.91 o                         
 -17   3   1          0.20         -0.39         0.90 o                         
 -16   3   1         44.47         44.14         1.76 o                         
 -15   3   1         34.02         36.63         1.19 o                         
 -14   3   1        204.18        207.05         6.10 o                         
 -13   3   1         46.73         48.98         1.46 o                         
 -12   3   1         10.12          8.69         0.51 o                         
 -11   3   1          8.34          7.34         1.07 o                         
 -10   3   1          6.94          6.85         0.56 o                         
  -9   3   1        199.95        202.26         2.67 o                         
  -8   3   1          0.03         -0.29         0.29 o                         
  -7   3   1         42.56         46.89         0.68 o                         
  -6   3   1        117.14        121.94         1.26 o                         
  -5   3   1          3.37          4.20         0.19 o                         
  -4   3   1         36.63         35.19         0.35 o                         
  -3   3   1         21.39         16.25         0.25 o                         
  -2   3   1         77.72         81.66         0.61 o                         
  -1   3   1        149.17        165.43         1.32 o                         
   0   3   1          4.76          6.27         0.20 o                         
   1   3   1        107.95        119.81         0.85 o                         
   2   3   1         26.12         26.37         0.36 o                         
   3   3   1         19.40         21.76         0.32 o                         
   4   3   1          2.02          2.02         0.15 o                         
   5   3   1          0.77          0.44         0.21 o                         
   6   3   1        106.41        114.56         1.16 o                         
   7   3   1        118.17        115.33         1.19 o                         
   8   3   1          2.49          2.05         0.28 o                         
   9   3   1          0.81          0.47         0.30 o                         
  10   3   1          0.80          0.08         0.35 o                         
  11   3   1         80.80         78.31         1.39 o                         
  12   3   1         99.56         97.95         1.70 o                         
  13   3   1          5.25          4.60         0.57 o                         
  14   3   1         12.68         10.06         0.65 o                         
  15   3   1         24.58         28.78         1.23 o                         
  16   3   1          1.39          1.90         0.87 o                         
 -14   4   1          9.75          7.39         0.93 o                         
 -13   4   1         10.27          8.55         0.77 o                         
 -12   4   1         15.82         15.22         0.99 o                         
 -11   4   1         10.60         11.11         0.71 o                         
 -10   4   1         65.86         64.30         4.01 o                         
  -9   4   1         59.43         59.24         1.33 o                         
  -8   4   1          1.74          2.08         0.45 o                         
  -7   4   1          4.13          5.05         0.55 o                         
  -6   4   1        342.24        354.95         3.23 o                         
  -5   4   1         93.92         96.45         0.97 o                         
  -4   4   1         47.86         50.98         0.65 o                         
  -3   4   1          0.62          0.08         0.18 o                         
  -2   4   1         12.01         13.11         0.34 o                         
  -1   4   1         49.94         52.26         0.58 o                         
   0   4   1        136.28        143.42         1.15 o                         
   1   4   1         53.83         54.78         0.56 o                         
   2   4   1          0.00         -0.13         0.18 o                         
   3   4   1          4.86          5.45         0.24 o                         
   4   4   1          0.20         -0.22         0.22 o                         
   5   4   1         16.69         15.41         0.46 o                         
   6   4   1          0.11         -0.25         0.25 o                         
   7   4   1          2.53          1.22         0.34 o                         
   8   4   1          1.61          1.43         0.36 o                         
   9   4   1         21.32         21.37         0.99 o                         
  10   4   1         18.75         20.53         1.32 o                         
  11   4   1          1.39          2.10         0.69 o                         
  12   4   1          7.86          7.41         0.85 o                         
  13   4   1          0.01          0.32         0.81 o                         
  -9   5   1          1.79          0.96         0.81 o                         
  -8   5   1         25.73         27.89         1.33 o                         
  -7   5   1         31.79         27.77         1.21 o                         
  -6   5   1         30.95         29.88         1.00 o                         
  -5   5   1        178.08        177.76         2.22 o                         
  -4   5   1          2.21          2.00         0.39 o                         
  -3   5   1         10.99         10.34         0.51 o                         
  -2   5   1         58.42         60.17         1.09 o                         
  -1   5   1          8.53          8.33         0.39 o                         
   0   5   1          1.37          1.34         0.44 o                         
   1   5   1          6.22          6.55         0.46 o                         
   2   5   1         55.02         50.91         2.11 o                         
   3   5   1         88.83         91.88         1.60 o                         
   4   5   1         10.03          9.27         0.60 o                         
   5   5   1         37.45         37.74         1.42 o                         
   6   5   1          4.39          5.24         0.56 o                         
   7   5   1         19.24         20.10         2.74 o                         
   8   5   1          0.54          1.16         0.89 o                         
 -20   0   2         29.20         32.13         1.93 o                         
 -19   0   2         21.67         19.51         1.57 o                         
 -18   0   2          0.09          0.12         0.68 o                         
 -17   0   2         18.01         18.90         1.95 o                         
 -16   0   2          0.53          0.55         0.48 o                         
 -15   0   2        413.23        368.13         4.53 o                         
 -14   0   2         13.05          8.36         0.41 o                         
 -13   0   2         44.37         32.27         1.19 o                         
 -12   0   2         20.84         10.59         0.48 o                         
 -11   0   2         79.15         86.15         1.12 o                         
 -10   0   2        337.92        385.55         4.02 o                         
  -9   0   2        111.09        124.92         2.23 o                         
  -8   0   2       3718.01       3907.41        39.07 o                         
  -7   0   2        395.71        400.81         6.37 o                         
  -6   0   2        447.68        454.49         7.47 o                         
  -5   0   2       1373.84       1262.56        11.49 o                         
  -4   0   2       1239.19       1252.38        11.45 o                         
  -3   0   2       4877.89       4368.67        39.71 o                         
  -2   0   2       3835.36       3324.42        30.22 o                         
  -1   0   2       1160.95       1077.83        26.71 o                         
   0   0   2        205.43        166.50         2.18 o                         
   1   0   2        466.32        374.07         4.84 o                         
   2   0   2       4063.66       3503.75        45.10 o                         
   3   0   2       1128.21       1015.16        11.30 o                         
   4   0   2       3989.03       3671.18        47.36 o                         
   5   0   2        243.18        220.52         7.37 o                         
   6   0   2        880.43        776.92        10.08 o                         
   7   0   2        471.45        487.18         6.42 o                         
   8   0   2        579.46        579.67         6.60 o                         
   9   0   2          2.10          1.57         0.22 o                         
  10   0   2          2.19          2.13         0.27 o                         
  11   0   2        228.03        221.06         2.74 o                         
  12   0   2         96.09         93.16         1.39 o                         
  13   0   2         17.13         18.16         0.87 o                         
  14   0   2         70.39         70.24         1.84 o                         
  15   0   2         16.43         18.00         1.01 o                         
  16   0   2        143.02        161.12         2.70 o                         
  17   0   2         66.74         71.31         1.77 o                         
  18   0   2         71.36         85.36         3.71 o                         
 -20   1   2        149.49        159.34         2.57 o                         
 -19   1   2         47.85         52.65         1.42 o                         
 -18   1   2          8.21          7.49         0.61 o                         
 -17   1   2         34.34         37.17         0.99 o                         
 -16   1   2          0.91          1.33         0.34 o                         
 -15   1   2          1.34          2.81         0.31 o                         
 -14   1   2        213.13        189.98         1.76 o                         
 -13   1   2          5.54          3.56         0.28 o                         
 -12   1   2         21.16         16.50         0.55 o                         
 -11   1   2         54.22         51.58         0.52 o                         
 -10   1   2         19.15         18.96         0.30 o                         
  -9   1   2          5.75          5.67         0.27 o                         
  -8   1   2         87.96         77.12         0.64 o                         
  -7   1   2          3.30          2.48         0.10 o                         
  -6   1   2        120.24        130.05         1.00 o                         
  -5   1   2        154.26        139.32         1.73 o                         
  -4   1   2         23.02         26.89         0.39 o                         
  -3   1   2       8687.08       7843.20        56.67 o                         
  -2   1   2       2055.08       1928.88        11.95 o                         
  -1   1   2      11995.71      10391.70        81.49 o                         
   0   1   2         11.58         16.89         0.26 o                         
   1   1   2        838.77        790.70         5.87 o                         
   2   1   2       2414.19       2259.11        20.57 o                         
   3   1   2        173.85        163.99         1.57 o                         
   4   1   2         34.14         38.57         0.41 o                         
   5   1   2        127.46        129.65         1.58 o                         
   6   1   2          0.02          0.11         0.13 o                         
   7   1   2        880.31        871.56        14.88 o                         
   8   1   2          7.21          7.14         0.30 o                         
   9   1   2          6.60          3.56         0.23 o                         
  10   1   2        494.77        484.08         4.25 o                         
  11   1   2       1080.92       1060.04         8.50 o                         
  12   1   2        319.99        302.23         2.81 o                         
  13   1   2         50.87         45.15         0.81 o                         
  14   1   2          0.00         -0.05         0.26 o                         
  15   1   2          8.22          7.91         0.41 o                         
  16   1   2         15.00         13.92         0.65 o                         
  17   1   2         14.30         14.27         0.62 o                         
  18   1   2          0.57         -0.35         0.49 o                         
 -19   2   2        119.39        130.10         2.64 o                         
 -18   2   2          4.27          3.73         1.15 o                         
 -17   2   2          2.96          3.71         0.51 o                         
 -16   2   2          6.41          6.67         0.43 o                         
 -15   2   2          0.17          0.16         0.26 o                         
 -14   2   2          2.16          1.54         0.30 o                         
 -13   2   2         64.34         63.06         0.86 o                         
 -12   2   2         42.90         35.39         0.49 o                         
 -11   2   2         93.55         89.25         0.76 o                         
 -10   2   2        104.63        100.18         0.91 o                         
  -9   2   2         83.74         84.59         0.82 o                         
  -8   2   2        339.36        332.09         2.47 o                         
  -7   2   2        147.82        160.85         1.28 o                         
  -6   2   2        108.34        109.59         0.91 o                         
  -5   2   2         12.91         12.86         0.26 o                         
  -4   2   2          1.28          1.81         0.12 o                         
  -3   2   2        350.48        388.55         3.18 o                         
  -2   2   2        489.75        512.61         3.22 o                         
  -1   2   2        359.67        419.85         3.11 o                         
   0   2   2        126.97        116.62         0.79 o                         
   1   2   2          7.55          5.87         0.17 o                         
   2   2   2          5.47          5.55         0.24 o                         
   3   2   2         63.77         68.31         0.64 o                         
   4   2   2       1590.21       1632.97        13.79 o                         
   5   2   2        540.37        581.66         4.72 o                         
   6   2   2        495.37        537.97         4.40 o                         
   7   2   2          1.42          1.48         0.19 o                         
   8   2   2         17.76         21.78         0.42 o                         
   9   2   2         60.77         64.14         0.86 o                         
  10   2   2         52.60         54.03         0.80 o                         
  11   2   2         23.84         17.00         0.40 o                         
  12   2   2        225.65        224.83         2.14 o                         
  13   2   2          0.05         -0.25         0.25 o                         
  14   2   2          0.23          0.34         0.26 o                         
  15   2   2          2.00          1.58         0.37 o                         
  16   2   2          4.11          2.40         0.42 o                         
  17   2   2         15.97         14.34         0.85 o                         
 -17   3   2         10.51          8.93         1.22 o                         
 -16   3   2          1.58          1.63         0.92 o                         
 -15   3   2        244.85        252.16         4.96 o                         
 -14   3   2         61.44         58.81         1.20 o                         
 -13   3   2          6.26          5.64         0.76 o                         
 -12   3   2         28.72         27.04         0.69 o                         
 -11   3   2         89.69         94.20         1.27 o                         
 -10   3   2         29.61         29.70         0.64 o                         
  -9   3   2         85.40         85.64         1.00 o                         
  -8   3   2         41.59         39.69         0.68 o                         
  -7   3   2        101.63        108.84         1.08 o                         
  -6   3   2          0.35          0.15         0.15 o                         
  -5   3   2         21.42         21.92         0.32 o                         
  -4   3   2        248.54        243.00         1.85 o                         
  -3   3   2        120.10        121.13         1.00 o                         
  -2   3   2        112.55        118.47         0.89 o                         
  -1   3   2          4.59          3.31         0.14 o                         
   0   3   2        322.20        352.52         2.27 o                         
   1   3   2          4.11          4.21         0.16 o                         
   2   3   2          2.11          3.86         0.20 o                         
   3   3   2         22.94         26.24         0.39 o                         
   4   3   2         13.77         18.05         0.35 o                         
   5   3   2         61.18         65.88         0.72 o                         
   6   3   2          8.28          8.49         0.37 o                         
   7   3   2         29.91         32.40         0.65 o                         
   8   3   2         12.31          8.80         0.46 o                         
   9   3   2        112.33        110.12         1.68 o                         
  10   3   2         41.40         38.61         0.99 o                         
  11   3   2         19.96         15.84         0.99 o                         
  12   3   2          0.44          0.45         0.51 o                         
  13   3   2         81.89         87.69         1.66 o                         
  14   3   2          7.44          7.45         0.55 o                         
  15   3   2          5.22          5.26         0.69 o                         
 -14   4   2         38.20         46.47         1.60 o                         
 -13   4   2          6.49          5.44         0.72 o                         
 -12   4   2          7.13          6.72         0.77 o                         
 -11   4   2          0.33          0.18         0.70 o                         
 -10   4   2         50.86         54.19         1.38 o                         
  -9   4   2         54.50         56.96         1.30 o                         
  -8   4   2         42.82         41.02         1.19 o                         
  -7   4   2        526.80        535.83         5.14 o                         
  -6   4   2         12.22         10.07         0.58 o                         
  -5   4   2         65.31         66.90         0.90 o                         
  -4   4   2         31.16         33.09         0.48 o                         
  -3   4   2        125.74        134.60         1.02 o                         
  -2   4   2          0.61          0.35         0.17 o                         
  -1   4   2          1.03          1.41         0.23 o                         
   0   4   2         17.75         19.35         0.39 o                         
   1   4   2          5.30          4.39         0.21 o                         
   2   4   2          0.15         -0.04         0.20 o                         
   3   4   2         20.30         17.34         0.47 o                         
   4   4   2          8.08          7.13         0.47 o                         
   5   4   2          2.50          1.25         0.28 o                         
   6   4   2         27.66         25.99         0.65 o                         
   7   4   2          7.34          6.67         0.44 o                         
   8   4   2          0.03          0.38         0.41 o                         
   9   4   2          0.93          0.38         0.44 o                         
  10   4   2          2.30          1.36         0.76 o                         
  11   4   2          5.21          4.25         0.56 o                         
  12   4   2         32.22         32.65         1.65 o                         
  13   4   2          0.75         -0.08         1.07 o                         
  -9   5   2          2.80          2.99         0.70 o                         
  -8   5   2          9.31         10.43         0.74 o                         
  -7   5   2          5.56          5.16         0.73 o                         
  -6   5   2         13.92         12.77         0.71 o                         
  -5   5   2          1.00         -0.05         0.49 o                         
  -4   5   2         25.09         24.42         0.75 o                         
  -3   5   2          9.15          7.38         0.47 o                         
  -2   5   2         42.73         42.74         0.86 o                         
  -1   5   2          0.00         -0.18         0.47 o                         
   0   5   2         33.33         36.75         0.92 o                         
   1   5   2         11.30         10.99         0.59 o                         
   2   5   2         11.26         10.95         0.55 o                         
   3   5   2         40.26         42.83         0.92 o                         
   4   5   2         74.21         72.97         1.22 o                         
   5   5   2         93.61         94.47         1.45 o                         
   6   5   2          0.19          0.28         0.70 o                         
   7   5   2         13.52         11.03         1.61 o                         
   8   5   2          8.76          8.33         0.93 o                         
 -20   1   3         19.87         22.72         1.29 o                         
 -19   1   3         25.65         27.38         1.16 o                         
 -18   1   3          7.52          5.64         0.68 o                         
 -17   1   3         80.45         77.71         1.30 o                         
 -16   1   3         82.67         76.07         1.11 o                         
 -15   1   3         14.40         14.97         0.56 o                         
 -14   1   3         58.19         46.19         0.64 o                         
 -13   1   3          3.59          5.68         0.23 o                         
 -12   1   3          0.16          1.00         0.28 o                         
 -11   1   3         22.89         16.96         0.34 o                         
 -10   1   3         43.31         54.63         0.56 o                         
  -9   1   3        764.71        824.77         7.70 o                         
  -8   1   3          8.43          9.67         0.20 o                         
  -7   1   3        159.07        166.60         1.12 o                         
  -6   1   3        143.60        159.67         1.11 o                         
  -5   1   3        556.44        572.30         3.91 o                         
  -4   1   3        933.77        967.17         6.52 o                         
  -3   1   3        152.15        175.74         1.18 o                         
  -2   1   3       2253.16       2249.52        14.50 o                         
  -1   1   3        332.34        348.76         2.38 o                         
   0   1   3        589.16        560.10         3.79 o                         
   1   1   3         10.73         13.06         0.31 o                         
   2   1   3         21.45         23.91         0.31 o                         
   3   1   3        214.38        263.74         2.30 o                         
   4   1   3        109.59         98.73         0.94 o                         
   5   1   3        480.71        547.88         4.40 o                         
   6   1   3          2.41          1.94         0.14 o                         
   7   1   3         16.80         16.72         0.41 o                         
   8   1   3         26.33         22.68         0.40 o                         
   9   1   3          2.48          2.93         0.25 o                         
  10   1   3        586.94        569.15         4.66 o                         
  11   1   3        132.93        136.47         1.26 o                         
  12   1   3        121.13        120.70         1.23 o                         
  13   1   3          1.18          1.96         0.27 o                         
  14   1   3         61.37         65.34         0.96 o                         
  15   1   3         59.36         58.80         0.98 o                         
  16   1   3          3.34          2.83         0.46 o                         
  17   1   3         16.12         16.88         0.85 o                         
  18   1   3          0.37          0.01         0.68 o                         
 -19   2   3         17.63         16.50         1.77 o                         
 -18   2   3         14.13         13.75         2.10 o                         
 -17   2   3          0.05         -0.50         0.50 o                         
 -16   2   3          1.68          1.60         0.39 o                         
 -15   2   3          5.78          6.06         0.32 o                         
 -14   2   3         55.01         53.29         0.84 o                         
 -13   2   3          0.22         -0.08         0.19 o                         
 -12   2   3         38.79         41.73         0.61 o                         
 -11   2   3          0.06         -0.04         0.15 o                         
 -10   2   3          0.22          0.06         0.15 o                         
  -9   2   3         57.77         64.33         0.70 o                         
  -8   2   3          9.17          9.88         0.31 o                         
  -7   2   3        363.92        373.78         2.77 o                         
  -6   2   3        436.94        405.79         2.83 o                         
  -5   2   3        119.72        140.30         1.06 o                         
  -4   2   3        732.22        812.14         5.51 o                         
  -3   2   3        791.92        782.72         5.08 o                         
  -2   2   3       2801.69       2874.87        16.52 o                         
  -1   2   3        361.30        387.15         3.02 o                         
   0   2   3          2.40          0.64         0.08 o                         
   1   2   3          0.20          0.21         0.09 o                         
   2   2   3        125.11        137.20         1.21 o                         
   3   2   3        219.43        233.85         2.29 o                         
   4   2   3        212.19        253.09         2.14 o                         
   5   2   3        181.14        192.02         1.69 o                         
   6   2   3         97.26        100.76         1.00 o                         
   7   2   3          2.41          1.37         0.16 o                         
   8   2   3        118.37        114.74         1.14 o                         
   9   2   3         38.18         36.25         0.71 o                         
  10   2   3         78.86         68.12         0.96 o                         
  11   2   3         69.36         72.34         1.10 o                         
  12   2   3         10.00          9.43         0.51 o                         
  13   2   3          0.81          0.39         0.30 o                         
  14   2   3          1.75          2.23         0.34 o                         
  15   2   3          0.02          0.37         0.39 o                         
  16   2   3          0.01         -0.52         0.52 o                         
  17   2   3          1.94          0.41         0.95 o                         
 -17   3   3         53.63         59.27         2.43 o                         
 -16   3   3         34.05         35.36         2.26 o                         
 -15   3   3         25.01         26.40         1.43 o                         
 -14   3   3          5.39          6.99         0.64 o                         
 -13   3   3         31.15         34.37         0.86 o                         
 -12   3   3          6.79          7.04         0.39 o                         
 -11   3   3         20.36         19.32         0.63 o                         
 -10   3   3          0.83          0.66         0.27 o                         
  -9   3   3        249.05        249.82         2.21 o                         
  -8   3   3        396.96        399.48         3.01 o                         
  -7   3   3        206.48        210.66         1.68 o                         
  -6   3   3        233.26        226.15         1.61 o                         
  -5   3   3          0.55          0.10         0.22 o                         
  -4   3   3        137.69        130.33         1.06 o                         
  -3   3   3        156.79        181.35         1.35 o                         
  -2   3   3          1.13          2.16         0.15 o                         
  -1   3   3        134.31        138.03         0.92 o                         
   0   3   3          5.90          5.23         0.17 o                         
   1   3   3         16.57         14.24         0.28 o                         
   2   3   3        157.46        167.91         1.34 o                         
   3   3   3         62.36         68.28         0.73 o                         
   4   3   3         13.67         13.76         0.39 o                         
   5   3   3         32.18         33.14         0.55 o                         
   6   3   3         23.97         27.18         0.54 o                         
   7   3   3          5.39          4.94         0.32 o                         
   8   3   3         14.28         15.05         0.74 o                         
   9   3   3         44.10         40.72         0.81 o                         
  10   3   3         50.81         46.76         1.12 o                         
  11   3   3          1.03          1.42         0.40 o                         
  12   3   3          0.02         -0.73         0.74 o                         
  13   3   3          0.31          0.45         0.66 o                         
  14   3   3         29.37         32.99         1.31 o                         
  15   3   3         42.88         42.90         2.58 o                         
 -14   4   3         26.19         31.47         1.56 o                         
 -13   4   3         92.29        104.73         2.32 o                         
 -12   4   3          6.92          6.46         0.95 o                         
 -11   4   3         18.45         17.77         1.30 o                         
 -10   4   3         24.88         23.22         1.20 o                         
  -9   4   3         62.30         64.12         1.54 o                         
  -8   4   3        148.46        150.55         1.95 o                         
  -7   4   3         24.62         22.38         1.03 o                         
  -6   4   3         77.33         74.05         0.76 o                         
  -5   4   3          9.71          8.38         0.30 o                         
  -4   4   3         59.31         59.28         0.64 o                         
  -3   4   3         29.59         27.10         0.42 o                         
  -2   4   3         22.18         23.42         0.38 o                         
  -1   4   3          0.00          0.12         0.19 o                         
   0   4   3         47.20         46.12         0.56 o                         
   1   4   3          0.74          0.20         0.20 o                         
   2   4   3          8.65          7.44         0.31 o                         
   3   4   3          1.51          1.19         0.26 o                         
   4   4   3          3.69          3.28         0.31 o                         
   5   4   3          5.67          5.65         0.38 o                         
   6   4   3         10.64          9.82         0.48 o                         
   7   4   3          4.56          4.33         0.39 o                         
   8   4   3          0.00         -0.44         0.44 o                         
   9   4   3         96.46         91.46         2.17 o                         
  10   4   3          0.12         -0.51         0.51 o                         
  11   4   3          9.99          7.97         0.92 o                         
  12   4   3          2.06          1.83         0.84 o                         
 -10   5   3         40.35         37.55         2.19 o                         
  -9   5   3          1.34          1.28         0.67 o                         
  -8   5   3          0.00         -0.20         0.62 o                         
  -7   5   3         26.49         25.49         1.15 o                         
  -6   5   3          0.36         -0.31         0.47 o                         
  -5   5   3         19.03         16.69         0.78 o                         
  -4   5   3         10.68         10.55         0.65 o                         
  -3   5   3          9.33          9.01         0.49 o                         
  -2   5   3          0.10          0.57         0.41 o                         
  -1   5   3          6.83          6.59         0.48 o                         
   0   5   3          7.24          7.28         0.49 o                         
   1   5   3         16.57         16.83         0.81 o                         
   2   5   3         12.21         10.31         0.61 o                         
   3   5   3          5.24          5.35         0.49 o                         
   4   5   3         10.81         10.39         0.56 o                         
   5   5   3          3.16          3.00         0.50 o                         
   6   5   3         61.82         64.72         1.52 o                         
   7   5   3          1.46          1.28         0.81 o                         
 -21   0   4         64.79         72.55         2.53 o                         
 -20   0   4         58.29         70.80         2.30 o                         
 -19   0   4        123.16        132.11         8.32 o                         
 -18   0   4         15.63          9.83         0.86 o                         
 -17   0   4        232.88        230.76         6.80 o                         
 -16   0   4         20.50         18.63         1.73 o                         
 -15   0   4        427.33        375.21         4.54 o                         
 -14   0   4         25.83         19.91         0.65 o                         
 -13   0   4        116.59        114.76         1.46 o                         
 -12   0   4         11.89          8.83         0.43 o                         
 -11   0   4         40.70         57.61         0.75 o                         
 -10   0   4         56.54         67.76         0.95 o                         
  -9   0   4         86.20         98.90         1.07 o                         
  -8   0   4         57.83         57.57         0.68 o                         
  -7   0   4        254.59        287.63         2.73 o                         
  -6   0   4        192.74        225.71         2.36 o                         
  -5   0   4        604.89        568.07         5.72 o                         
  -4   0   4        574.13        549.94         6.17 o                         
  -3   0   4       1182.65       1036.33        10.32 o                         
  -2   0   4        824.92        771.36         7.70 o                         
  -1   0   4       2851.80       2719.64        35.12 o                         
   0   0   4        144.23        152.91         2.07 o                         
   1   0   4        645.34        621.73         6.97 o                         
   2   0   4        132.93        137.32         2.57 o                         
   3   0   4       1290.34       1354.57        36.41 o                         
   4   0   4        549.89        572.19         7.47 o                         
   5   0   4         26.13         20.87         0.46 o                         
   6   0   4        890.19        914.28        10.28 o                         
   7   0   4        176.26        130.35         1.67 o                         
   8   0   4       1066.91        998.20        11.26 o                         
   9   0   4       3486.49       3195.01        31.80 o                         
  10   0   4       1062.02       1044.31        13.37 o                         
  11   0   4        331.59        311.58         3.38 o                         
  12   0   4         46.10         51.08         1.01 o                         
  13   0   4        201.40        208.43         2.71 o                         
  14   0   4         56.94         55.53         1.18 o                         
  15   0   4         29.84         29.98         1.23 o                         
  16   0   4        112.29        125.16         2.42 o                         
  17   0   4          0.64          1.54         0.77 o                         
 -20   1   4          0.22          0.12         0.86 o                         
 -19   1   4         14.42         13.95         0.78 o                         
 -18   1   4          7.83          7.61         0.59 o                         
 -17   1   4          2.77          2.60         0.41 o                         
 -16   1   4        146.23        141.08         1.65 o                         
 -15   1   4          5.70          5.00         0.29 o                         
 -14   1   4          6.78          6.45         0.27 o                         
 -13   1   4          9.84         10.17         0.32 o                         
 -12   1   4        272.80        280.57         2.05 o                         
 -11   1   4        503.07        521.34         3.63 o                         
 -10   1   4         16.16         21.64         0.34 o                         
  -9   1   4        452.80        493.82         3.28 o                         
  -8   1   4          3.14          1.96         0.14 o                         
  -7   1   4        131.22        144.07         1.18 o                         
  -6   1   4        172.60        187.36         1.35 o                         
  -5   1   4         64.38         76.56         0.61 o                         
  -4   1   4        745.19        789.95         5.11 o                         
  -3   1   4       1248.17       1247.33         8.79 o                         
  -2   1   4        127.28        120.87         1.11 o                         
  -1   1   4        139.24        129.84         0.99 o                         
   0   1   4         38.58         42.31         0.43 o                         
   1   1   4         10.47         13.70         0.24 o                         
   2   1   4       2296.98       2266.54        16.80 o                         
   3   1   4       1963.94       1915.53        19.53 o                         
   4   1   4        602.67        640.80         4.82 o                         
   5   1   4          1.23          1.49         0.12 o                         
   6   1   4        483.05        481.66         3.91 o                         
   7   1   4         37.41         43.93         0.59 o                         
   8   1   4          1.22          0.95         0.22 o                         
   9   1   4        296.88        295.04         2.52 o                         
  10   1   4         74.31         69.05         0.82 o                         
  11   1   4          0.88          0.69         0.24 o                         
  12   1   4          7.40          6.94         0.32 o                         
  13   1   4         29.94         29.96         0.69 o                         
  14   1   4         30.09         34.50         0.78 o                         
  15   1   4         72.87         83.41         1.78 o                         
  16   1   4         51.70         57.74         1.14 o                         
  17   1   4         29.81         34.41         1.09 o                         
 -19   2   4          4.91          5.20         0.73 o                         
 -18   2   4          9.25          9.23         0.73 o                         
 -17   2   4          0.31          1.07         0.51 o                         
 -16   2   4         50.08         52.12         0.79 o                         
 -15   2   4         40.17         37.95         0.74 o                         
 -14   2   4          8.80          8.88         0.35 o                         
 -13   2   4          7.65          6.93         0.30 o                         
 -12   2   4         22.54         21.05         0.50 o                         
 -11   2   4        160.16        165.35         1.38 o                         
 -10   2   4        246.75        247.65         1.94 o                         
  -9   2   4          8.68          8.83         0.26 o                         
  -8   2   4         48.40         40.07         0.45 o                         
  -7   2   4        100.88         96.78         0.80 o                         
  -6   2   4        198.30        215.26         1.50 o                         
  -5   2   4        376.70        386.54         2.70 o                         
  -4   2   4       3050.94       3138.78        21.07 o                         
  -3   2   4        166.87        211.62         1.34 o                         
  -2   2   4        377.47        421.15         2.77 o                         
  -1   2   4        505.98        552.32         3.61 o                         
   0   2   4         84.88         79.72         0.65 o                         
   1   2   4        135.87        148.67         1.29 o                         
   2   2   4        152.39        163.23         1.65 o                         
   3   2   4         10.16         14.02         0.49 o                         
   4   2   4         36.79         44.58         1.02 o                         
   5   2   4          1.87          1.67         0.19 o                         
   6   2   4         72.82         77.81         0.86 o                         
   7   2   4         19.68         20.05         0.48 o                         
   8   2   4         14.18         12.04         0.37 o                         
   9   2   4         62.02         55.90         0.81 o                         
  10   2   4         98.79         95.35         1.31 o                         
  11   2   4          0.73          0.13         0.30 o                         
  12   2   4         11.01          8.47         0.45 o                         
  13   2   4         25.64         22.71         0.83 o                         
  14   2   4          6.43          5.61         0.63 o                         
  15   2   4          7.21          6.67         0.75 o                         
  16   2   4          0.05          0.05         0.56 o                         
 -18   3   4          0.52         -1.45         1.45 o                         
 -17   3   4          0.00         -0.37         0.75 o                         
 -16   3   4          1.18         -0.89         0.89 o                         
 -15   3   4         47.66         55.20         1.71 o                         
 -14   3   4          0.02          0.24         0.46 o                         
 -13   3   4          1.05          1.77         0.39 o                         
 -12   3   4         76.43         75.74         1.18 o                         
 -11   3   4          9.88         11.49         0.73 o                         
 -10   3   4        166.59        169.90         2.33 o                         
  -9   3   4        113.64        107.17         1.27 o                         
  -8   3   4        984.40        987.53         7.60 o                         
  -7   3   4         11.10          9.03         0.28 o                         
  -6   3   4        148.28        162.08         1.21 o                         
  -5   3   4          0.01         -0.07         0.19 o                         
  -4   3   4        599.75        648.28         4.46 o                         
  -3   3   4        133.25        153.12         1.17 o                         
  -2   3   4         30.40         29.97         0.40 o                         
  -1   3   4         88.40         92.66         0.76 o                         
   0   3   4         22.90         21.66         0.41 o                         
   1   3   4        303.51        336.86         2.81 o                         
   2   3   4         75.56         72.38         0.80 o                         
   3   3   4        203.46        209.79         1.86 o                         
   4   3   4          4.66          4.24         0.29 o                         
   5   3   4          4.45          3.68         0.27 o                         
   6   3   4          0.03          0.16         0.25 o                         
   7   3   4          5.78          6.03         0.37 o                         
   8   3   4         33.81         28.27         0.75 o                         
   9   3   4          2.02          1.41         0.37 o                         
  10   3   4         52.35         49.32         0.99 o                         
  11   3   4          6.81          5.51         0.56 o                         
  12   3   4          1.75          1.95         0.47 o                         
  13   3   4          0.07         -0.47         0.48 o                         
  14   3   4          0.22          0.34         0.71 o                         
 -15   4   4         48.65         51.18         1.95 o                         
 -14   4   4          7.84          6.39         0.88 o                         
 -13   4   4         23.65         22.19         1.43 o                         
 -12   4   4          2.56          2.62         1.03 o                         
 -11   4   4          7.53          8.18         0.73 o                         
 -10   4   4         20.88         18.44         1.13 o                         
  -9   4   4         26.40         23.53         0.83 o                         
  -8   4   4         26.29         24.24         0.80 o                         
  -7   4   4          6.34          5.91         0.33 o                         
  -6   4   4          0.42          0.28         0.29 o                         
  -5   4   4         76.78         77.58         0.91 o                         
  -4   4   4         15.87         15.91         0.51 o                         
  -3   4   4         18.10         19.51         0.41 o                         
  -2   4   4          0.71          0.41         0.22 o                         
  -1   4   4         33.93         38.56         0.61 o                         
   0   4   4          0.50          0.27         0.21 o                         
   1   4   4        102.03        104.56         1.09 o                         
   2   4   4         14.13         14.88         0.52 o                         
   3   4   4         59.29         61.42         0.89 o                         
   4   4   4         45.58         44.98         0.81 o                         
   5   4   4         33.22         33.45         0.77 o                         
   6   4   4          0.06         -0.35         0.35 o                         
   7   4   4         47.78         44.85         1.04 o                         
   8   4   4         35.48         37.33         1.25 o                         
   9   4   4          6.50          5.55         0.59 o                         
  10   4   4          8.49         10.78         0.78 o                         
  11   4   4         18.62         14.30         0.89 o                         
 -10   5   4         11.78         11.47         0.87 o                         
  -9   5   4         11.01          9.77         0.81 o                         
  -8   5   4         10.85         12.08         0.77 o                         
  -7   5   4          3.70          4.72         0.61 o                         
  -6   5   4          0.90          0.06         0.47 o                         
  -5   5   4          0.03         -0.38         0.38 o                         
  -4   5   4         43.72         45.52         0.91 o                         
  -3   5   4          2.75          2.53         0.45 o                         
  -2   5   4         17.03         17.22         0.85 o                         
  -1   5   4          9.13          8.94         0.52 o                         
   0   5   4         10.13          8.22         0.50 o                         
   1   5   4          0.47         -0.22         0.55 o                         
   2   5   4          0.08          0.10         0.44 o                         
   3   5   4         85.14         86.20         1.41 o                         
   4   5   4         72.34         71.77         1.32 o                         
   5   5   4        148.50        153.44         2.11 o                         
   6   5   4          3.60          3.76         0.76 o                         
 -20   1   5          2.23          2.18         0.61 o                         
 -19   1   5         45.64         44.83         1.33 o                         
 -18   1   5          2.14          3.00         0.53 o                         
 -17   1   5         74.87         71.67         1.41 o                         
 -16   1   5          3.34          3.97         0.31 o                         
 -15   1   5         11.47         11.14         0.39 o                         
 -14   1   5         28.49         29.50         0.50 o                         
 -13   1   5         43.31         44.41         0.52 o                         
 -12   1   5          1.15          2.29         0.17 o                         
 -11   1   5          1.96          1.47         0.22 o                         
 -10   1   5         14.37         13.56         0.40 o                         
  -9   1   5         31.84         18.27         0.31 o                         
  -8   1   5         10.15         15.09         0.27 o                         
  -7   1   5        471.90        492.54         3.23 o                         
  -6   1   5         11.36         15.95         0.28 o                         
  -5   1   5        589.67        604.10         3.94 o                         
  -4   1   5        291.98        350.66         2.32 o                         
  -3   1   5        201.39        221.70         1.74 o                         
  -2   1   5        117.78        147.11         1.18 o                         
  -1   1   5        259.89        271.17         2.39 o                         
   0   1   5         16.55         16.61         0.36 o                         
   1   1   5         21.66         17.97         0.33 o                         
   2   1   5         72.69        105.00         1.07 o                         
   3   1   5        411.16        408.24         4.18 o                         
   4   1   5        174.72        186.29         1.69 o                         
   5   1   5         44.74         52.70         0.55 o                         
   6   1   5          1.68          2.09         0.16 o                         
   7   1   5        797.51        767.56         5.81 o                         
   8   1   5         14.15         12.77         0.47 o                         
   9   1   5        219.94        210.48         1.89 o                         
  10   1   5        193.09        186.03         1.83 o                         
  11   1   5          2.00          1.18         0.27 o                         
  12   1   5         13.00         13.06         0.52 o                         
  13   1   5          0.27         -0.21         0.31 o                         
  14   1   5         59.95         64.24         1.10 o                         
  15   1   5          0.07          0.61         0.43 o                         
  16   1   5          0.01          0.20         0.61 o                         
 -19   2   5         31.20         28.14         1.40 o                         
 -18   2   5         29.95         31.51         1.15 o                         
 -17   2   5          2.89          1.38         0.41 o                         
 -16   2   5          0.69          0.80         0.28 o                         
 -15   2   5          0.55          0.34         0.23 o                         
 -14   2   5         25.20         26.81         0.59 o                         
 -13   2   5         34.76         34.54         0.68 o                         
 -12   2   5         77.11         81.26         0.89 o                         
 -11   2   5        240.47        238.66         1.89 o                         
 -10   2   5       1042.14       1069.66         7.66 o                         
  -9   2   5        878.13        869.19         6.25 o                         
  -8   2   5         15.64         15.23         0.35 o                         
  -7   2   5        119.20        144.65         1.20 o                         
  -6   2   5        161.54        184.25         1.44 o                         
  -5   2   5       1904.09       1969.74        13.89 o                         
  -4   2   5        600.77        672.17         4.39 o                         
  -3   2   5        143.12        168.85         1.19 o                         
  -2   2   5         39.87         31.04         0.35 o                         
  -1   2   5         57.64         61.39         0.54 o                         
   0   2   5         50.21         50.94         0.46 o                         
   1   2   5         34.28         28.10         0.33 o                         
   2   2   5        127.04        121.56         1.40 o                         
   3   2   5         89.52         98.17         1.63 o                         
   4   2   5         37.85         39.49         0.74 o                         
   5   2   5         87.26         86.80         0.89 o                         
   6   2   5          0.61          0.97         0.18 o                         
   7   2   5          8.98          7.67         0.49 o                         
   8   2   5          0.28         -0.03         0.28 o                         
   9   2   5         14.98         13.70         0.54 o                         
  10   2   5         20.42         18.48         0.64 o                         
  11   2   5          9.62          9.17         0.47 o                         
  12   2   5         58.32         60.59         1.10 o                         
  13   2   5         12.17         13.11         0.66 o                         
  14   2   5         10.08          8.64         0.64 o                         
  15   2   5          5.45          4.84         0.61 o                         
 -18   3   5          5.23          6.18         0.92 o                         
 -17   3   5          2.72          2.34         1.36 o                         
 -16   3   5         66.88         73.56         1.93 o                         
 -15   3   5          0.85         -0.40         0.73 o                         
 -14   3   5         25.48         24.99         0.95 o                         
 -13   3   5          0.79          0.89         0.39 o                         
 -12   3   5         46.90         46.02         0.94 o                         
 -11   3   5        170.56        173.47         1.86 o                         
 -10   3   5         17.96         18.17         0.55 o                         
  -9   3   5        119.44        114.88         1.07 o                         
  -8   3   5          8.95          9.59         0.35 o                         
  -7   3   5          0.35          0.74         0.20 o                         
  -6   3   5        435.82        454.36         3.21 o                         
  -5   3   5        366.26        383.78         2.73 o                         
  -4   3   5          5.94          6.56         0.23 o                         
  -3   3   5        270.41        294.37         2.11 o                         
  -2   3   5         65.92         64.42         0.57 o                         
  -1   3   5         81.04         85.17         0.76 o                         
   0   3   5        219.03        220.83         1.80 o                         
   1   3   5         45.74         46.28         0.66 o                         
   2   3   5         62.93         68.62         0.80 o                         
   3   3   5         20.15         21.26         0.50 o                         
   4   3   5          7.10          7.32         0.32 o                         
   5   3   5         38.97         39.50         0.69 o                         
   6   3   5          2.59          2.11         0.29 o                         
   7   3   5         21.54         21.63         0.70 o                         
   8   3   5          7.40          5.46         0.39 o                         
   9   3   5         30.85         27.21         0.81 o                         
  10   3   5         28.03         28.19         0.93 o                         
  11   3   5          0.00          0.29         0.43 o                         
  12   3   5          5.87          5.93         0.55 o                         
  13   3   5          0.19         -0.36         0.57 o                         
  14   3   5          0.94          1.14         1.01 o                         
 -15   4   5          0.56          1.49         0.83 o                         
 -14   4   5          1.96          0.81         0.75 o                         
 -13   4   5          4.55          2.25         0.78 o                         
 -12   4   5          1.64          1.11         0.64 o                         
 -11   4   5          0.14         -0.23         0.57 o                         
 -10   4   5          0.90          0.98         0.36 o                         
  -9   4   5         39.64         43.73         0.89 o                         
  -8   4   5         19.97         18.18         0.52 o                         
  -7   4   5          9.82          8.56         0.42 o                         
  -6   4   5         50.53         50.74         0.75 o                         
  -5   4   5          6.45          6.09         0.34 o                         
  -4   4   5          6.77          7.03         0.29 o                         
  -3   4   5         77.69         76.40         0.78 o                         
  -2   4   5          1.64          1.65         0.27 o                         
  -1   4   5         76.88         77.49         0.98 o                         
   0   4   5          4.95          4.95         0.27 o                         
   1   4   5         24.45         23.70         0.62 o                         
   2   4   5         14.54         16.59         0.57 o                         
   3   4   5        246.06        253.95         2.82 o                         
   4   4   5          1.78          1.92         0.35 o                         
   5   4   5         70.90         72.45         1.20 o                         
   6   4   5          0.62          1.09         0.41 o                         
   7   4   5          8.53          7.11         0.48 o                         
   8   4   5         57.27         58.25         1.17 o                         
   9   4   5          6.94          6.21         0.56 o                         
  10   4   5         29.96         28.63         1.33 o                         
  11   4   5          2.30          3.10         0.72 o                         
 -10   5   5          5.08          3.66         0.74 o                         
  -9   5   5          7.35          7.26         0.84 o                         
  -8   5   5          9.59          9.49         0.80 o                         
  -7   5   5          3.52          3.26         0.52 o                         
  -6   5   5         17.10         15.87         0.60 o                         
  -5   5   5          0.45          0.15         0.35 o                         
  -4   5   5          9.01          9.36         0.58 o                         
  -3   5   5          0.04          0.11         0.45 o                         
  -2   5   5         56.30         56.53         1.15 o                         
  -1   5   5          0.29         -0.17         0.44 o                         
   0   5   5          2.80          2.92         0.57 o                         
   1   5   5          7.22          7.11         0.66 o                         
   2   5   5          0.10          0.53         0.46 o                         
   3   5   5        116.96        119.06         2.31 o                         
   4   5   5         51.00         51.74         1.23 o                         
   5   5   5         21.96         21.49         1.15 o                         
 -21   0   6          9.85          7.00         1.02 o                         
 -20   0   6         51.49         53.22         2.02 o                         
 -19   0   6         23.06         20.22         1.91 o                         
 -18   0   6         12.16         11.51         1.27 o                         
 -17   0   6         54.84         52.32         1.46 o                         
 -16   0   6          1.96          1.62         0.47 o                         
 -15   0   6        230.21        224.76         2.56 o                         
 -14   0   6          0.76          0.83         0.26 o                         
 -13   0   6        151.01        156.65         1.69 o                         
 -12   0   6        360.58        353.97         3.43 o                         
 -11   0   6         78.24         75.53         0.92 o                         
 -10   0   6          0.15          0.26         0.17 o                         
  -9   0   6        101.11         87.10         0.98 o                         
  -8   0   6        241.69        232.94         2.47 o                         
  -7   0   6         38.12         36.28         0.50 o                         
  -6   0   6        897.86        954.52         8.74 o                         
  -5   0   6        330.54        322.74         3.04 o                         
  -4   0   6        562.75        638.82         6.44 o                         
  -3   0   6        310.27        333.19         3.42 o                         
  -2   0   6          5.19          5.27         0.25 o                         
  -1   0   6        883.70        943.73        10.57 o                         
   0   0   6        302.75        358.64         4.12 o                         
   1   0   6       5503.43       5501.28        61.36 o                         
   2   0   6        257.75        295.62         3.44 o                         
   3   0   6        212.19        246.22         3.28 o                         
   4   0   6         16.21         25.74         1.01 o                         
   5   0   6       1313.21       1255.88        19.93 o                         
   6   0   6        678.24        633.77         7.24 o                         
   7   0   6         25.14         27.73         1.89 o                         
   8   0   6       1014.22        993.14        11.25 o                         
   9   0   6         27.95         26.09         1.05 o                         
  10   0   6         14.91         17.93         0.71 o                         
  11   0   6         65.86         66.18         1.21 o                         
  12   0   6         57.33         57.52         1.17 o                         
  13   0   6         88.94         96.13         1.62 o                         
  14   0   6         59.89         70.48         1.70 o                         
  15   0   6          5.29          5.50         2.07 o                         
  16   0   6          1.92          3.11         1.87 o                         
 -21   1   6          5.85          3.15         0.72 o                         
 -20   1   6          5.67          7.82         0.68 o                         
 -19   1   6          0.63          0.66         0.57 o                         
 -18   1   6        146.87        140.08         1.97 o                         
 -17   1   6         11.15         11.77         0.53 o                         
 -16   1   6         11.38          9.84         0.37 o                         
 -15   1   6        121.13        116.76         1.10 o                         
 -14   1   6         95.38         90.08         0.94 o                         
 -13   1   6         37.54         40.39         0.54 o                         
 -12   1   6         32.99         31.13         0.46 o                         
 -11   1   6        963.16        963.80         6.58 o                         
 -10   1   6         36.09         27.06         0.38 o                         
  -9   1   6         34.98         28.59         0.35 o                         
  -8   1   6        755.88        745.96         5.13 o                         
  -7   1   6          2.98          1.96         0.13 o                         
  -6   1   6         71.93         81.86         0.74 o                         
  -5   1   6        995.71       1089.50         7.68 o                         
  -4   1   6       1026.26       1159.49         8.20 o                         
  -3   1   6        117.77        139.28         1.09 o                         
  -2   1   6        166.68        165.45         1.27 o                         
  -1   1   6        148.68        161.21         1.48 o                         
   0   1   6         40.13         39.88         0.53 o                         
   1   1   6          2.78          5.08         0.19 o                         
   2   1   6         67.07         77.03         0.74 o                         
   3   1   6        119.06        123.17         1.10 o                         
   4   1   6         14.03         16.86         0.42 o                         
   5   1   6         18.34         22.80         0.37 o                         
   6   1   6        699.81        660.97         5.03 o                         
   7   1   6        330.19        331.56         2.63 o                         
   8   1   6       1013.17       1000.17         7.56 o                         
   9   1   6         67.15         65.81         0.86 o                         
  10   1   6         80.00         80.61         1.01 o                         
  11   1   6          2.27          1.92         0.30 o                         
  12   1   6         75.71         74.57         1.04 o                         
  13   1   6         43.68         44.06         0.92 o                         
  14   1   6         12.49         11.57         0.58 o                         
  15   1   6          0.12         -0.14         0.46 o                         
  16   1   6         22.23         20.79         1.34 o                         
 -20   2   6          0.00         -0.63         0.73 o                         
 -19   2   6         22.73         20.76         1.09 o                         
 -18   2   6         62.92         69.41         1.48 o                         
 -17   2   6          0.12          0.94         0.40 o                         
 -16   2   6         85.11         90.09         1.19 o                         
 -15   2   6         82.95         82.13         1.05 o                         
 -14   2   6          3.16          3.68         0.33 o                         
 -13   2   6          2.38          2.40         0.30 o                         
 -12   2   6        315.83        317.91         2.48 o                         
 -11   2   6        325.64        307.62         2.38 o                         
 -10   2   6        459.64        454.92         3.58 o                         
  -9   2   6        226.59        232.49         1.82 o                         
  -8   2   6         73.22         80.17         0.76 o                         
  -7   2   6          0.00          0.08         0.14 o                         
  -6   2   6          2.77          1.45         0.15 o                         
  -5   2   6        153.61        185.19         1.37 o                         
  -4   2   6         54.22         52.07         0.77 o                         
  -3   2   6         71.89         72.01         0.62 o                         
  -2   2   6        171.72        176.75         1.31 o                         
  -1   2   6        615.00        617.26         4.05 o                         
   0   2   6         78.86         71.58         0.61 o                         
   1   2   6         72.45         66.14         0.59 o                         
   2   2   6        113.48        117.39         1.08 o                         
   3   2   6        168.12        160.09         1.54 o                         
   4   2   6         12.54          8.77         0.40 o                         
   5   2   6          1.01          0.79         0.18 o                         
   6   2   6          0.19          0.22         0.20 o                         
   7   2   6        143.45        133.62         1.44 o                         
   8   2   6         13.12         13.71         0.58 o                         
   9   2   6          3.01          2.19         0.32 o                         
  10   2   6         14.64         14.00         0.62 o                         
  11   2   6          0.01          0.09         0.36 o                         
  12   2   6         14.06         13.65         0.79 o                         
  13   2   6        124.58        135.77         2.20 o                         
  14   2   6          1.48          1.56         0.60 o                         
  15   2   6         80.02         91.92         1.98 o                         
 -18   3   6          8.65          9.23         1.38 o                         
 -17   3   6         31.92         33.22         1.61 o                         
 -16   3   6         21.66         20.37         0.91 o                         
 -15   3   6         13.92         13.73         0.68 o                         
 -14   3   6          7.57          6.62         0.60 o                         
 -13   3   6         57.07         56.01         0.94 o                         
 -12   3   6         68.27         71.99         0.98 o                         
 -11   3   6         51.22         52.14         0.84 o                         
 -10   3   6         52.06         48.47         0.69 o                         
  -9   3   6          1.15          1.29         0.27 o                         
  -8   3   6         10.30          9.56         0.34 o                         
  -7   3   6        260.25        293.19         2.16 o                         
  -6   3   6        443.43        443.59         3.30 o                         
  -5   3   6        663.91        695.90         5.04 o                         
  -4   3   6         50.07         52.25         0.56 o                         
  -3   3   6          0.96          0.68         0.14 o                         
  -2   3   6         99.92        100.93         0.81 o                         
  -1   3   6         36.19         33.19         0.42 o                         
   0   3   6         62.02         55.02         0.66 o                         
   1   3   6        114.75        109.00         1.18 o                         
   2   3   6          7.74          6.99         0.32 o                         
   3   3   6          0.12         -0.24         0.24 o                         
   4   3   6         62.90         64.74         0.89 o                         
   5   3   6          1.07          1.31         0.28 o                         
   6   3   6         42.58         39.90         0.86 o                         
   7   3   6         79.42         75.52         1.21 o                         
   8   3   6         16.04         13.12         0.63 o                         
   9   3   6         47.04         42.64         1.48 o                         
  10   3   6          1.51          0.86         0.59 o                         
  11   3   6          4.14          5.52         0.57 o                         
  12   3   6          3.02          3.44         0.57 o                         
  13   3   6          0.00         -0.70         0.70 o                         
 -15   4   6          0.17         -1.03         1.03 o                         
 -14   4   6          1.12          1.17         0.75 o                         
 -13   4   6          5.37          5.09         0.96 o                         
 -12   4   6         13.49         13.19         1.36 o                         
 -11   4   6         23.05         26.33         1.26 o                         
 -10   4   6         18.85         17.11         0.67 o                         
  -9   4   6         20.87         20.80         0.71 o                         
  -8   4   6          0.42         -0.07         0.30 o                         
  -7   4   6        220.99        223.58         1.93 o                         
  -6   4   6         19.11         19.03         0.60 o                         
  -5   4   6        156.11        156.46         1.62 o                         
  -4   4   6          7.35          8.40         0.36 o                         
  -3   4   6          2.91          2.14         0.26 o                         
  -2   4   6         10.57         11.41         0.85 o                         
  -1   4   6         58.29         60.02         0.73 o                         
   0   4   6        171.87        180.15         1.97 o                         
   1   4   6          3.26          3.74         0.34 o                         
   2   4   6        422.40        422.47         3.84 o                         
   3   4   6         61.31         62.92         0.99 o                         
   4   4   6         87.80         89.18         1.26 o                         
   5   4   6         34.89         34.25         1.00 o                         
   6   4   6         23.09         20.72         0.86 o                         
   7   4   6         16.74         17.12         0.75 o                         
   8   4   6         13.23         12.35         0.61 o                         
   9   4   6         15.18         14.74         0.82 o                         
  10   4   6          2.03          1.63         0.70 o                         
  -9   5   6          1.99          1.90         0.78 o                         
  -8   5   6          2.01          1.78         0.57 o                         
  -7   5   6          7.54          8.18         0.52 o                         
  -6   5   6          1.23          1.72         0.43 o                         
  -5   5   6         13.57         11.78         0.57 o                         
  -4   5   6          4.86          5.18         0.53 o                         
  -3   5   6         66.80         65.55         1.49 o                         
  -2   5   6          5.65          4.64         0.53 o                         
  -1   5   6          1.50          1.26         0.56 o                         
   0   5   6         12.86         13.25         0.77 o                         
   1   5   6         17.10         16.76         0.91 o                         
   2   5   6         18.88         18.52         0.84 o                         
   3   5   6          8.06          9.04         0.63 o                         
   4   5   6         10.54         10.20         0.65 o                         
 -21   1   7          2.50          1.60         0.77 o                         
 -20   1   7          2.16          1.03         0.67 o                         
 -19   1   7         42.38         45.09         1.77 o                         
 -18   1   7         14.63         15.06         0.86 o                         
 -17   1   7          9.94         10.38         0.52 o                         
 -16   1   7          1.72          2.13         0.31 o                         
 -15   1   7          6.29          4.74         0.29 o                         
 -14   1   7          9.67          9.19         0.36 o                         
 -13   1   7         28.74         27.79         0.66 o                         
 -12   1   7        814.54        810.35         5.59 o                         
 -11   1   7         59.84         59.17         0.61 o                         
 -10   1   7        167.72        147.38         1.10 o                         
  -9   1   7         18.83         19.68         0.30 o                         
  -8   1   7        488.70        540.38         3.90 o                         
  -7   1   7        236.23        279.28         2.00 o                         
  -6   1   7         37.19         31.31         0.42 o                         
  -5   1   7        805.64        907.36         6.57 o                         
  -4   1   7         14.76         16.75         0.31 o                         
  -3   1   7        285.06        295.80         2.33 o                         
  -2   1   7          7.48          8.35         0.28 o                         
  -1   1   7        168.19        206.24         1.76 o                         
   0   1   7        288.97        325.66         2.68 o                         
   1   1   7        462.62        490.30         3.75 o                         
   2   1   7        249.35        265.87         2.23 o                         
   3   1   7        114.26        124.55         1.14 o                         
   4   1   7         85.09         79.58         0.93 o                         
   5   1   7         42.90         41.83         1.19 o                         
   6   1   7        355.76        352.17         2.95 o                         
   7   1   7        161.36        164.55         1.44 o                         
   8   1   7         19.49         17.70         0.61 o                         
   9   1   7          4.42          4.15         0.26 o                         
  10   1   7         17.26         19.09         0.61 o                         
  11   1   7          0.17         -0.16         0.31 o                         
  12   1   7         29.75         33.24         0.84 o                         
  13   1   7          5.75          5.29         0.47 o                         
  14   1   7         27.17         27.93         0.96 o                         
  15   1   7          0.82          1.18         0.53 o                         
 -20   2   7         47.60         47.16         1.48 o                         
 -19   2   7          3.99          3.97         0.63 o                         
 -18   2   7         20.52         23.02         1.38 o                         
 -17   2   7         80.44         79.77         2.44 o                         
 -16   2   7          4.91          4.02         0.39 o                         
 -15   2   7         17.03         16.37         0.65 o                         
 -14   2   7          6.71          6.35         0.38 o                         
 -13   2   7        125.70        127.01         1.40 o                         
 -12   2   7        283.87        277.49         2.31 o                         
 -11   2   7          5.48          3.50         0.24 o                         
 -10   2   7         94.83         85.98         0.85 o                         
  -9   2   7         34.26         28.56         0.46 o                         
  -8   2   7        119.82        114.72         0.96 o                         
  -7   2   7          5.32          5.99         0.27 o                         
  -6   2   7          5.68          4.70         0.17 o                         
  -5   2   7        118.94        120.90         0.88 o                         
  -4   2   7          0.08         -0.10         0.12 o                         
  -3   2   7         20.29         21.54         0.33 o                         
  -2   2   7         21.45         21.33         0.31 o                         
  -1   2   7         21.90         21.37         0.32 o                         
   0   2   7          8.62         13.37         0.27 o                         
   1   2   7         17.07         17.36         0.29 o                         
   2   2   7        270.34        285.08         2.04 o                         
   3   2   7          0.33          0.10         0.22 o                         
   4   2   7          0.50          0.36         0.20 o                         
   5   2   7          4.94          4.23         0.25 o                         
   6   2   7        579.92        575.06         5.10 o                         
   7   2   7        211.50        192.99         2.07 o                         
   8   2   7          6.71          4.91         0.37 o                         
   9   2   7         70.35         66.42         1.38 o                         
  10   2   7         12.46         11.60         0.55 o                         
  11   2   7         47.53         44.76         1.20 o                         
  12   2   7          0.99          1.65         0.47 o                         
  13   2   7         34.89         39.79         1.36 o                         
  14   2   7         33.75         36.55         1.48 o                         
 -18   3   7         13.47         12.24         0.99 o                         
 -17   3   7         21.98         19.28         1.97 o                         
 -16   3   7          0.00         -0.64         0.83 o                         
 -15   3   7         10.81          9.93         0.69 o                         
 -14   3   7          0.13          0.76         0.45 o                         
 -13   3   7         33.98         33.97         0.77 o                         
 -12   3   7         28.97         28.46         0.73 o                         
 -11   3   7         20.88         19.28         0.59 o                         
 -10   3   7          5.84          6.17         0.32 o                         
  -9   3   7          4.14          4.62         0.28 o                         
  -8   3   7        370.58        391.08         2.84 o                         
  -7   3   7         13.27         14.66         0.43 o                         
  -6   3   7        201.56        210.54         1.69 o                         
  -5   3   7          0.22          0.39         0.21 o                         
  -4   3   7          0.28          0.53         0.20 o                         
  -3   3   7         90.20         87.23         0.77 o                         
  -2   3   7         44.74         43.97         0.49 o                         
  -1   3   7          6.60          7.50         0.23 o                         
   0   3   7        198.05        207.75         1.84 o                         
   1   3   7         15.98         17.41         0.57 o                         
   2   3   7        538.90        546.73         5.22 o                         
   3   3   7         96.73         91.47         1.11 o                         
   4   3   7          0.00          0.00         0.28 o                         
   5   3   7         21.00         19.99         0.72 o                         
   6   3   7          0.44          0.48         0.35 o                         
   7   3   7         73.77         71.35         1.23 o                         
   8   3   7         46.23         42.42         1.05 o                         
   9   3   7          2.26          0.72         0.44 o                         
  10   3   7          0.22          0.18         0.47 o                         
  11   3   7         11.56         12.11         0.68 o                         
  12   3   7          0.36         -0.33         0.66 o                         
 -15   4   7          3.71          2.47         0.83 o                         
 -14   4   7         30.56         32.04         1.58 o                         
 -13   4   7         22.81         22.26         1.72 o                         
 -12   4   7         17.21         17.71         1.14 o                         
 -11   4   7         14.03         15.34         0.84 o                         
 -10   4   7          0.00         -0.27         0.42 o                         
  -9   4   7         25.10         21.94         0.92 o                         
  -8   4   7        158.91        153.67         1.41 o                         
  -7   4   7         36.13         38.40         0.72 o                         
  -6   4   7         89.04         85.92         1.14 o                         
  -5   4   7        156.97        156.25         2.11 o                         
  -4   4   7         53.59         51.64         0.84 o                         
  -3   4   7          6.42          5.87         0.36 o                         
  -2   4   7          6.03          6.36         0.34 o                         
  -1   4   7        172.93        173.34         1.59 o                         
   0   4   7         80.70         79.39         1.05 o                         
   1   4   7         69.72         76.36         1.07 o                         
   2   4   7         61.54         63.80         1.13 o                         
   3   4   7         81.01         77.28         1.19 o                         
   4   4   7          0.03         -0.23         0.42 o                         
   5   4   7         40.01         41.72         1.05 o                         
   6   4   7          3.65          3.60         0.51 o                         
   7   4   7          0.06          0.57         0.50 o                         
   8   4   7         29.06         28.72         1.10 o                         
   9   4   7          7.37          6.33         0.78 o                         
  -9   5   7         58.22         58.19         1.63 o                         
  -8   5   7          5.57          4.43         0.55 o                         
  -7   5   7         51.18         50.77         1.12 o                         
  -6   5   7         39.61         37.75         1.00 o                         
  -5   5   7          0.20          0.10         0.54 o                         
  -4   5   7         26.86         25.19         1.03 o                         
  -3   5   7          2.76          1.77         0.52 o                         
  -2   5   7         26.75         25.04         1.37 o                         
  -1   5   7         13.67         12.17         0.84 o                         
   0   5   7         24.45         22.92         1.24 o                         
   1   5   7          8.89          8.38         0.60 o                         
   2   5   7         14.70         17.44         0.88 o                         
   3   5   7         22.02         20.27         0.97 o                         
 -21   0   8          4.08          5.29         0.99 o                         
 -20   0   8         53.15         57.18         2.08 o                         
 -19   0   8          2.99          2.32         0.81 o                         
 -18   0   8         10.93         10.03         0.72 o                         
 -17   0   8          0.67          0.42         0.41 o                         
 -16   0   8        142.49        142.50         2.01 o                         
 -15   0   8         29.24         29.24         1.37 o                         
 -14   0   8       1236.76       1222.14        11.30 o                         
 -13   0   8         54.56         55.50         0.78 o                         
 -12   0   8       1265.91       1260.42        11.61 o                         
 -11   0   8        863.72        835.22         7.75 o                         
 -10   0   8        267.01        284.59         2.79 o                         
  -9   0   8         23.55         22.46         0.47 o                         
  -8   0   8        416.97        471.74         4.49 o                         
  -7   0   8       2595.24       2715.64        24.65 o                         
  -6   0   8       1642.00       1756.21        16.00 o                         
  -5   0   8        252.37        274.00         3.24 o                         
  -4   0   8        229.08        229.63         4.64 o                         
  -3   0   8         14.86         13.54         0.43 o                         
  -2   0   8         15.45         20.41         0.44 o                         
  -1   0   8          5.39          4.74         0.29 o                         
   0   0   8        396.67        451.28         5.20 o                         
   1   0   8        139.26        147.16         2.24 o                         
   2   0   8         66.81         75.55         1.11 o                         
   3   0   8         14.07         10.38         0.47 o                         
   4   0   8         21.64         17.28         0.65 o                         
   5   0   8        183.63        176.67         3.82 o                         
   6   0   8         52.69         45.45         2.47 o                         
   7   0   8         24.91         25.81         0.75 o                         
   8   0   8        103.43        101.90         1.54 o                         
   9   0   8        176.63        174.11         2.34 o                         
  10   0   8          3.41          4.08         0.46 o                         
  11   0   8          5.30          3.45         0.49 o                         
  12   0   8         19.26         20.03         1.16 o                         
  13   0   8          1.16         -0.11         0.64 o                         
  14   0   8         16.90         16.44         1.09 o                         
 -21   1   8          0.39         -0.74         0.74 o                         
 -20   1   8          6.17          7.26         0.76 o                         
 -19   1   8         64.17         68.25         1.86 o                         
 -18   1   8         39.06         41.20         1.08 o                         
 -17   1   8          2.37          1.68         0.38 o                         
 -16   1   8         85.92         86.48         1.17 o                         
 -15   1   8         13.56         13.28         0.47 o                         
 -14   1   8        126.30        119.70         1.17 o                         
 -13   1   8        763.58        730.65         5.08 o                         
 -12   1   8        289.70        278.81         1.97 o                         
 -11   1   8          2.67          2.85         0.16 o                         
 -10   1   8          3.40          2.32         0.15 o                         
  -9   1   8        251.57        248.50         1.83 o                         
  -8   1   8         15.87         15.35         0.31 o                         
  -7   1   8        331.33        356.88         2.65 o                         
  -6   1   8         12.62         14.95         0.29 o                         
  -5   1   8          0.06          0.34         0.12 o                         
  -4   1   8        310.05        324.64         2.41 o                         
  -3   1   8        181.94        197.17         1.61 o                         
  -2   1   8        773.30        747.40         8.51 o                         
  -1   1   8        153.58        163.16         1.55 o                         
   0   1   8        284.90        314.40         2.62 o                         
   1   1   8         34.02         36.32         0.46 o                         
   2   1   8        106.75         97.92         0.95 o                         
   3   1   8         22.03         20.50         0.40 o                         
   4   1   8         14.47         17.78         0.46 o                         
   5   1   8        334.00        316.20         2.86 o                         
   6   1   8        153.57        141.43         1.28 o                         
   7   1   8         75.06         60.82         0.77 o                         
   8   1   8          5.24          6.58         0.29 o                         
   9   1   8         19.93         19.48         0.54 o                         
  10   1   8          0.13         -0.18         0.32 o                         
  11   1   8         16.34         16.21         0.65 o                         
  12   1   8        183.82        198.32         2.46 o                         
  13   1   8          1.89          2.20         0.46 o                         
  14   1   8          0.51          0.06         0.50 o                         
 -20   2   8         21.61         20.51         1.04 o                         
 -19   2   8         87.90         91.68         2.03 o                         
 -18   2   8         13.18         13.41         0.77 o                         
 -17   2   8          0.29         -0.04         0.46 o                         
 -16   2   8          4.92          3.87         0.43 o                         
 -15   2   8          0.00          0.26         0.39 o                         
 -14   2   8          3.95          4.15         0.35 o                         
 -13   2   8         20.21         18.40         0.60 o                         
 -12   2   8         25.97         24.99         0.74 o                         
 -11   2   8          1.69          2.01         0.24 o                         
 -10   2   8          3.38          1.54         0.24 o                         
  -9   2   8         87.08         79.83         0.85 o                         
  -8   2   8         24.95         23.15         0.41 o                         
  -7   2   8         11.37         13.76         0.35 o                         
  -6   2   8        346.46        394.81         2.66 o                         
  -5   2   8        169.12        177.30         1.35 o                         
  -4   2   8        103.37        106.55         1.24 o                         
  -3   2   8          0.05          0.47         0.14 o                         
  -2   2   8        178.27        195.39         1.46 o                         
  -1   2   8        271.67        263.26         1.91 o                         
   0   2   8         19.84         18.45         0.38 o                         
   1   2   8         28.96         26.09         0.38 o                         
   2   2   8         21.64         20.55         0.42 o                         
   3   2   8        226.10        214.75         1.89 o                         
   4   2   8         30.35         27.01         0.67 o                         
   5   2   8        632.78        652.31         5.73 o                         
   6   2   8        226.40        203.91         2.18 o                         
   7   2   8         11.81         13.27         0.64 o                         
   8   2   8         26.02         22.60         0.69 o                         
   9   2   8         43.83         45.23         0.97 o                         
  10   2   8         32.79         32.27         1.14 o                         
  11   2   8          7.28          7.75         0.78 o                         
  12   2   8         25.65         30.47         1.29 o                         
  13   2   8         20.00         19.91         1.01 o                         
 -18   3   8          0.50          1.04         0.84 o                         
 -17   3   8          0.71          1.16         0.59 o                         
 -16   3   8          7.78          6.56         0.79 o                         
 -15   3   8         65.58         64.03         1.68 o                         
 -14   3   8          9.30          8.39         0.74 o                         
 -13   3   8         91.04         88.83         1.20 o                         
 -12   3   8          1.12          0.92         0.33 o                         
 -11   3   8         23.55         21.80         0.67 o                         
 -10   3   8         42.07         43.80         0.74 o                         
  -9   3   8         10.77         10.14         0.35 o                         
  -8   3   8          0.57          0.85         0.24 o                         
  -7   3   8         33.46         33.05         0.57 o                         
  -6   3   8         15.16         10.31         0.35 o                         
  -5   3   8         29.02         28.88         0.48 o                         
  -4   3   8         33.76         27.84         0.41 o                         
  -3   3   8         63.42         65.21         0.61 o                         
  -2   3   8         99.00        101.98         0.84 o                         
  -1   3   8        320.81        325.57         2.24 o                         
   0   3   8         71.63         74.56         0.82 o                         
   1   3   8        680.98        683.98         6.46 o                         
   2   3   8         45.06         43.26         0.83 o                         
   3   3   8         15.63         13.85         0.57 o                         
   4   3   8        108.03        112.85         1.57 o                         
   5   3   8        137.77        138.32         1.83 o                         
   6   3   8          8.33          7.91         0.50 o                         
   7   3   8         14.60         13.40         0.65 o                         
   8   3   8         31.06         29.87         0.99 o                         
   9   3   8          0.80          0.23         0.49 o                         
  10   3   8         59.38         64.99         1.42 o                         
  11   3   8         12.02         12.75         0.74 o                         
 -15   4   8         20.84         21.18         1.26 o                         
 -14   4   8         11.95         10.57         0.94 o                         
 -13   4   8          8.65          7.45         0.88 o                         
 -12   4   8         10.64          9.44         0.71 o                         
 -11   4   8         32.00         39.37         1.52 o                         
 -10   4   8         76.22         78.38         2.03 o                         
  -9   4   8         66.33         66.84         0.99 o                         
  -8   4   8        235.36        232.74         2.47 o                         
  -7   4   8        114.53        110.29         1.31 o                         
  -6   4   8        188.39        176.24         2.25 o                         
  -5   4   8          8.54          9.12         0.76 o                         
  -4   4   8         26.65         24.41         0.68 o                         
  -3   4   8          8.36          7.92         0.40 o                         
  -2   4   8         15.78         15.59         0.51 o                         
  -1   4   8         20.38         18.83         0.87 o                         
   0   4   8          0.66          0.42         0.34 o                         
   1   4   8        109.71        109.44         1.35 o                         
   2   4   8          9.72          7.95         0.49 o                         
   3   4   8          4.34          4.62         0.48 o                         
   4   4   8          1.07          0.66         0.45 o                         
   5   4   8         35.56         33.05         1.63 o                         
   6   4   8          6.57          6.39         0.68 o                         
   7   4   8          8.05          8.52         0.63 o                         
   8   4   8          3.21          3.17         0.90 o                         
  -8   5   8         88.65         89.97         1.65 o                         
  -7   5   8         17.36         16.72         1.44 o                         
  -6   5   8          1.70          1.20         0.50 o                         
  -5   5   8          1.28          1.87         0.58 o                         
  -4   5   8          2.09          0.34         0.67 o                         
  -3   5   8         70.78         70.26         1.63 o                         
  -2   5   8         23.03         23.80         1.27 o                         
  -1   5   8         31.33         27.26         1.28 o                         
   0   5   8          3.38          3.10         0.70 o                         
   1   5   8         10.98         10.90         0.68 o                         
   2   5   8          0.56          0.26         1.27 o                         
 -21   1   9          0.36         -0.38         0.73 o                         
 -20   1   9         16.46         17.25         0.94 o                         
 -19   1   9          8.74          8.44         0.64 o                         
 -18   1   9         71.02         73.37         1.32 o                         
 -17   1   9         10.22          9.43         0.50 o                         
 -16   1   9         75.84         75.24         1.19 o                         
 -15   1   9        207.12        209.16         2.09 o                         
 -14   1   9         39.68         41.37         0.67 o                         
 -13   1   9        447.43        438.22         3.01 o                         
 -12   1   9         64.58         65.19         0.62 o                         
 -11   1   9         35.00         36.92         0.44 o                         
 -10   1   9        102.51        111.21         0.90 o                         
  -9   1   9        226.01        234.65         1.74 o                         
  -8   1   9         83.17         88.78         0.78 o                         
  -7   1   9          8.41         11.90         0.30 o                         
  -6   1   9          6.26          3.59         0.19 o                         
  -5   1   9         24.94         22.84         0.35 o                         
  -4   1   9        182.11        200.31         1.56 o                         
  -3   1   9          0.00          1.67         0.17 o                         
  -2   1   9         25.85         25.51         0.43 o                         
  -1   1   9         90.97        107.25         1.04 o                         
   0   1   9          4.94          2.09         0.17 o                         
   1   1   9         68.16         67.28         0.70 o                         
   2   1   9         40.30         41.54         0.56 o                         
   3   1   9         54.09         49.81         0.64 o                         
   4   1   9         19.41         10.57         0.45 o                         
   5   1   9          6.69          6.60         0.72 o                         
   6   1   9         17.67         10.81         0.54 o                         
   7   1   9         28.26         24.72         0.56 o                         
   8   1   9          0.06         -0.08         0.26 o                         
   9   1   9          2.04          2.01         0.31 o                         
  10   1   9          0.01          0.67         0.36 o                         
  11   1   9          6.61          8.35         0.53 o                         
  12   1   9         10.49         10.52         0.56 o                         
  13   1   9         64.76         66.34         1.33 o                         
 -20   2   9          0.68          0.27         0.66 o                         
 -19   2   9          1.78          2.44         0.60 o                         
 -18   2   9         24.08         23.27         1.08 o                         
 -17   2   9         20.37         19.80         1.23 o                         
 -16   2   9          0.14          0.03         0.46 o                         
 -15   2   9          2.12          3.03         0.65 o                         
 -14   2   9         15.59         17.37         0.65 o                         
 -13   2   9         32.93         31.85         0.72 o                         
 -12   2   9         14.72         11.19         0.46 o                         
 -11   2   9          1.42          2.37         0.31 o                         
 -10   2   9         28.37         32.39         0.55 o                         
  -9   2   9        143.71        140.98         1.24 o                         
  -8   2   9         17.48         26.14         0.42 o                         
  -7   2   9          0.96          2.10         0.16 o                         
  -6   2   9          0.01          0.12         0.15 o                         
  -5   2   9         88.97         82.13         0.72 o                         
  -4   2   9         12.03          7.48         0.24 o                         
  -3   2   9         27.21         28.59         0.45 o                         
  -2   2   9         12.62         15.06         0.54 o                         
  -1   2   9       1531.10       1520.37        10.79 o                         
   0   2   9        117.46        113.43         0.95 o                         
   1   2   9         67.72         66.00         0.67 o                         
   2   2   9         38.17         37.28         0.51 o                         
   3   2   9        324.91        332.90         2.84 o                         
   4   2   9        690.33        675.08         6.42 o                         
   5   2   9          5.56          7.41         0.41 o                         
   6   2   9        188.33        171.60         1.93 o                         
   7   2   9          7.78          6.00         0.39 o                         
   8   2   9         59.82         62.14         1.05 o                         
   9   2   9          1.24          1.27         0.44 o                         
  10   2   9          0.51         -0.14         0.45 o                         
  11   2   9          0.37          0.19         0.49 o                         
  12   2   9          2.01          2.52         0.58 o                         
 -18   3   9          0.02         -0.18         0.80 o                         
 -17   3   9          0.24          0.27         0.75 o                         
 -16   3   9          0.18          0.48         0.67 o                         
 -15   3   9         19.66         20.64         1.24 o                         
 -14   3   9          2.93          2.62         0.50 o                         
 -13   3   9         68.43         72.88         1.20 o                         
 -12   3   9          1.32          1.70         0.36 o                         
 -11   3   9          0.80          0.28         0.34 o                         
 -10   3   9          0.09          0.05         0.30 o                         
  -9   3   9         27.46         23.65         0.57 o                         
  -8   3   9         27.09         21.10         0.56 o                         
  -7   3   9         88.31         80.03         0.97 o                         
  -6   3   9         74.30         66.32         0.86 o                         
  -5   3   9         44.13         39.58         0.50 o                         
  -4   3   9          4.14          4.49         0.21 o                         
  -3   3   9        112.83        111.18         0.89 o                         
  -2   3   9         38.63         42.09         0.52 o                         
  -1   3   9         89.52         87.20         0.86 o                         
   0   3   9        302.41        292.62         2.50 o                         
   1   3   9          0.82          1.54         0.37 o                         
   2   3   9          1.82          1.93         0.38 o                         
   3   3   9        112.17        114.70         1.78 o                         
   4   3   9          0.53          1.20         0.40 o                         
   5   3   9        139.57        135.57         1.87 o                         
   6   3   9        134.06        138.56         1.93 o                         
   7   3   9          2.02          3.18         0.51 o                         
   8   3   9          8.94         10.39         0.84 o                         
   9   3   9          2.03          1.57         0.79 o                         
  10   3   9         67.63         69.05         1.55 o                         
 -14   4   9         62.24         64.63         1.94 o                         
 -13   4   9          6.29          8.02         0.88 o                         
 -12   4   9         28.36         31.90         1.31 o                         
 -11   4   9         15.69         13.92         0.80 o                         
 -10   4   9          4.37          4.53         0.60 o                         
  -9   4   9         39.54         38.15         1.01 o                         
  -8   4   9         37.17         35.13         1.00 o                         
  -7   4   9          4.91          5.15         0.48 o                         
  -6   4   9          1.07          1.27         0.41 o                         
  -5   4   9         22.57         19.69         0.76 o                         
  -4   4   9          1.42          0.85         0.38 o                         
  -3   4   9          5.74          5.26         0.45 o                         
  -2   4   9          0.37          0.16         0.35 o                         
  -1   4   9          0.20         -0.12         0.38 o                         
   0   4   9          6.27          6.60         0.47 o                         
   1   4   9         38.39         38.72         1.62 o                         
   2   4   9         15.80         16.71         0.81 o                         
   3   4   9          0.02         -0.49         0.49 o                         
   4   4   9         12.39         11.76         0.79 o                         
   5   4   9          6.91          6.78         0.60 o                         
   6   4   9          2.36          1.24         0.63 o                         
   7   4   9          1.25          0.55         0.62 o                         
  -7   5   9          4.88          3.47         0.94 o                         
  -6   5   9          0.01         -0.50         0.60 o                         
  -5   5   9          3.66          3.40         0.78 o                         
  -4   5   9          7.43          7.28         0.76 o                         
  -3   5   9          5.30          6.94         1.01 o                         
  -2   5   9          0.56          1.42         0.72 o                         
  -1   5   9          0.07          0.10         0.70 o                         
 -21   0  10        102.93        115.89         4.06 o                         
 -20   0  10         48.04         48.66         4.18 o                         
 -19   0  10         82.74         91.80         4.22 o                         
 -18   0  10         12.10         13.50         1.35 o                         
 -17   0  10         84.17         78.66         1.62 o                         
 -16   0  10        452.35        450.29         6.18 o                         
 -15   0  10        536.42        543.12         6.35 o                         
 -14   0  10       1451.33       1431.47        16.13 o                         
 -13   0  10        161.04        155.85         1.74 o                         
 -12   0  10        217.03        210.22         2.19 o                         
 -11   0  10          0.06          0.35         0.24 o                         
 -10   0  10        251.53        266.42         2.91 o                         
  -9   0  10         36.14         42.51         0.69 o                         
  -8   0  10        171.80        168.93         1.77 o                         
  -7   0  10          1.46          1.73         0.25 o                         
  -6   0  10        499.04        527.18         5.45 o                         
  -5   0  10        391.32        373.68         3.93 o                         
  -4   0  10         12.24         11.31         0.44 o                         
  -3   0  10         19.76         13.55         0.62 o                         
  -2   0  10        411.02        451.20         4.70 o                         
  -1   0  10          8.46          3.74         0.42 o                         
   0   0  10         12.97         11.41         0.53 o                         
   1   0  10          0.04         -0.25         0.26 o                         
   2   0  10          0.43          0.33         0.29 o                         
   3   0  10         43.44         32.67         0.79 o                         
   4   0  10         92.49         65.70         1.32 o                         
   5   0  10         77.15         57.94         1.26 o                         
   6   0  10          0.00         -0.26         0.35 o                         
   7   0  10          0.00          0.59         0.39 o                         
   8   0  10         24.14         23.14         0.91 o                         
   9   0  10         68.00         79.13         1.49 o                         
  10   0  10        133.04        156.60         3.33 o                         
  11   0  10        146.40        159.07         3.38 o                         
  12   0  10         21.96         21.45         1.24 o                         
  13   0  10         17.26         15.26         1.14 o                         
 -21   1  10         28.08         31.81         1.59 o                         
 -20   1  10          8.30          7.84         0.70 o                         
 -19   1  10          0.75          0.71         0.52 o                         
 -18   1  10          0.65          0.57         0.48 o                         
 -17   1  10          0.63         -0.16         0.53 o                         
 -16   1  10         16.38         15.15         0.84 o                         
 -15   1  10        291.92        287.52         3.24 o                         
 -14   1  10         78.30         82.76         1.15 o                         
 -13   1  10          4.19          4.30         0.23 o                         
 -12   1  10         51.02         52.95         0.62 o                         
 -11   1  10         61.54         54.40         0.61 o                         
 -10   1  10         46.38         59.38         0.61 o                         
  -9   1  10        778.21        814.04         5.60 o                         
  -8   1  10        165.25        166.33         1.30 o                         
  -7   1  10         72.25         86.95         0.78 o                         
  -6   1  10         54.94         58.62         0.63 o                         
  -5   1  10        461.37        470.38         3.46 o                         
  -4   1  10          6.74          3.52         0.19 o                         
  -3   1  10        238.38        249.20         2.15 o                         
  -2   1  10        463.92        476.23         3.92 o                         
  -1   1  10         87.52         92.14         0.90 o                         
   0   1  10        370.16        360.23         2.86 o                         
   1   1  10        189.63        184.94         1.68 o                         
   2   1  10         18.11         18.48         0.45 o                         
   3   1  10         47.13         32.47         0.56 o                         
   4   1  10          2.00          2.78         0.29 o                         
   5   1  10        292.81        247.75         2.54 o                         
   6   1  10          5.96          5.67         0.31 o                         
   7   1  10         38.60         36.64         0.71 o                         
   8   1  10          3.90          3.39         0.38 o                         
   9   1  10          2.92          1.91         0.35 o                         
  10   1  10         23.94         26.39         1.49 o                         
  11   1  10          5.13          5.15         0.49 o                         
  12   1  10          0.82          0.27         0.54 o                         
 -20   2  10          9.20          9.08         0.88 o                         
 -19   2  10          4.24          4.16         0.65 o                         
 -18   2  10          1.47          1.29         0.56 o                         
 -17   2  10         26.41         27.52         2.59 o                         
 -16   2  10        127.63        126.69         2.57 o                         
 -15   2  10          1.16          1.44         0.43 o                         
 -14   2  10         24.73         25.46         0.86 o                         
 -13   2  10          0.07          0.09         0.32 o                         
 -12   2  10         21.59         17.91         0.61 o                         
 -11   2  10          8.62          7.49         0.35 o                         
 -10   2  10         18.31         19.86         0.55 o                         
  -9   2  10         37.06         28.99         0.44 o                         
  -8   2  10         88.38         89.37         0.82 o                         
  -7   2  10        257.53        227.94         1.73 o                         
  -6   2  10         38.77         33.42         0.46 o                         
  -5   2  10         95.36         88.86         0.82 o                         
  -4   2  10          0.94          0.74         0.20 o                         
  -3   2  10        171.04        186.76         1.52 o                         
  -2   2  10       1040.53       1010.49         8.65 o                         
  -1   2  10         20.63         22.74         0.44 o                         
   0   2  10        282.09        267.89         2.09 o                         
   1   2  10         32.46         31.33         0.51 o                         
   2   2  10          9.08          7.15         0.41 o                         
   3   2  10          0.00          0.32         0.28 o                         
   4   2  10         79.49         82.18         0.98 o                         
   5   2  10          3.50          2.44         0.35 o                         
   6   2  10         18.48         14.77         0.58 o                         
   7   2  10          5.36          4.49         0.41 o                         
   8   2  10         36.81         35.34         1.15 o                         
   9   2  10         27.80         30.11         1.71 o                         
  10   2  10          1.91          1.53         0.48 o                         
  11   2  10          1.18          0.21         0.52 o                         
 -18   3  10         20.47         23.35         2.55 o                         
 -17   3  10          7.23          6.99         1.07 o                         
 -16   3  10          9.55          7.69         0.83 o                         
 -15   3  10          6.56          5.33         0.77 o                         
 -14   3  10         36.36         43.51         1.20 o                         
 -13   3  10          1.59          1.62         0.54 o                         
 -12   3  10          8.62          6.27         0.50 o                         
 -11   3  10         27.09         28.46         0.85 o                         
 -10   3  10         18.44         20.02         0.73 o                         
  -9   3  10         81.15         73.15         0.99 o                         
  -8   3  10          7.44          5.33         0.36 o                         
  -7   3  10        171.61        148.81         1.51 o                         
  -6   3  10          0.46          1.29         0.18 o                         
  -5   3  10         16.51         18.80         0.42 o                         
  -4   3  10          5.32          5.06         0.27 o                         
  -3   3  10        188.10        180.88         1.57 o                         
  -2   3  10         62.22         60.13         0.72 o                         
  -1   3  10         21.83         21.43         0.46 o                         
   0   3  10         35.99         36.70         0.53 o                         
   1   3  10          8.00          7.28         0.47 o                         
   2   3  10        349.25        366.14         4.53 o                         
   3   3  10          3.63          4.05         0.50 o                         
   4   3  10        301.62        297.15         3.54 o                         
   5   3  10         28.85         30.96         1.07 o                         
   6   3  10         30.82         31.70         1.13 o                         
   7   3  10          1.42          1.28         0.59 o                         
   8   3  10          4.25          2.54         0.58 o                         
   9   3  10          0.08         -0.61         0.61 o                         
 -14   4  10         14.83         18.25         1.53 o                         
 -13   4  10         23.78         29.98         1.66 o                         
 -12   4  10          0.43          1.16         0.65 o                         
 -11   4  10          6.31          4.95         0.66 o                         
 -10   4  10         23.86         22.88         1.44 o                         
  -9   4  10          2.31          1.51         0.63 o                         
  -8   4  10         10.67          8.58         0.63 o                         
  -7   4  10         12.31         11.46         0.60 o                         
  -6   4  10          3.10          2.20         0.48 o                         
  -5   4  10          7.56          7.00         0.39 o                         
  -4   4  10          0.00          0.28         0.40 o                         
  -3   4  10         20.00         18.01         0.81 o                         
  -2   4  10         17.72         16.92         0.66 o                         
  -1   4  10          6.52          6.87         0.56 o                         
   0   4  10         23.25         24.69         0.96 o                         
   1   4  10          0.06         -0.01         0.47 o                         
   2   4  10         63.85         64.09         1.86 o                         
   3   4  10         17.30         17.68         1.03 o                         
   4   4  10         74.19         78.42         1.53 o                         
   5   4  10          0.02          0.32         0.58 o                         
   6   4  10          1.45          0.29         0.63 o                         
 -21   1  11         45.79         42.19         1.79 o                         
 -20   1  11         20.77         20.21         1.15 o                         
 -19   1  11          2.52          1.81         0.57 o                         
 -18   1  11          3.17          2.82         0.61 o                         
 -17   1  11         12.98         13.81         0.98 o                         
 -16   1  11        344.13        348.15         3.94 o                         
 -15   1  11          1.20          1.16         0.34 o                         
 -14   1  11         11.51         10.63         0.49 o                         
 -13   1  11         17.85         16.17         0.70 o                         
 -12   1  11         17.75         20.00         0.47 o                         
 -11   1  11         26.04         22.28         0.45 o                         
 -10   1  11         34.21         29.88         0.49 o                         
  -9   1  11        125.42        125.73         1.07 o                         
  -8   1  11          0.59         -0.03         0.19 o                         
  -7   1  11          3.41          6.17         0.24 o                         
  -6   1  11         26.97         26.12         0.45 o                         
  -5   1  11         13.49         13.25         0.38 o                         
  -4   1  11        116.15        110.70         1.00 o                         
  -3   1  11        323.08        312.18         2.67 o                         
  -2   1  11        453.09        435.62         3.63 o                         
  -1   1  11         96.28         88.36         0.91 o                         
   0   1  11         12.86         14.19         0.43 o                         
   1   1  11         58.59         48.44         0.65 o                         
   2   1  11          0.68          0.22         0.22 o                         
   3   1  11        182.84        154.18         1.49 o                         
   4   1  11         82.67         73.69         1.12 o                         
   5   1  11          3.03          2.04         0.42 o                         
   6   1  11         12.43         14.98         0.57 o                         
   7   1  11          8.69          8.41         0.40 o                         
   8   1  11         15.03         17.30         0.88 o                         
   9   1  11          0.61          0.60         0.46 o                         
  10   1  11         74.80         82.66         1.34 o                         
  11   1  11         24.06         25.01         1.01 o                         
 -19   2  11          3.60          4.00         0.67 o                         
 -18   2  11         14.20         12.75         0.90 o                         
 -17   2  11         13.26         14.87         0.85 o                         
 -16   2  11        211.48        216.83         3.83 o                         
 -15   2  11          4.51          5.21         0.55 o                         
 -14   2  11         75.89         83.62         1.56 o                         
 -13   2  11         62.00         63.94         1.17 o                         
 -12   2  11         27.89         31.29         1.04 o                         
 -11   2  11         81.77         85.27         1.25 o                         
 -10   2  11        150.49        134.36         1.36 o                         
  -9   2  11          4.68          9.76         0.29 o                         
  -8   2  11         73.10         52.48         0.63 o                         
  -7   2  11         35.62         26.70         0.46 o                         
  -6   2  11         19.48         22.62         0.43 o                         
  -5   2  11         28.84         25.69         0.46 o                         
  -4   2  11        366.48        355.61         2.71 o                         
  -3   2  11        224.39        226.37         1.82 o                         
  -2   2  11        178.47        182.23         1.60 o                         
  -1   2  11        115.88        108.78         1.49 o                         
   0   2  11         15.13         14.75         0.48 o                         
   1   2  11        145.31        141.02         1.48 o                         
   2   2  11          3.42          4.44         0.47 o                         
   3   2  11          0.14         -0.05         0.33 o                         
   4   2  11          1.16          0.71         0.27 o                         
   5   2  11          0.88          0.82         0.36 o                         
   6   2  11          1.52          1.56         0.39 o                         
   7   2  11         14.71         13.41         0.59 o                         
   8   2  11          8.97          7.86         0.53 o                         
   9   2  11          0.98          0.58         0.48 o                         
  10   2  11          0.44         -0.54         0.61 o                         
 -17   3  11          1.50          0.90         0.76 o                         
 -16   3  11          7.84          8.07         0.76 o                         
 -15   3  11         76.10         89.23         1.86 o                         
 -14   3  11          0.26          1.24         0.56 o                         
 -13   3  11         27.87         29.45         1.23 o                         
 -12   3  11          0.01          0.44         0.65 o                         
 -11   3  11          6.16          3.70         0.59 o                         
 -10   3  11          1.62          2.47         0.55 o                         
  -9   3  11         45.95         45.72         1.04 o                         
  -8   3  11         18.32         11.52         0.48 o                         
  -7   3  11          2.88          2.85         0.25 o                         
  -6   3  11          7.40          8.28         0.32 o                         
  -5   3  11          7.27          6.74         0.30 o                         
  -4   3  11         15.73         17.49         0.51 o                         
  -3   3  11          2.57          2.57         0.27 o                         
  -2   3  11         76.45         74.12         0.99 o                         
  -1   3  11          2.49          3.01         0.26 o                         
   0   3  11         14.15         13.20         0.42 o                         
   1   3  11        140.77        142.85         2.14 o                         
   2   3  11         61.23         65.79         1.40 o                         
   3   3  11        176.71        180.26         2.61 o                         
   4   3  11          0.10          0.67         0.86 o                         
   5   3  11          0.67          0.68         0.55 o                         
   6   3  11         19.85         19.46         1.20 o                         
   7   3  11          3.15          3.09         0.62 o                         
   8   3  11         15.54         14.30         0.90 o                         
 -13   4  11          4.80          5.55         0.91 o                         
 -12   4  11          9.25          7.85         0.92 o                         
 -11   4  11          5.52          7.35         1.12 o                         
 -10   4  11         22.79         23.29         1.48 o                         
  -9   4  11          3.06          2.55         0.59 o                         
  -8   4  11          0.42         -0.07         0.55 o                         
  -7   4  11          0.99          0.95         0.55 o                         
  -6   4  11          1.09          0.57         0.53 o                         
  -5   4  11         48.32         48.12         1.34 o                         
  -4   4  11          1.01          1.07         0.50 o                         
  -3   4  11         30.31         29.44         0.88 o                         
  -2   4  11         18.39         19.91         0.98 o                         
  -1   4  11          1.92          2.14         0.57 o                         
   0   4  11         21.74         23.74         1.14 o                         
   1   4  11          4.98          4.28         0.57 o                         
   2   4  11        112.81        108.44         2.66 o                         
   3   4  11         39.27         40.68         1.29 o                         
   4   4  11         28.77         36.74         1.49 o                         
 -21   0  12          0.61         -0.88         1.28 o                         
 -20   0  12          8.91          7.53         0.88 o                         
 -19   0  12          0.18          0.61         1.13 o                         
 -18   0  12         29.98         35.29         1.47 o                         
 -17   0  12          1.26          1.08         0.63 o                         
 -16   0  12          1.36          1.11         0.48 o                         
 -15   0  12          3.38          2.28         0.51 o                         
 -14   0  12         12.83         11.52         0.80 o                         
 -13   0  12          0.01         -0.31         0.85 o                         
 -12   0  12          6.17          7.15         0.52 o                         
 -11   0  12         41.83         42.18         0.81 o                         
 -10   0  12        374.78        391.25         4.20 o                         
  -9   0  12         46.96         47.25         0.90 o                         
  -8   0  12        192.60        185.42         2.18 o                         
  -7   0  12        117.72        124.59         1.59 o                         
  -6   0  12        117.18        114.10         1.65 o                         
  -5   0  12        718.49        717.44         7.38 o                         
  -4   0  12        408.34        392.67         4.19 o                         
  -3   0  12       1401.50       1370.39        13.83 o                         
  -2   0  12        225.25        210.78         2.42 o                         
  -1   0  12        107.27        102.02         1.53 o                         
   0   0  12         48.19         61.71         1.14 o                         
   1   0  12         13.72         10.56         0.84 o                         
   2   0  12       1006.99        866.20         9.93 o                         
   3   0  12          1.88          1.72         0.42 o                         
   4   0  12        183.06        152.96         2.50 o                         
   5   0  12          1.14          2.01         0.57 o                         
   6   0  12          4.32          3.08         0.51 o                         
   7   0  12          5.26          9.17         0.62 o                         
   8   0  12          2.05          1.71         0.90 o                         
   9   0  12         83.91         97.16         2.09 o                         
  10   0  12          2.64          2.31         0.74 o                         
  11   0  12          3.69          2.64         1.30 o                         
 -20   1  12          2.36          2.83         0.73 o                         
 -19   1  12         45.89         44.48         2.15 o                         
 -18   1  12         27.38         27.48         1.92 o                         
 -17   1  12        426.52        443.44         5.40 o                         
 -16   1  12         32.73         33.99         0.98 o                         
 -15   1  12        108.51        111.95         1.72 o                         
 -14   1  12         24.32         22.61         0.71 o                         
 -13   1  12        127.58        128.36         1.51 o                         
 -12   1  12          0.15          0.82         0.27 o                         
 -11   1  12          0.13          0.23         0.24 o                         
 -10   1  12        103.17         81.03         0.83 o                         
  -9   1  12          6.21          4.97         0.26 o                         
  -8   1  12         91.53         78.29         0.79 o                         
  -7   1  12        213.62        200.01         1.64 o                         
  -6   1  12         22.54         21.12         0.47 o                         
  -5   1  12        661.25        647.60         4.74 o                         
  -4   1  12         51.31         57.03         0.70 o                         
  -3   1  12       1034.05       1004.80         8.09 o                         
  -2   1  12         11.06          8.67         0.44 o                         
  -1   1  12         67.12         66.15         0.79 o                         
   0   1  12         26.11         22.90         0.64 o                         
   1   1  12          2.89          3.98         0.29 o                         
   2   1  12          0.41          0.08         0.26 o                         
   3   1  12         70.30         64.73         0.92 o                         
   4   1  12          7.32          7.06         0.43 o                         
   5   1  12         26.37         25.84         0.80 o                         
   6   1  12          4.39          4.88         0.39 o                         
   7   1  12         42.86         45.16         1.71 o                         
   8   1  12         29.20         30.00         1.10 o                         
   9   1  12          5.58          5.87         0.55 o                         
  10   1  12          4.29          4.01         0.55 o                         
 -19   2  12         24.78         27.80         1.35 o                         
 -18   2  12        115.13        116.75         2.47 o                         
 -17   2  12          6.48          5.74         0.69 o                         
 -16   2  12         69.26         75.38         1.88 o                         
 -15   2  12          4.58          2.26         0.81 o                         
 -14   2  12          4.63          3.73         0.61 o                         
 -13   2  12          1.56          1.96         0.56 o                         
 -12   2  12        137.11        138.55         2.42 o                         
 -11   2  12         15.25         21.75         0.72 o                         
 -10   2  12        417.64        377.08         3.74 o                         
  -9   2  12          0.07          0.21         0.24 o                         
  -8   2  12          5.84          3.83         0.26 o                         
  -7   2  12          5.29          5.55         0.26 o                         
  -6   2  12         17.92         15.64         0.44 o                         
  -5   2  12         37.65         31.56         0.54 o                         
  -4   2  12         50.22         47.39         0.72 o                         
  -3   2  12          4.54          5.73         0.34 o                         
  -2   2  12          9.74          9.56         0.37 o                         
  -1   2  12          5.59          5.27         0.33 o                         
   0   2  12         58.78         56.11         0.85 o                         
   1   2  12         17.78         15.97         0.66 o                         
   2   2  12         24.27         21.11         0.69 o                         
   3   2  12          9.10          8.09         0.57 o                         
   4   2  12         93.46         92.24         1.63 o                         
   5   2  12         24.15         22.81         1.43 o                         
   6   2  12         22.38         23.43         0.90 o                         
   7   2  12          0.11          0.44         0.45 o                         
   8   2  12         36.30         41.00         1.31 o                         
   9   2  12          6.72          7.11         0.77 o                         
 -17   3  12          0.03         -0.53         1.16 o                         
 -16   3  12         18.37         22.92         1.65 o                         
 -15   3  12         56.57         66.45         2.49 o                         
 -14   3  12         17.62         17.92         1.64 o                         
 -13   3  12          8.93          8.53         0.81 o                         
 -12   3  12          8.02          8.65         0.97 o                         
 -11   3  12         72.45         71.29         4.17 o                         
 -10   3  12          0.13          1.17         0.50 o                         
  -9   3  12          0.21         -0.26         0.41 o                         
  -8   3  12         12.23         11.98         0.54 o                         
  -7   3  12          1.32          1.58         0.24 o                         
  -6   3  12         93.38         91.92         0.95 o                         
  -5   3  12          0.29          0.88         0.29 o                         
  -4   3  12        112.56        114.57         1.17 o                         
  -3   3  12         12.31         13.00         0.47 o                         
  -2   3  12          0.23          0.50         0.28 o                         
  -1   3  12         34.07         35.12         0.69 o                         
   0   3  12         22.50         20.74         0.80 o                         
   1   3  12          2.35          1.73         0.44 o                         
   2   3  12         31.60         33.48         1.57 o                         
   3   3  12          7.33          5.93         0.65 o                         
   4   3  12         13.39         12.19         0.67 o                         
   5   3  12         11.34         11.72         0.69 o                         
   6   3  12          0.15          0.59         0.61 o                         
   7   3  12         12.95         11.87         0.79 o                         
 -13   4  12         16.24         13.15         1.08 o                         
 -12   4  12         10.71          9.26         0.95 o                         
 -11   4  12         40.81         39.07         1.72 o                         
 -10   4  12          9.26          9.42         0.76 o                         
  -9   4  12          0.44          1.48         0.68 o                         
  -8   4  12          0.00         -0.57         0.57 o                         
  -7   4  12          5.31          5.36         0.64 o                         
  -6   4  12          9.45          9.34         0.77 o                         
  -5   4  12          0.79          0.37         0.57 o                         
  -4   4  12          1.69          0.96         0.46 o                         
  -3   4  12         33.72         34.85         0.99 o                         
  -2   4  12         25.79         28.56         1.22 o                         
  -1   4  12         28.89         28.72         1.25 o                         
   0   4  12          1.67          1.11         0.71 o                         
   1   4  12        243.98        246.75         3.11 o                         
   2   4  12          2.10          3.46         0.74 o                         
   3   4  12         88.29         88.86         1.76 o                         
 -20   1  13          5.39          4.55         1.01 o                         
 -19   1  13          7.03          7.73         0.78 o                         
 -18   1  13          0.65          0.59         0.60 o                         
 -17   1  13          0.51          0.39         0.48 o                         
 -16   1  13          0.33         -0.25         0.45 o                         
 -15   1  13         13.86         12.94         0.60 o                         
 -14   1  13         26.04         28.47         0.80 o                         
 -13   1  13          7.77          6.05         0.52 o                         
 -12   1  13          0.49          1.16         0.40 o                         
 -11   1  13         55.45         42.71         0.89 o                         
 -10   1  13         11.77          7.84         0.56 o                         
  -9   1  13         86.40         72.75         1.04 o                         
  -8   1  13         37.04         38.28         0.72 o                         
  -7   1  13        143.29        131.60         1.20 o                         
  -6   1  13         44.21         45.31         0.66 o                         
  -5   1  13        232.26        221.87         1.82 o                         
  -4   1  13        521.61        501.99         3.76 o                         
  -3   1  13         11.94         12.19         0.60 o                         
  -2   1  13         15.45         15.11         0.56 o                         
  -1   1  13          2.90          2.35         0.32 o                         
   0   1  13        206.11        187.26         1.90 o                         
   1   1  13          5.95          4.25         0.34 o                         
   2   1  13          0.57          0.18         0.30 o                         
   3   1  13          6.94          5.04         0.37 o                         
   4   1  13          0.04          0.21         0.36 o                         
   5   1  13         13.05         12.91         0.62 o                         
   6   1  13          1.85          0.87         0.42 o                         
   7   1  13         18.88         22.54         0.91 o                         
   8   1  13         15.58         14.37         0.67 o                         
   9   1  13          3.28          3.36         0.56 o                         
 -19   2  13        103.41        101.43         2.91 o                         
 -18   2  13         63.31         71.51         2.06 o                         
 -17   2  13        154.44        163.75         3.00 o                         
 -16   2  13        132.29        153.35         2.82 o                         
 -15   2  13         16.22         15.33         1.36 o                         
 -14   2  13         17.97         17.19         0.99 o                         
 -13   2  13          8.92          8.94         0.73 o                         
 -12   2  13          6.78          8.29         0.48 o                         
 -11   2  13          0.46          1.69         0.33 o                         
 -10   2  13          0.61          0.89         0.33 o                         
  -9   2  13         89.84         82.18         1.00 o                         
  -8   2  13          2.87          2.54         0.29 o                         
  -7   2  13          5.86          4.70         0.30 o                         
  -6   2  13          2.77          3.52         0.29 o                         
  -5   2  13         32.11         33.42         0.63 o                         
  -4   2  13          2.37          1.96         0.33 o                         
  -3   2  13         46.99         42.53         0.80 o                         
  -2   2  13         20.87         20.34         0.65 o                         
  -1   2  13          0.36         -0.31         0.31 o                         
   0   2  13         42.71         42.22         0.81 o                         
   1   2  13          1.55          1.24         0.35 o                         
   2   2  13          3.30          3.66         0.40 o                         
   3   2  13          0.25          1.19         0.47 o                         
   4   2  13          4.12          4.47         0.51 o                         
   5   2  13         36.23         36.18         0.87 o                         
   6   2  13          2.17          2.28         0.50 o                         
   7   2  13         36.52         38.13         1.55 o                         
   8   2  13        122.36        137.39         3.40 o                         
 -16   3  13          3.25          2.91         0.88 o                         
 -15   3  13          4.90          5.48         0.85 o                         
 -14   3  13          2.01          0.92         0.76 o                         
 -13   3  13         84.45         87.76         2.09 o                         
 -12   3  13         90.35         88.89         2.06 o                         
 -11   3  13          0.01          0.49         0.71 o                         
 -10   3  13          5.59          5.29         0.82 o                         
  -9   3  13         11.25          9.78         0.66 o                         
  -8   3  13          8.76          6.78         0.35 o                         
  -7   3  13          2.96          2.13         0.31 o                         
  -6   3  13          6.43          6.81         0.34 o                         
  -5   3  13         39.80         39.65         0.75 o                         
  -4   3  13         29.96         32.42         0.70 o                         
  -3   3  13          1.38          2.16         0.34 o                         
  -2   3  13          0.52          0.54         0.35 o                         
  -1   3  13          1.26          0.57         0.39 o                         
   0   3  13         25.37         24.69         1.20 o                         
   1   3  13         13.86         15.08         0.86 o                         
   2   3  13         10.02          9.37         0.70 o                         
   3   3  13         56.98         65.78         1.60 o                         
   4   3  13          6.06          7.63         0.67 o                         
   5   3  13          0.51         -0.12         0.62 o                         
 -12   4  13          2.74          2.12         0.92 o                         
 -11   4  13         14.28         15.33         1.05 o                         
 -10   4  13          5.89          3.95         0.73 o                         
  -9   4  13         23.75         26.07         1.36 o                         
  -8   4  13          5.41          8.42         0.75 o                         
  -7   4  13         21.98         22.89         1.22 o                         
  -6   4  13          0.01         -0.30         0.62 o                         
  -5   4  13         46.13         44.85         1.26 o                         
  -4   4  13         26.16         31.05         1.05 o                         
  -3   4  13          4.29          5.78         0.56 o                         
  -2   4  13         16.98         15.39         0.90 o                         
  -1   4  13          0.30          1.72         0.82 o                         
   0   4  13         72.35         71.91         2.11 o                         
   1   4  13          2.37          2.64         0.80 o                         
 -20   0  14         91.01         88.03         2.42 o                         
 -19   0  14          0.32          1.17         0.81 o                         
 -18   0  14         82.82         89.99         4.00 o                         
 -17   0  14          0.63          0.39         0.57 o                         
 -16   0  14          6.85          7.36         0.70 o                         
 -15   0  14          2.42          1.81         0.57 o                         
 -14   0  14         27.23         28.09         2.28 o                         
 -13   0  14        107.77         93.61         2.16 o                         
 -12   0  14         27.35         26.92         1.26 o                         
 -11   0  14        354.61        327.24         5.70 o                         
 -10   0  14        112.44        103.29         2.27 o                         
  -9   0  14          0.00         -0.17         0.59 o                         
  -8   0  14         55.42         58.03         2.00 o                         
  -7   0  14         68.12         79.46         2.65 o                         
  -6   0  14       2716.57       2565.14        33.16 o                         
  -5   0  14        462.11        452.72         5.42 o                         
  -4   0  14        495.50        475.13         5.67 o                         
  -3   0  14         36.29         34.93         1.14 o                         
  -2   0  14        267.18        263.60         3.72 o                         
  -1   0  14        201.61        180.29         2.48 o                         
   0   0  14         45.87         38.79         1.70 o                         
   1   0  14          0.07         -0.07         0.49 o                         
   2   0  14          7.38          5.24         1.08 o                         
   3   0  14          0.62         -0.08         0.62 o                         
   4   0  14        111.12        115.92         2.66 o                         
   5   0  14          0.05          0.83         0.93 o                         
   6   0  14         14.26         14.78         0.86 o                         
   7   0  14         13.43         11.12         0.99 o                         
   8   0  14         11.03         12.45         1.56 o                         
 -20   1  14          1.20         -0.14         0.77 o                         
 -19   1  14          0.01         -0.64         0.70 o                         
 -18   1  14         71.86         78.14         2.35 o                         
 -17   1  14          9.40         11.20         0.96 o                         
 -16   1  14          0.53          1.19         0.45 o                         
 -15   1  14          7.09          6.93         0.57 o                         
 -14   1  14         38.68         40.60         0.94 o                         
 -13   1  14         92.14         84.30         1.30 o                         
 -12   1  14         34.87         26.16         0.88 o                         
 -11   1  14         91.56         80.78         1.39 o                         
 -10   1  14         11.89         16.31         0.92 o                         
  -9   1  14         33.49         31.86         0.90 o                         
  -8   1  14          9.61          6.09         0.37 o                         
  -7   1  14          0.08          0.54         0.30 o                         
  -6   1  14        188.71        196.44         1.89 o                         
  -5   1  14         20.03         17.17         0.58 o                         
  -4   1  14         76.42         76.57         0.99 o                         
  -3   1  14        104.04        101.14         1.24 o                         
  -2   1  14          4.16          3.91         0.38 o                         
  -1   1  14         48.97         43.02         0.90 o                         
   0   1  14         40.80         38.38         0.90 o                         
   1   1  14        375.44        350.88         3.60 o                         
   2   1  14          5.57          5.85         0.41 o                         
   3   1  14          1.45          1.54         0.38 o                         
   4   1  14         29.79         26.43         0.90 o                         
   5   1  14         25.65         27.46         1.12 o                         
   6   1  14         34.28         42.37         1.09 o                         
   7   1  14          2.34          3.34         0.54 o                         
   8   1  14         76.07         82.15         1.49 o                         
 -18   2  14         70.14         65.41         2.06 o                         
 -17   2  14         96.49        108.87         2.43 o                         
 -16   2  14          1.67          1.91         0.75 o                         
 -15   2  14          0.08         -0.64         0.64 o                         
 -14   2  14         11.19         10.22         0.85 o                         
 -13   2  14          1.97          2.94         0.48 o                         
 -12   2  14          2.41          1.71         0.37 o                         
 -11   2  14         14.74         12.31         0.61 o                         
 -10   2  14         11.22         11.61         0.74 o                         
  -9   2  14         21.10         22.05         0.72 o                         
  -8   2  14          0.17          0.35         0.30 o                         
  -7   2  14         91.23         91.83         1.11 o                         
  -6   2  14         42.50         39.79         0.76 o                         
  -5   2  14         19.93         20.10         0.66 o                         
  -4   2  14          1.29          1.67         0.36 o                         
  -3   2  14         17.89         18.10         0.71 o                         
  -2   2  14          0.51          0.32         0.36 o                         
  -1   2  14          0.56          0.80         0.37 o                         
   0   2  14          0.59         -0.09         0.37 o                         
   1   2  14         82.91         84.95         1.85 o                         
   2   2  14         20.06         21.65         1.38 o                         
   3   2  14          8.49          8.18         0.68 o                         
   4   2  14         58.11         60.52         1.58 o                         
   5   2  14          7.47          6.80         0.71 o                         
   6   2  14          0.67          1.22         0.56 o                         
   7   2  14        140.94        159.18         2.65 o                         
 -16   3  14          2.64          3.24         0.91 o                         
 -15   3  14          1.20          1.56         1.05 o                         
 -14   3  14         11.89         10.44         0.94 o                         
 -13   3  14        102.00        104.12         2.32 o                         
 -12   3  14          0.75          0.42         0.71 o                         
 -11   3  14         15.19         13.72         1.03 o                         
 -10   3  14          0.58         -0.28         0.66 o                         
  -9   3  14          6.73          8.12         0.53 o                         
  -8   3  14         11.39         11.42         0.72 o                         
  -7   3  14         32.21         32.54         0.87 o                         
  -6   3  14          0.29          0.65         0.34 o                         
  -5   3  14         25.26         30.15         0.73 o                         
  -4   3  14          2.95          2.87         0.38 o                         
  -3   3  14          0.01          0.33         0.44 o                         
  -2   3  14         11.12          9.77         0.57 o                         
  -1   3  14          0.00         -0.31         0.48 o                         
   0   3  14         36.79         38.09         1.09 o                         
   1   3  14         18.96         19.28         1.02 o                         
   2   3  14         55.74         62.15         1.76 o                         
   3   3  14         13.95         13.82         0.90 o                         
   4   3  14          2.31          1.75         0.68 o                         
 -10   4  14         62.34         74.42         1.89 o                         
  -9   4  14         28.54         30.26         1.51 o                         
  -8   4  14          0.17          0.02         0.71 o                         
  -7   4  14         63.53         59.66         1.69 o                         
  -6   4  14         11.67         10.42         0.81 o                         
  -5   4  14         20.34         28.00         1.48 o                         
  -4   4  14          1.97          1.92         0.58 o                         
  -3   4  14         20.94         21.41         1.60 o                         
  -2   4  14         30.50         30.57         2.03 o                         
 -19   1  15         96.72        106.24         2.06 o                         
 -18   1  15          0.99          1.74         0.59 o                         
 -17   1  15          3.61          4.34         0.66 o                         
 -16   1  15          2.49          2.43         0.53 o                         
 -15   1  15          6.02          7.26         0.53 o                         
 -14   1  15         17.53         14.52         0.71 o                         
 -13   1  15         46.66         46.75         1.13 o                         
 -12   1  15         71.40         65.29         1.30 o                         
 -11   1  15          8.27          7.42         0.51 o                         
 -10   1  15         22.80         23.68         0.89 o                         
  -9   1  15          0.18          0.40         0.40 o                         
  -8   1  15        161.00        161.74         2.05 o                         
  -7   1  15        276.20        278.09         3.18 o                         
  -6   1  15         64.48         63.29         1.08 o                         
  -5   1  15         69.20         67.82         1.11 o                         
  -4   1  15         54.59         54.18         0.97 o                         
  -3   1  15          2.97          2.35         0.38 o                         
  -2   1  15         10.73          9.05         0.52 o                         
  -1   1  15          5.32          3.67         0.47 o                         
   0   1  15         44.95         44.37         0.96 o                         
   1   1  15          0.00          0.40         0.41 o                         
   2   1  15          3.05          2.35         0.45 o                         
   3   1  15          7.74          7.94         0.77 o                         
   4   1  15         13.59         14.40         0.73 o                         
   5   1  15         26.86         32.03         1.06 o                         
   6   1  15          1.09          2.05         0.53 o                         
   7   1  15         71.43         77.25         1.99 o                         
 -18   2  15          7.14          8.69         1.12 o                         
 -17   2  15          1.73          1.15         0.84 o                         
 -16   2  15         22.05         19.72         2.01 o                         
 -15   2  15          0.00         -0.21         0.70 o                         
 -14   2  15          4.22          4.43         0.76 o                         
 -13   2  15          1.41          2.59         0.44 o                         
 -12   2  15          4.86          4.30         0.70 o                         
 -11   2  15          8.06          6.99         0.49 o                         
 -10   2  15         11.55         10.76         0.56 o                         
  -9   2  15         21.48         22.33         0.78 o                         
  -8   2  15         32.96         31.72         0.84 o                         
  -7   2  15         45.61         48.28         0.97 o                         
  -6   2  15         28.96         28.73         0.76 o                         
  -5   2  15        123.03        125.70         1.84 o                         
  -4   2  15          3.60          2.62         0.40 o                         
  -3   2  15          5.72          5.21         0.45 o                         
  -2   2  15          2.88          2.72         0.50 o                         
  -1   2  15        136.01        137.09         1.66 o                         
   0   2  15          7.98         11.10         0.61 o                         
   1   2  15          8.10          8.52         0.70 o                         
   2   2  15          7.64          8.92         0.73 o                         
   3   2  15          1.36          1.39         0.73 o                         
   4   2  15         20.78         21.99         1.15 o                         
   5   2  15         73.15         84.23         1.78 o                         
 -15   3  15         40.58         37.87         1.90 o                         
 -14   3  15          1.37          2.46         0.84 o                         
 -13   3  15         17.76         17.73         1.08 o                         
 -12   3  15         47.11         52.58         1.82 o                         
 -11   3  15         16.00         17.62         1.73 o                         
 -10   3  15         20.07         20.19         1.57 o                         
  -9   3  15         38.41         43.53         1.18 o                         
  -8   3  15          8.91          7.70         0.50 o                         
  -7   3  15         18.73         22.39         0.89 o                         
  -6   3  15         14.69         16.98         0.72 o                         
  -5   3  15         39.70         44.40         1.43 o                         
  -4   3  15         48.43         47.14         1.24 o                         
  -3   3  15          0.16         -0.09         0.54 o                         
  -2   3  15          7.83          7.20         0.72 o                         
  -1   3  15          1.53          1.29         0.55 o                         
   0   3  15         11.16         12.43         0.66 o                         
   1   3  15          2.09          2.87         0.72 o                         
   2   3  15          3.22          3.94         1.18 o                         
 -19   0  16         59.25         60.40         1.94 o                         
 -18   0  16         27.57         29.78         1.51 o                         
 -17   0  16         67.37         69.28         6.96 o                         
 -16   0  16         30.88         29.66         1.63 o                         
 -15   0  16         47.49         44.53         1.88 o                         
 -14   0  16        133.99        117.42         2.68 o                         
 -13   0  16         57.39         47.52         1.70 o                         
 -12   0  16         56.96         56.07         1.78 o                         
 -11   0  16          0.01          0.14         0.62 o                         
 -10   0  16          8.58          8.39         0.79 o                         
  -9   0  16        124.52        117.82         2.64 o                         
  -8   0  16          5.07          4.17         1.04 o                         
  -7   0  16          1.11          0.66         0.62 o                         
  -6   0  16         33.79         32.48         1.49 o                         
  -5   0  16          2.20          1.87         0.52 o                         
  -4   0  16         14.82         13.00         0.80 o                         
  -3   0  16         10.80          8.71         0.67 o                         
  -2   0  16         22.72         21.13         1.14 o                         
  -1   0  16         98.99         99.17         2.02 o                         
   0   0  16         43.18         44.24         1.57 o                         
   1   0  16         72.89         71.91         1.86 o                         
   2   0  16         32.92         33.43         1.70 o                         
   3   0  16         26.49         23.89         2.23 o                         
   4   0  16         31.40         43.77         1.98 o                         
   5   0  16        165.22        168.02         6.80 o                         
   6   0  16         76.25         86.95         3.63 o                         
 -18   1  16          5.40          6.60         0.71 o                         
 -17   1  16          2.66          3.68         0.77 o                         
 -16   1  16         27.52         27.49         1.05 o                         
 -15   1  16         15.82         16.38         0.74 o                         
 -14   1  16         11.01         10.70         0.64 o                         
 -13   1  16         11.97         13.88         0.77 o                         
 -12   1  16          7.24          6.71         0.57 o                         
 -11   1  16          0.19         -0.20         0.46 o                         
 -10   1  16         33.93         37.09         1.10 o                         
  -9   1  16        196.42        195.79         2.70 o                         
  -8   1  16        241.91        242.55         2.88 o                         
  -7   1  16        369.12        370.36         4.12 o                         
  -6   1  16         49.45         47.98         1.09 o                         
  -5   1  16          3.74          3.79         0.46 o                         
  -4   1  16        133.24        132.64         1.87 o                         
  -3   1  16         12.16         13.52         0.65 o                         
  -2   1  16          0.56          0.14         0.44 o                         
  -1   1  16          1.23          3.06         0.66 o                         
   0   1  16         17.65         20.20         1.07 o                         
   1   1  16         78.38         81.77         1.73 o                         
   2   1  16         15.32         13.79         0.67 o                         
   3   1  16          4.03          3.89         0.57 o                         
   4   1  16         75.94         79.61         1.59 o                         
   5   1  16         76.83         83.56         1.48 o                         
 -17   2  16          4.90          2.96         1.19 o                         
 -16   2  16          1.32          0.73         0.83 o                         
 -15   2  16         78.68         81.02         2.13 o                         
 -14   2  16         10.28          9.72         0.59 o                         
 -13   2  16          0.19         -0.43         0.43 o                         
 -12   2  16          0.16          0.49         0.45 o                         
 -11   2  16          0.25         -0.43         0.43 o                         
 -10   2  16          3.45          5.25         0.54 o                         
  -9   2  16        134.37        136.27         1.81 o                         
  -8   2  16         17.14         20.56         0.88 o                         
  -7   2  16         85.58         85.54         1.37 o                         
  -6   2  16          3.23          2.31         0.49 o                         
  -5   2  16          1.96          2.24         0.48 o                         
  -4   2  16          0.46         -0.18         0.44 o                         
  -3   2  16         25.04         26.94         1.08 o                         
  -2   2  16        118.82        114.05         2.06 o                         
  -1   2  16        138.55        149.27         2.80 o                         
   0   2  16         26.31         24.59         1.28 o                         
   1   2  16         14.23         16.43         0.92 o                         
   2   2  16          0.88          1.52         0.68 o                         
   3   2  16         16.77         14.45         0.91 o                         
 -13   3  16        116.46        129.61         3.59 o                         
 -12   3  16          0.04         -0.41         0.84 o                         
 -11   3  16          9.10         11.07         0.96 o                         
 -10   3  16         69.99         69.07         1.43 o                         
  -9   3  16          4.99          3.92         0.54 o                         
  -8   3  16          0.99          0.18         0.47 o                         
  -7   3  16          0.45          1.08         0.50 o                         
  -6   3  16         89.82         98.23         1.55 o                         
  -5   3  16          1.88          2.62         0.51 o                         
  -4   3  16          0.51          0.57         0.55 o                         
  -3   3  16          8.71          6.72         0.64 o                         
  -2   3  16         28.67         29.70         1.18 o                         
  -1   3  16          3.37          1.94         0.61 o                         
   0   3  16          4.91          4.36         0.97 o                         
 -18   1  17          7.91          8.03         0.91 o                         
 -17   1  17          3.60          4.06         0.63 o                         
 -16   1  17          2.67          2.42         0.57 o                         
 -15   1  17         30.32         26.46         1.08 o                         
 -14   1  17          2.42          2.32         0.53 o                         
 -13   1  17         27.19         24.84         1.17 o                         
 -12   1  17          0.06          0.59         0.54 o                         
 -11   1  17         48.17         46.03         1.32 o                         
 -10   1  17         11.52         11.94         0.77 o                         
  -9   1  17          1.04          1.66         0.55 o                         
  -8   1  17         20.79         18.32         0.98 o                         
  -7   1  17          0.09          1.01         0.49 o                         
  -6   1  17          0.45          0.60         0.51 o                         
  -5   1  17         14.25         13.88         0.86 o                         
  -4   1  17          0.07          0.87         0.72 o                         
  -3   1  17          2.73          3.46         0.60 o                         
  -2   1  17         33.79         39.40         1.19 o                         
  -1   1  17         33.89         34.84         1.20 o                         
   0   1  17          3.91          4.76         0.69 o                         
   1   1  17          9.40         10.06         0.78 o                         
   2   1  17         21.48         25.57         1.41 o                         
   3   1  17          0.06          0.02         0.60 o                         
 -16   2  17          6.17          6.45         0.97 o                         
 -15   2  17         69.23         71.25         2.16 o                         
 -14   2  17          7.26         10.25         0.73 o                         
 -13   2  17         63.83         66.66         1.57 o                         
 -12   2  17         71.20         75.60         2.27 o                         
 -11   2  17         35.98         39.09         1.61 o                         
 -10   2  17         51.08         54.69         1.26 o                         
  -9   2  17         15.94         15.51         1.14 o                         
  -8   2  17        423.85        434.96         4.41 o                         
  -7   2  17         67.42         74.75         1.50 o                         
  -6   2  17          0.01          0.29         0.53 o                         
  -5   2  17         14.03         11.45         0.77 o                         
  -4   2  17         40.25         39.46         1.22 o                         
  -3   2  17         18.85         16.65         0.76 o                         
  -2   2  17          0.27          0.13         0.63 o                         
  -1   2  17          1.28          2.44         0.68 o                         
   0   2  17         15.62         15.85         0.91 o                         
   1   2  17          1.96          1.60         0.75 o                         
   2   2  17          2.50          2.00         1.23 o                         
 -11   3  17          0.05         -0.10         0.87 o                         
 -10   3  17          2.63          3.85         0.66 o                         
  -9   3  17         51.39         55.77         1.44 o                         
  -8   3  17         21.92         17.49         0.99 o                         
  -7   3  17         38.11         40.48         1.33 o                         
  -6   3  17         18.08         16.40         0.79 o                         
  -5   3  17          2.43          2.64         0.59 o                         
  -4   3  17         51.15         52.24         1.48 o                         
  -3   3  17         10.21          9.66         0.74 o                         
 -17   0  18          1.58          1.87         1.12 o                         
 -16   0  18          2.05          0.77         0.97 o                         
 -15   0  18         27.46         28.14         1.87 o                         
 -14   0  18          5.99          4.82         0.96 o                         
 -13   0  18         47.99         48.64         1.97 o                         
 -12   0  18          0.17         -0.77         0.77 o                         
 -11   0  18        109.24        109.31         2.76 o                         
 -10   0  18         14.82         14.19         1.11 o                         
  -9   0  18         42.49         44.39         3.05 o                         
  -8   0  18         28.21         31.44         1.77 o                         
  -7   0  18          1.07          0.83         0.94 o                         
  -6   0  18          3.40          1.77         0.87 o                         
  -5   0  18         22.89         25.60         2.41 o                         
  -4   0  18         49.56         56.21         2.13 o                         
  -3   0  18         18.67         19.60         2.48 o                         
  -2   0  18        145.23        165.93         4.91 o                         
  -1   0  18          2.18          1.45         0.74 o                         
   0   0  18         27.80         30.97         1.61 o                         
   1   0  18          4.85          3.38         0.85 o                         
   2   0  18         35.47         39.88         3.25 o                         
 -16   1  18         40.55         39.40         1.30 o                         
 -15   1  18         48.55         46.90         1.31 o                         
 -14   1  18         26.09         23.92         1.22 o                         
 -13   1  18          2.56          4.06         0.65 o                         
 -12   1  18          1.19          0.82         0.60 o                         
 -11   1  18          0.06         -0.43         0.57 o                         
 -10   1  18         21.11         19.19         1.05 o                         
  -9   1  18         75.88         81.64         1.84 o                         
  -8   1  18          0.03         -0.61         0.61 o                         
  -7   1  18         13.86         12.72         0.67 o                         
  -6   1  18         16.91         14.59         0.69 o                         
  -5   1  18          2.06          2.41         0.59 o                         
  -4   1  18         90.73         93.62         1.77 o                         
  -3   1  18          2.95          2.48         0.59 o                         
  -2   1  18         50.42         58.18         1.46 o                         
  -1   1  18          1.40          1.60         0.61 o                         
   0   1  18         34.33         31.37         1.33 o                         
   1   1  18          0.02         -0.04         0.72 o                         
 -14   2  18         60.80         67.47         1.72 o                         
 -13   2  18         29.13         34.24         1.41 o                         
 -12   2  18          7.10          7.58         0.67 o                         
 -11   2  18         60.69         56.61         1.39 o                         
 -10   2  18         89.46         90.84         1.64 o                         
  -9   2  18          6.47          5.43         0.57 o                         
  -8   2  18        110.07        117.55         1.91 o                         
  -7   2  18         20.56         21.47         1.09 o                         
  -6   2  18          0.08          0.06         0.59 o                         
  -5   2  18          2.99          2.22         0.62 o                         
  -4   2  18          0.91          0.91         0.64 o                         
  -3   2  18          0.09          0.18         0.62 o                         
  -2   2  18          4.77          3.25         0.69 o                         
  -1   2  18          0.82          1.91         0.76 o                         
 -15   1  19         17.79         21.19         1.13 o                         
 -14   1  19          1.27          2.43         0.93 o                         
 -13   1  19          5.50          6.85         0.74 o                         
 -12   1  19          0.68          0.80         0.75 o                         
 -11   1  19         10.94         11.22         0.79 o                         
 -10   1  19         61.04         69.41         1.71 o                         
  -9   1  19         15.64         16.23         2.45 o                         
  -8   1  19         11.06          9.86         0.78 o                         
  -7   1  19         15.16         14.42         0.76 o                         
  -6   1  19          0.10         -0.07         0.60 o                         
  -5   1  19          2.63          2.67         0.62 o                         
  -4   1  19         19.59         20.95         0.97 o                         
  -3   1  19         12.90         13.63         0.79 o                         
  -2   1  19          8.74          8.98         0.77 o                         
  -1   1  19         20.34         21.44         0.95 o                         
 -12   2  19          6.61          4.70         0.98 o                         
 -11   2  19         91.26         87.26         2.50 o                         
 -10   2  19         45.05         52.21         1.46 o                         
  -9   2  19          1.23          1.03         0.57 o                         
  -8   2  19          4.35          6.09         0.72 o                         
  -7   2  19          1.05          1.33         0.58 o                         
  -6   2  19         10.55         10.00         0.80 o                         
  -5   2  19          4.02          3.62         0.73 o                         
  -4   2  19          8.38          7.74         0.79 o                         
 -14   0  20         44.01         44.26         3.68 o                         
 -13   0  20          0.10         -0.26         1.08 o                         
 -12   0  20         68.32         73.51         2.60 o                         
 -11   0  20          4.19          3.52         1.05 o                         
 -10   0  20        121.01        128.04         3.30 o                         
  -9   0  20         36.68         33.64         2.08 o                         
  -8   0  20          2.98          4.05         1.03 o                         
  -7   0  20         77.84         72.44         2.63 o                         
  -6   0  20          5.14          6.29         1.19 o                         
  -5   0  20        111.76        120.40         3.33 o                         
  -4   0  20          0.14         -0.39         2.00 o                         
  -3   0  20         42.46         47.66         2.55 o                         
 -12   1  20          0.54          1.86         0.74 o                         
 -11   1  20         45.56         50.42         1.72 o                         
 -10   1  20          9.71         11.17         1.02 o                         
  -9   1  20         30.61         31.63         1.55 o                         
  -8   1  20          0.05         -0.57         0.71 o                         
  -7   1  20          9.65         11.70         0.87 o                         
  -6   1  20          0.10          0.35         0.67 o                         
  -5   1  20         11.42         13.35         0.83 o                         
  -4   1  20          0.16          0.15         0.69 o                         
                                                                                
