# Supplementary material for: The crystal structures of four di­meth­oxy­benzaldehyde isomers
Source: Acta Crystallogr E Crystallogr Commun. 2019 Jan 1;75(Pt 1):38–42. doi: 10.1107/S2056989018017152 (PMC6323868; doi:10.1107/S2056989018017152)
Supplement: Supplementary file 4 [file e-75-00038-25DMBzsup4.hkl]

data_2,5DMBz                                                                    
_shelx_title ' p1727a_a.res in P2(1)/n'                                         
_shelx_refln_list_code          4                                               
_shelx_F_calc_maximum       93.66                                               
_exptl_crystal_F_000       352.00                                               
_reflns_d_resolution_high  0.5995                                               
                                                                                
loop_                                                                           
 _space_group_symop_operation_xyz                                               
 'x, y, z'                                                                      
 '-x+1/2, y+1/2, -z+1/2'                                                        
 '-x, -y, -z'                                                                   
 'x-1/2, -y-1/2, z-1/2'                                                         
                                                                                
_cell_length_a     3.8780                                                       
_cell_length_b    11.5513                                                       
_cell_length_c    17.8153                                                       
_cell_angle_alpha  90.000                                                       
_cell_angle_beta   91.808                                                       
_cell_angle_gamma  90.000                                                       
                                                                                
_shelx_F_squared_multiplier     1.000                                           
                                                                                
loop_                                                                           
 _refln_index_h                                                                 
 _refln_index_k                                                                 
 _refln_index_l                                                                 
 _refln_F_squared_calc                                                          
 _refln_F_squared_meas                                                          
 _refln_F_squared_sigma                                                         
 _refln_observed_status                                                         
   2   0   0       1182.48       1164.74        10.06 o                         
   4   0   0        128.62        127.18         1.45 o                         
   6   0   0          1.82          0.96         0.69 o                         
   1   1   0       5390.56       5203.62        27.43 o                         
   2   1   0        303.84        306.91         1.73 o                         
   3   1   0        117.42        132.75         1.01 o                         
   4   1   0        236.71        237.93         1.72 o                         
   5   1   0         61.04         54.13         0.73 o                         
   6   1   0          0.86         -0.50         0.50 o                         
   0   2   0       2531.61       2348.49        29.00 o                         
   1   2   0        299.02        294.28         1.60 o                         
   2   2   0         16.94         19.37         0.22 o                         
   3   2   0         48.70         44.01         0.32 o                         
   4   2   0         48.04         46.42         0.53 o                         
   5   2   0          2.55          1.55         0.31 o                         
   6   2   0          3.49          0.79         0.66 o                         
   1   3   0          3.77          7.26         0.10 o                         
   2   3   0          0.64          1.60         0.06 o                         
   3   3   0         41.13         43.98         0.34 o                         
   4   3   0         12.77         11.50         0.28 o                         
   5   3   0         15.10         14.26         0.42 o                         
   6   3   0          2.34          1.02         0.57 o                         
   0   4   0         19.88         25.58         0.28 o                         
   1   4   0        303.37        323.00         2.15 o                         
   2   4   0         21.91         22.66         0.20 o                         
   3   4   0          1.16          1.14         0.09 o                         
   4   4   0         29.55         28.67         0.39 o                         
   5   4   0          0.82          0.65         0.28 o                         
   6   4   0          0.93          0.75         0.58 o                         
   1   5   0        208.03        248.83         1.97 o                         
   2   5   0        286.31        288.66         1.67 o                         
   3   5   0         66.15         59.00         0.48 o                         
   4   5   0         13.39         15.67         0.62 o                         
   5   5   0          5.12          5.85         0.43 o                         
   6   5   0          0.49          1.70         0.61 o                         
   0   6   0        627.17        678.97         6.86 o                         
   1   6   0        137.56        154.90         1.50 o                         
   2   6   0         48.25         51.61         0.38 o                         
   3   6   0         10.39          8.32         0.33 o                         
   4   6   0          2.65          3.94         0.22 o                         
   5   6   0          0.09          1.10         0.39 o                         
   6   6   0          3.85          4.66         0.67 o                         
   1   7   0         17.67         19.94         0.23 o                         
   2   7   0         73.34         72.43         0.55 o                         
   3   7   0         14.52         13.48         0.75 o                         
   4   7   0          0.03          1.35         0.44 o                         
   5   7   0          0.92          1.41         0.41 o                         
   6   7   0          0.98          0.84         0.73 o                         
   0   8   0        356.56        368.77         3.74 o                         
   1   8   0          9.18          9.12         0.23 o                         
   2   8   0        218.64        212.17         1.82 o                         
   3   8   0         69.75         70.89         0.95 o                         
   4   8   0          6.01          5.62         0.52 o                         
   5   8   0          0.01          0.01         0.42 o                         
   1   9   0         22.62         20.05         0.36 o                         
   2   9   0         10.99          6.14         0.41 o                         
   3   9   0          1.36          0.01         0.34 o                         
   4   9   0         22.15         19.41         0.73 o                         
   5   9   0         29.41         30.89         1.04 o                         
   0  10   0          0.97         -0.02         0.11 o                         
   1  10   0        136.14        119.81         1.48 o                         
   2  10   0          0.62          0.19         0.17 o                         
   3  10   0          2.80          2.41         0.21 o                         
   4  10   0          7.47          6.12         0.43 o                         
   5  10   0         41.25         41.02         2.07 o                         
   1  11   0         16.79         11.66         0.38 o                         
   2  11   0          3.50          4.85         0.22 o                         
   3  11   0         43.14         39.62         0.69 o                         
   4  11   0          5.41          2.80         0.62 o                         
   5  11   0         20.27         19.57         1.06 o                         
   0  12   0         22.48         23.91         0.38 o                         
   1  12   0         96.50         83.47         1.19 o                         
   2  12   0        347.69        339.90         3.88 o                         
   3  12   0         19.51         19.42         0.71 o                         
   4  12   0          0.01         -0.40         0.40 o                         
   5  12   0         36.25         35.77         1.58 o                         
   1  13   0         75.94         69.12         1.28 o                         
   2  13   0          2.65          1.29         0.40 o                         
   3  13   0         65.51         67.20         1.52 o                         
   4  13   0          7.08          7.92         0.90 o                         
   0  14   0          7.64          7.95         0.40 o                         
   1  14   0         39.14         34.62         1.00 o                         
   2  14   0         94.96         99.79         1.74 o                         
   3  14   0         14.66         17.98         1.11 o                         
   4  14   0          3.94          3.49         0.86 o                         
   1  15   0          0.02         -0.39         0.39 o                         
   2  15   0          0.98          0.93         0.50 o                         
   3  15   0          1.56         -0.75         0.75 o                         
   4  15   0          1.49         -0.06         0.96 o                         
   1  16   0          3.75          2.83         0.47 o                         
   2  16   0          3.24          2.52         0.60 o                         
   3  16   0          0.46          0.38         1.33 o                         
   1  17   0          6.54          6.83         1.05 o                         
   2  17   0          0.08          1.08         0.65 o                         
   3  17   0         28.38         25.62         1.44 o                         
   1  18   0          8.62          8.14         0.72 o                         
   2  18   0          7.16          8.43         1.00 o                         
   1  19   0          0.34         -0.24         1.05 o                         
  -5   0   1          0.01         -0.43         0.43 o                         
  -3   0   1         41.14         40.71         0.48 o                         
  -1   0   1        884.46        863.36         6.17 o                         
   1   0   1        593.55        556.72         3.98 o                         
   3   0   1          2.12          3.71         0.16 o                         
   5   0   1          4.93          2.76         0.58 o                         
  -6   1   1          0.01         -0.49         0.49 o                         
  -5   1   1          5.83          4.57         0.31 o                         
  -4   1   1          0.85          0.91         0.16 o                         
  -3   1   1         64.80         74.52         0.53 o                         
  -2   1   1         79.76         90.61         0.75 o                         
  -1   1   1        460.96        491.12         2.54 o                         
   0   1   1        826.09        708.26        82.28 o                         
   1   1   1        953.86        914.39         4.72 o                         
   2   1   1         52.46         52.09         0.37 o                         
   3   1   1        117.11        117.02         0.74 o                         
   4   1   1         16.04         17.40         0.39 o                         
   5   1   1          1.67          0.06         0.29 o                         
   6   1   1          2.29         -0.22         0.50 o                         
  -6   2   1          3.98          2.53         0.65 o                         
  -5   2   1          7.01          5.57         0.31 o                         
  -4   2   1          3.04          2.74         0.17 o                         
  -3   2   1         14.96         15.48         0.37 o                         
  -2   2   1         99.38         98.71         0.59 o                         
  -1   2   1        766.02        727.45         4.02 o                         
   0   2   1        141.77        142.78         1.12 o                         
   1   2   1       1079.12       1085.55         5.73 o                         
   2   2   1        339.84        385.81         2.70 o                         
   3   2   1         84.55         86.11         0.54 o                         
   4   2   1         89.52         93.31         0.71 o                         
   5   2   1          6.81          6.47         0.33 o                         
   6   2   1          0.03         -0.51         0.51 o                         
  -6   3   1          1.74          0.80         0.58 o                         
  -5   3   1         29.67         28.57         0.58 o                         
  -4   3   1         26.85         27.64         0.36 o                         
  -3   3   1          0.00          0.03         0.10 o                         
  -2   3   1        590.39        636.05         4.58 o                         
  -1   3   1        158.33        175.79         1.07 o                         
   0   3   1       3615.60       3307.34        28.89 o                         
   1   3   1        169.72        177.62         1.02 o                         
   2   3   1         87.04         86.93         0.52 o                         
   3   3   1          0.30         -0.09         0.09 o                         
   4   3   1          0.61          0.89         0.16 o                         
   5   3   1          1.18          0.73         0.29 o                         
   6   3   1          1.69          0.89         0.58 o                         
  -6   4   1          1.42          1.25         0.59 o                         
  -5   4   1         10.10          8.56         0.34 o                         
  -4   4   1         83.76         83.78         0.89 o                         
  -3   4   1          9.69          7.62         0.17 o                         
  -2   4   1          9.85          8.92         0.11 o                         
  -1   4   1         76.05         79.85         0.56 o                         
   0   4   1        610.03        633.44         4.52 o                         
   1   4   1         27.95         20.39         0.17 o                         
   2   4   1        232.85        261.27         1.44 o                         
   3   4   1         14.30         16.26         0.19 o                         
   4   4   1         27.71         26.98         0.53 o                         
   5   4   1         50.67         51.96         0.72 o                         
   6   4   1          1.50          0.95         0.59 o                         
  -6   5   1          0.15          0.45         0.61 o                         
  -5   5   1         16.48         13.33         0.54 o                         
  -4   5   1        176.63        182.81         1.47 o                         
  -3   5   1         16.88         13.27         0.23 o                         
  -2   5   1          0.13          0.28         0.08 o                         
  -1   5   1        279.27        335.68         3.22 o                         
   0   5   1        510.19        524.25         3.74 o                         
   1   5   1       1199.27       1316.28         9.81 o                         
   2   5   1        209.45        209.90         1.22 o                         
   3   5   1         65.34         60.01         0.49 o                         
   4   5   1         76.05         74.69         0.71 o                         
   5   5   1          0.48          1.41         0.43 o                         
   6   5   1         13.80         12.49         0.68 o                         
  -6   6   1          1.14          0.39         0.66 o                         
  -5   6   1         15.99         14.05         0.52 o                         
  -4   6   1          0.32          0.69         0.20 o                         
  -3   6   1        159.38        161.02         1.17 o                         
  -2   6   1        297.03        274.66         1.73 o                         
  -1   6   1        395.61        422.74         3.84 o                         
   0   6   1       1947.53       2212.67        15.80 o                         
   1   6   1        174.66        178.31         1.56 o                         
   2   6   1         19.55         26.02         0.22 o                         
   3   6   1        122.28        124.20         0.93 o                         
   4   6   1        193.86        194.49         1.66 o                         
   5   6   1        118.62        116.81         1.40 o                         
   6   6   1         13.90         13.78         0.73 o                         
  -6   7   1          0.08         -0.41         0.73 o                         
  -5   7   1         25.96         28.14         0.80 o                         
  -4   7   1        119.63        123.03         1.18 o                         
  -3   7   1        687.04        693.27         5.23 o                         
  -2   7   1         67.33         59.74         0.47 o                         
  -1   7   1          3.73          5.24         0.14 o                         
   0   7   1         35.85         39.20         0.41 o                         
   1   7   1        951.34       1059.39         8.50 o                         
   2   7   1         35.58         44.60         0.39 o                         
   3   7   1        212.24        204.18         1.69 o                         
   4   7   1        283.43        285.54         2.72 o                         
   5   7   1          4.42          5.10         0.43 o                         
   6   7   1          1.23          0.88         0.81 o                         
  -5   8   1          4.91          5.69         0.45 o                         
  -4   8   1          8.69          6.60         0.32 o                         
  -3   8   1        533.57        515.88         3.91 o                         
  -2   8   1        538.99        536.58         4.25 o                         
  -1   8   1         48.75         51.89         0.49 o                         
   0   8   1          5.39          3.21         0.08 o                         
   1   8   1         12.02         18.50         0.23 o                         
   2   8   1        351.34        360.62         2.88 o                         
   3   8   1         17.78         12.17         0.64 o                         
   4   8   1        219.28        219.21         3.02 o                         
   5   8   1         18.57         18.39         0.66 o                         
  -5   9   1          4.46          5.23         0.51 o                         
  -4   9   1          0.01         -0.31         0.37 o                         
  -3   9   1        216.43        207.07         1.71 o                         
  -2   9   1        463.68        453.71         4.66 o                         
  -1   9   1         82.08         83.50         0.93 o                         
   0   9   1        470.22        478.85         3.43 o                         
   1   9   1         59.23         62.83         0.74 o                         
   2   9   1         57.88         53.05         1.04 o                         
   3   9   1          2.15         -0.01         0.25 o                         
   4   9   1          0.61         -0.50         0.50 o                         
   5   9   1          1.22          1.12         0.59 o                         
  -5  10   1          0.53          2.62         0.69 o                         
  -4  10   1         25.86         29.21         1.45 o                         
  -3  10   1          0.42          0.16         0.20 o                         
  -2  10   1          5.00          4.92         0.25 o                         
  -1  10   1          0.67         -0.19         0.19 o                         
   0  10   1          0.02          0.65         0.08 o                         
   1  10   1         95.20         92.18         1.78 o                         
   2  10   1         10.39          8.58         0.39 o                         
   3  10   1         30.83         25.22         0.51 o                         
   4  10   1          4.56          3.24         0.41 o                         
   5  10   1         11.52         10.42         0.77 o                         
  -5  11   1          0.49          0.66         0.89 o                         
  -4  11   1          1.80          1.05         0.89 o                         
  -3  11   1          8.19          8.03         0.38 o                         
  -2  11   1         35.34         35.14         0.59 o                         
  -1  11   1         17.62         16.13         0.41 o                         
   0  11   1         13.06         10.82         0.26 o                         
   1  11   1          0.21         -0.21         0.21 o                         
   2  11   1         10.85          8.85         0.31 o                         
   3  11   1         18.97         17.44         0.43 o                         
   4  11   1          0.38         -0.79         0.79 o                         
   5  11   1         21.71         20.87         1.30 o                         
  -5  12   1          1.65          2.54         0.84 o                         
  -4  12   1          2.69          1.82         0.54 o                         
  -3  12   1          0.64         -0.13         0.36 o                         
  -2  12   1          4.65          5.65         0.29 o                         
  -1  12   1         14.80         14.17         0.44 o                         
   0  12   1         42.67         42.38         0.38 o                         
   1  12   1         50.14         44.65         0.76 o                         
   2  12   1          9.19         10.19         0.83 o                         
   3  12   1          4.66          4.17         0.40 o                         
   4  12   1          2.59          1.82         0.43 o                         
   5  12   1          0.72          1.23         1.17 o                         
  -4  13   1          3.75          3.20         0.71 o                         
  -3  13   1          1.47          1.79         0.57 o                         
  -2  13   1         18.56         17.15         0.74 o                         
  -1  13   1         14.57         16.99         0.89 o                         
   0  13   1          0.61          0.24         0.13 o                         
   1  13   1         98.57         96.34         2.23 o                         
   2  13   1         10.06         10.39         0.78 o                         
   3  13   1          3.56          4.77         0.44 o                         
   4  13   1          0.59          1.24         0.78 o                         
  -4  14   1          0.68          0.31         0.86 o                         
  -3  14   1         18.43         17.35         0.95 o                         
  -2  14   1          0.35          0.96         0.44 o                         
  -1  14   1          6.06          7.15         0.37 o                         
   0  14   1         35.36         30.04         0.43 o                         
   1  14   1         12.10         10.39         0.50 o                         
   2  14   1          2.73          3.78         0.47 o                         
   3  14   1         33.77         36.45         1.26 o                         
   4  14   1          2.20          1.44         0.86 o                         
  -4  15   1         14.16         15.46         1.08 o                         
  -3  15   1          0.43         -0.81         0.81 o                         
  -2  15   1         22.58         23.34         0.93 o                         
  -1  15   1          2.68          2.80         0.39 o                         
   0  15   1         12.00         12.49         0.43 o                         
   1  15   1          1.86          1.48         0.40 o                         
   2  15   1         10.27         12.67         0.97 o                         
   3  15   1          1.72          1.33         0.77 o                         
   4  15   1          0.27          0.40         0.96 o                         
  -3  16   1         22.39         23.13         1.21 o                         
  -2  16   1         15.07         15.24         0.88 o                         
  -1  16   1         37.89         39.75         0.99 o                         
   0  16   1          2.23         -0.32         0.32 o                         
   1  16   1          5.93          6.80         0.51 o                         
   2  16   1         23.26         23.93         1.09 o                         
   3  16   1          3.83          3.10         0.79 o                         
  -3  17   1          1.08         -0.91         0.91 o                         
  -2  17   1        156.82        164.55         2.77 o                         
  -1  17   1        154.04        164.05         4.14 o                         
   1  17   1          9.94          9.59         0.67 o                         
   2  17   1         16.50         16.81         0.81 o                         
   3  17   1         16.13         16.85         1.21 o                         
  -2  18   1         50.59         55.31         1.86 o                         
  -1  18   1         82.60         84.35         1.94 o                         
   1  18   1          0.51         -0.64         0.64 o                         
   2  18   1         13.42         14.92         1.01 o                         
  -1  19   1          1.24          2.76         1.06 o                         
   1  19   1          0.03          0.35         1.07 o                         
  -6   0   2          7.70          8.06         0.92 o                         
  -4   0   2         73.99         77.54         1.08 o                         
  -2   0   2        120.54        120.33         0.94 o                         
   0   0   2       1460.05       1419.39        24.97 o                         
   2   0   2       2690.34       2831.24        20.24 o                         
   4   0   2         27.93         27.86         0.52 o                         
   6   0   2         59.25         57.97         1.89 o                         
  -6   1   2          8.90          7.72         0.54 o                         
  -5   1   2          1.08         -0.28         0.28 o                         
  -4   1   2          0.95          0.66         0.16 o                         
  -3   1   2         33.68         34.96         0.30 o                         
  -2   1   2        266.24        277.33         1.52 o                         
  -1   1   2       1493.51       1461.16         8.31 o                         
   0   1   2         87.70         84.40         0.64 o                         
   2   1   2       1174.38       1203.02         8.90 o                         
   3   1   2         23.83         22.27         0.23 o                         
   4   1   2         19.61         19.34         0.39 o                         
   5   1   2         56.78         48.95         0.71 o                         
   6   1   2          0.47         -0.38         0.57 o                         
  -6   2   2          2.49          2.09         0.53 o                         
  -5   2   2          6.38          5.10         0.31 o                         
  -4   2   2         68.29         68.93         0.60 o                         
  -3   2   2        498.18        529.16         3.12 o                         
  -2   2   2        814.36        878.75         7.80 o                         
  -1   2   2        115.92        113.75         0.63 o                         
   0   2   2       3035.97       2843.25        22.23 o                         
   1   2   2       3304.86       3265.63        17.23 o                         
   2   2   2        647.90        732.36         5.67 o                         
   3   2   2         44.06         35.18         0.28 o                         
   4   2   2         17.95         18.92         0.32 o                         
   5   2   2         19.02         16.08         0.47 o                         
   6   2   2          4.52          1.98         0.61 o                         
  -6   3   2         14.75         14.59         0.67 o                         
  -5   3   2          0.31         -0.28         0.28 o                         
  -4   3   2         18.33         20.44         0.33 o                         
  -3   3   2        239.40        252.26         1.56 o                         
  -2   3   2        237.42        250.97         1.35 o                         
  -1   3   2          2.08          1.64         0.06 o                         
   0   3   2        164.04        222.78         1.67 o                         
   1   3   2        128.98        147.73         0.88 o                         
   2   3   2          7.71         14.69         0.13 o                         
   3   3   2          7.34          7.34         0.16 o                         
   4   3   2          0.15         -0.15         0.15 o                         
   5   3   2          3.16          2.57         0.30 o                         
   6   3   2          0.51          0.11         0.57 o                         
  -6   4   2          3.97          3.39         0.86 o                         
  -5   4   2          0.00         -0.27         0.27 o                         
  -4   4   2          0.46          1.00         0.16 o                         
  -3   4   2         50.32         47.72         0.37 o                         
  -2   4   2          3.32          6.01         0.10 o                         
  -1   4   2         15.58         12.80         0.11 o                         
   0   4   2        120.79        136.13         1.13 o                         
   1   4   2         27.40         31.00         0.25 o                         
   2   4   2         21.82         21.25         0.18 o                         
   3   4   2          6.01          3.30         0.10 o                         
   4   4   2          6.00          5.72         0.21 o                         
   5   4   2          0.09          0.60         0.28 o                         
   6   4   2         13.84         14.23         0.97 o                         
  -6   5   2          0.01          0.40         0.71 o                         
  -5   5   2          5.77          5.05         0.43 o                         
  -4   5   2          6.17          6.11         0.21 o                         
  -3   5   2          0.15          0.12         0.11 o                         
  -2   5   2          1.78          0.70         0.07 o                         
  -1   5   2          5.25          6.47         0.11 o                         
   0   5   2        113.64        151.15         1.19 o                         
   1   5   2          1.08          0.61         0.08 o                         
   2   5   2         28.74         32.00         0.24 o                         
   3   5   2         13.20         10.40         0.22 o                         
   4   5   2          3.82          4.03         0.24 o                         
   5   5   2         25.94         27.40         0.91 o                         
   6   5   2          0.34          1.62         0.62 o                         
  -6   6   2          0.09          0.48         0.66 o                         
  -5   6   2          0.28         -0.22         0.37 o                         
  -4   6   2          0.14          0.05         0.24 o                         
  -3   6   2         39.58         37.34         0.60 o                         
  -2   6   2         89.86         91.54         0.62 o                         
  -1   6   2        458.33        438.38         3.82 o                         
   0   6   2        264.69        307.72         2.31 o                         
   1   6   2        266.53        305.48         2.42 o                         
   2   6   2        167.12        178.31         1.11 o                         
   3   6   2          3.65          4.32         0.15 o                         
   4   6   2         43.34         47.94         0.84 o                         
   5   6   2         13.42         18.07         1.22 o                         
   6   6   2          5.62          7.03         0.80 o                         
  -6   7   2          0.57          0.51         0.76 o                         
  -5   7   2         11.69         11.89         0.75 o                         
  -4   7   2          1.68          2.13         0.22 o                         
  -3   7   2         35.44         34.89         0.68 o                         
  -2   7   2        171.31        164.68         1.18 o                         
  -1   7   2        169.94        184.87         1.56 o                         
   0   7   2         99.59        130.68         0.95 o                         
   1   7   2         71.48         77.19         0.62 o                         
   2   7   2         78.71         86.55         0.63 o                         
   3   7   2         83.80         85.18         1.10 o                         
   4   7   2        166.41        169.62         1.86 o                         
   5   7   2         16.62         17.79         0.71 o                         
  -5   8   2          1.07          1.55         0.43 o                         
  -4   8   2         36.51         37.35         1.42 o                         
  -3   8   2         70.38         71.91         0.81 o                         
  -2   8   2         63.16         61.81         0.52 o                         
  -1   8   2         18.30         13.57         0.22 o                         
   0   8   2        167.80        183.27         1.68 o                         
   1   8   2         47.62         44.32         0.46 o                         
   2   8   2         21.50         14.87         0.38 o                         
   3   8   2        104.00         98.60         0.89 o                         
   4   8   2         42.56         41.99         1.70 o                         
   5   8   2         12.67         11.39         0.51 o                         
  -5   9   2         31.03         33.96         1.01 o                         
  -4   9   2         70.12         73.05         1.28 o                         
  -3   9   2          2.25          0.37         0.23 o                         
  -2   9   2         32.70         31.00         0.80 o                         
  -1   9   2        242.82        255.17         3.86 o                         
   0   9   2          0.26          3.60         0.11 o                         
   1   9   2        165.14        144.88         1.42 o                         
   2   9   2         30.37         24.58         0.63 o                         
   3   9   2         31.44         27.61         0.48 o                         
   4   9   2          0.94          0.29         0.33 o                         
   5   9   2          1.80          0.62         0.72 o                         
  -5  10   2        170.34        173.55         2.83 o                         
  -4  10   2        189.86        192.06         2.15 o                         
  -3  10   2         16.22         13.78         0.44 o                         
  -2  10   2         38.42         33.69         0.84 o                         
  -1  10   2         37.09         27.71         0.50 o                         
   0  10   2          0.65         -0.08         0.08 o                         
   1  10   2         28.66         36.05         0.56 o                         
   2  10   2         26.03         24.78         0.48 o                         
   3  10   2         54.44         55.57         0.65 o                         
   4  10   2         29.44         23.05         0.65 o                         
   5  10   2          0.27          0.23         0.71 o                         
  -5  11   2         18.72         21.14         1.51 o                         
  -4  11   2        122.36        123.13         2.38 o                         
  -3  11   2         39.50         36.46         0.59 o                         
  -2  11   2          9.76          9.65         0.36 o                         
  -1  11   2        263.72        237.46         3.04 o                         
   0  11   2        468.57        422.29         3.04 o                         
   1  11   2         30.72         33.86         0.61 o                         
   2  11   2         76.91         71.60         0.77 o                         
   3  11   2         57.00         51.30         0.75 o                         
   4  11   2         24.80         21.20         1.09 o                         
   5  11   2          2.49          1.88         0.88 o                         
  -5  12   2         22.46         21.34         1.09 o                         
  -4  12   2          1.93          1.30         0.53 o                         
  -3  12   2         12.38         10.16         0.59 o                         
  -2  12   2         10.03         10.51         0.55 o                         
  -1  12   2          8.34          5.45         0.27 o                         
   0  12   2         64.75         51.45         0.44 o                         
   1  12   2          4.73          2.64         0.27 o                         
   2  12   2         59.94         57.59         0.87 o                         
   3  12   2          0.10         -0.36         0.36 o                         
   4  12   2         23.98         22.88         0.92 o                         
   5  12   2          7.26          7.67         1.14 o                         
  -4  13   2          1.01          0.90         0.77 o                         
  -3  13   2         12.68         13.65         0.70 o                         
  -2  13   2         11.22         11.67         0.61 o                         
  -1  13   2        198.52        194.82         2.30 o                         
   0  13   2          1.32          0.27         0.12 o                         
   1  13   2          3.11          3.50         0.49 o                         
   2  13   2         62.26         57.07         1.16 o                         
   3  13   2        105.50        101.80         1.68 o                         
   4  13   2          8.48         10.54         0.85 o                         
  -4  14   2          5.86          6.24         0.89 o                         
  -3  14   2          1.74          0.81         0.62 o                         
  -2  14   2         51.22         54.96         1.18 o                         
  -1  14   2         14.67         18.11         0.66 o                         
   0  14   2         47.94         48.74         0.51 o                         
   1  14   2          3.92          3.75         0.34 o                         
   2  14   2          0.03         -0.08         0.43 o                         
   3  14   2         27.10         25.39         1.16 o                         
   4  14   2         16.22         15.49         0.77 o                         
  -4  15   2         17.20         17.82         1.09 o                         
  -3  15   2          0.50         -0.73         0.73 o                         
  -2  15   2         90.94         97.97         1.89 o                         
  -1  15   2         43.04         49.00         1.02 o                         
   0  15   2         41.68         38.70         0.61 o                         
   1  15   2          1.98          1.44         0.40 o                         
   2  15   2         20.76         18.25         0.92 o                         
   3  15   2          5.19          4.60         0.77 o                         
   4  15   2          9.65          7.29         1.26 o                         
  -3  16   2          3.37          3.37         0.79 o                         
  -2  16   2          3.65          3.74         0.60 o                         
  -1  16   2          1.60          2.96         0.46 o                         
   0  16   2          0.01         -0.46         0.46 o                         
   1  16   2         11.91         11.60         0.91 o                         
   2  16   2         21.74         20.65         1.07 o                         
   3  16   2          1.72          1.54         0.78 o                         
  -3  17   2         10.52          8.51         1.12 o                         
  -2  17   2         19.09         22.42         1.06 o                         
  -1  17   2          0.01          1.76         0.57 o                         
   0  17   2          2.56          1.21         0.80 o                         
   1  17   2          2.33          0.63         0.61 o                         
   2  17   2         10.51         10.90         1.07 o                         
  -2  18   2         11.48         12.20         0.97 o                         
  -1  18   2         35.80         41.18         1.37 o                         
   0  18   2         16.74         15.67         1.32 o                         
   1  18   2          2.09         -0.66         0.66 o                         
   2  18   2         11.22         10.67         1.75 o                         
  -5   0   3          0.05         -0.48         0.48 o                         
  -3   0   3        226.82        218.07         1.98 o                         
  -1   0   3       3703.68       3504.06        29.95 o                         
   1   0   3       8772.46       8086.98       101.62 o                         
   3   0   3        264.41        277.27         2.36 o                         
   5   0   3        123.12        121.43         1.67 o                         
  -6   1   3          3.59          1.74         0.52 o                         
  -5   1   3         13.87         12.63         0.39 o                         
  -4   1   3          0.41         -0.18         0.18 o                         
  -3   1   3        151.13        154.26         0.99 o                         
  -2   1   3         14.52         19.54         0.16 o                         
  -1   1   3        134.43        161.35         0.96 o                         
   0   1   3         30.22         32.08         0.25 o                         
   1   1   3       3022.66       2894.88        16.04 o                         
   2   1   3       1318.31       1355.21         7.75 o                         
   3   1   3        138.53        143.83         0.90 o                         
   4   1   3         20.70         16.96         0.47 o                         
   5   1   3         20.94         18.39         0.54 o                         
   6   1   3         19.14         16.44         0.69 o                         
  -6   2   3         26.92         23.75         0.93 o                         
  -5   2   3          0.00         -0.28         0.28 o                         
  -4   2   3         13.41         12.31         0.32 o                         
  -3   2   3        225.52        249.93         1.55 o                         
  -2   2   3         15.09         12.34         0.13 o                         
  -1   2   3       1514.15       1518.10         9.48 o                         
   0   2   3          4.49          5.34         0.07 o                         
   1   2   3        600.00        534.98         2.83 o                         
   2   2   3        298.61        330.29         1.90 o                         
   3   2   3         17.65         17.90         0.41 o                         
   4   2   3          9.03          7.77         0.26 o                         
   5   2   3          0.02         -0.29         0.29 o                         
   6   2   3          0.04         -0.53         0.53 o                         
  -6   3   3          4.65          4.45         0.61 o                         
  -5   3   3          0.45         -0.25         0.29 o                         
  -4   3   3          0.75          0.67         0.17 o                         
  -3   3   3        142.48        151.21         1.00 o                         
  -2   3   3        112.81        128.15         0.72 o                         
  -1   3   3          1.39          2.89         0.07 o                         
   0   3   3        798.29        764.81         5.06 o                         
   1   3   3         62.96         70.20         0.42 o                         
   2   3   3          8.67          7.15         0.11 o                         
   3   3   3         58.60         65.53         0.47 o                         
   4   3   3         10.54         10.03         0.30 o                         
   5   3   3          0.05         -0.30         0.30 o                         
   6   3   3          2.71          2.98         0.69 o                         
  -6   4   3          2.34          2.25         0.61 o                         
  -5   4   3          4.96          5.75         0.30 o                         
  -4   4   3        117.46        113.12         0.88 o                         
  -3   4   3        153.19        163.05         1.04 o                         
  -2   4   3         55.97         47.28         0.32 o                         
  -1   4   3         44.09         42.09         0.31 o                         
   0   4   3       1123.37       1178.31         8.80 o                         
   1   4   3       1379.69       1370.30         9.04 o                         
   2   4   3        231.69        270.78         1.56 o                         
   3   4   3         44.21         41.55         0.35 o                         
   4   4   3         39.87         37.45         0.42 o                         
   5   4   3          9.79          8.59         0.36 o                         
   6   4   3          4.53          5.48         0.62 o                         
  -6   5   3          0.41          0.67         0.62 o                         
  -5   5   3         12.71         12.73         0.52 o                         
  -4   5   3         20.79         18.88         0.37 o                         
  -3   5   3         31.54         35.48         0.35 o                         
  -2   5   3         21.05         20.62         0.19 o                         
  -1   5   3         81.27         81.15         0.70 o                         
   0   5   3          0.01          0.11         0.05 o                         
   1   5   3       1104.61       1160.88        11.64 o                         
   2   5   3         55.67         57.19         0.40 o                         
   3   5   3          0.84          0.79         0.11 o                         
   4   5   3         32.12         29.58         0.54 o                         
   5   5   3         81.41         86.23         1.57 o                         
   6   5   3         36.33         35.39         1.21 o                         
  -6   6   3          2.75          2.25         0.68 o                         
  -5   6   3          0.01         -0.23         0.37 o                         
  -4   6   3         16.09         15.27         0.40 o                         
  -3   6   3        235.86        246.97         1.84 o                         
  -2   6   3         43.88         39.59         0.31 o                         
  -1   6   3        269.24        289.37         2.09 o                         
   0   6   3         36.69         44.79         0.44 o                         
   1   6   3        193.75        206.79         1.57 o                         
   2   6   3        363.81        400.72         2.59 o                         
   3   6   3         15.74         16.44         0.30 o                         
   4   6   3         23.92         25.63         0.46 o                         
   5   6   3        110.09        113.36         1.40 o                         
   6   6   3          2.11          2.77         0.70 o                         
  -6   7   3          0.01         -0.84         0.84 o                         
  -5   7   3         13.46         13.45         0.53 o                         
  -4   7   3          2.91          2.84         0.23 o                         
  -3   7   3          0.46          0.27         0.20 o                         
  -2   7   3        381.53        376.86         2.62 o                         
  -1   7   3        345.45        321.60         2.43 o                         
   0   7   3         32.79         27.81         0.23 o                         
   1   7   3         33.33         28.20         0.30 o                         
   2   7   3        269.81        280.26         1.96 o                         
   3   7   3        326.04        332.20         2.45 o                         
   4   7   3          2.21          2.15         0.33 o                         
   5   7   3         46.59         50.35         1.04 o                         
  -5   8   3          5.39          5.09         0.45 o                         
  -4   8   3          6.24          6.29         0.31 o                         
  -3   8   3         10.97          9.89         0.41 o                         
  -2   8   3       1004.94        979.17         7.33 o                         
  -1   8   3       1026.71        981.44         7.69 o                         
   0   8   3         60.41         69.26         0.53 o                         
   1   8   3        282.40        292.71         2.33 o                         
   2   8   3         18.67         17.59         0.55 o                         
   3   8   3          1.03          0.05         0.32 o                         
   4   8   3          0.27         -0.36         0.51 o                         
   5   8   3          1.10          1.30         0.45 o                         
  -5   9   3         16.57         19.16         1.08 o                         
  -4   9   3          1.34          1.91         0.46 o                         
  -3   9   3         22.89         18.35         0.64 o                         
  -2   9   3        384.37        370.96         3.30 o                         
  -1   9   3        460.42        440.15         5.19 o                         
   0   9   3          0.32          0.03         0.09 o                         
   1   9   3          2.46          2.55         0.15 o                         
   2   9   3          0.01         -0.26         0.26 o                         
   3   9   3         23.58         19.17         0.51 o                         
   4   9   3          4.74          2.67         0.33 o                         
   5   9   3          0.90          0.19         0.57 o                         
  -5  10   3          8.53         11.70         0.76 o                         
  -4  10   3         32.35         33.72         1.72 o                         
  -3  10   3         49.18         46.55         1.31 o                         
  -2  10   3        102.19         94.52         1.20 o                         
  -1  10   3        198.57        196.03         3.03 o                         
   0  10   3         57.53         49.21         0.43 o                         
   1  10   3         64.51         60.61         0.80 o                         
   2  10   3          0.09         -0.17         0.17 o                         
   3  10   3          0.28         -0.23         0.23 o                         
   4  10   3          0.00         -0.43         0.43 o                         
   5  10   3          0.06         -0.69         0.69 o                         
  -5  11   3         28.18         27.80         1.78 o                         
  -4  11   3          6.94          7.84         1.37 o                         
  -3  11   3          6.76          6.42         0.29 o                         
  -2  11   3         11.10         10.02         0.39 o                         
  -1  11   3         17.94         13.60         0.43 o                         
   0  11   3         38.25         30.99         0.30 o                         
   1  11   3         13.30         13.54         0.40 o                         
   2  11   3          1.23          0.73         0.20 o                         
   3  11   3          4.42          3.26         0.22 o                         
   4  11   3          9.45          6.98         0.58 o                         
   5  11   3          1.14          0.10         0.63 o                         
  -5  12   3          0.38          1.58         0.89 o                         
  -4  12   3         12.83         11.74         0.66 o                         
  -3  12   3         22.40         19.76         0.93 o                         
  -2  12   3          0.93          1.36         0.26 o                         
  -1  12   3        192.17        184.22         2.13 o                         
   0  12   3          2.61          0.43         0.11 o                         
   1  12   3          0.02         -0.23         0.23 o                         
   2  12   3         22.13         19.50         0.53 o                         
   3  12   3         41.76         41.60         0.90 o                         
   4  12   3          0.08         -0.44         0.46 o                         
  -4  13   3          0.40          0.90         0.76 o                         
  -3  13   3          0.31         -0.60         0.69 o                         
  -2  13   3         16.95         15.42         0.72 o                         
  -1  13   3         15.74         17.85         0.51 o                         
   0  13   3         46.06         42.13         0.42 o                         
   1  13   3         30.55         24.68         0.84 o                         
   2  13   3          3.02          2.64         0.42 o                         
   3  13   3          3.67          2.64         0.54 o                         
   4  13   3         29.14         32.09         1.35 o                         
  -4  14   3         24.33         27.54         1.56 o                         
  -3  14   3          2.79          2.34         0.65 o                         
  -2  14   3          0.63          0.32         0.44 o                         
  -1  14   3          6.42          7.24         0.37 o                         
   0  14   3         28.43         28.42         0.39 o                         
   1  14   3          4.10          4.84         0.36 o                         
   2  14   3          0.70         -0.12         0.44 o                         
   3  14   3          8.34          9.09         0.68 o                         
   4  14   3          1.08          0.27         0.68 o                         
  -4  15   3          4.24          6.24         0.98 o                         
  -3  15   3          0.12         -0.72         0.72 o                         
  -2  15   3          1.17          1.45         0.50 o                         
  -1  15   3         71.26         71.29         1.30 o                         
   0  15   3         36.02         34.20         0.63 o                         
   1  15   3          1.66          0.89         0.40 o                         
   2  15   3          8.91          8.12         0.61 o                         
   3  15   3          5.57          4.55         0.74 o                         
  -3  16   3         26.54         25.78         1.22 o                         
  -2  16   3         16.93         15.41         0.90 o                         
  -1  16   3        148.53        149.28         2.37 o                         
   0  16   3         66.67         65.96         2.95 o                         
   1  16   3         12.04         12.94         0.71 o                         
   2  16   3         12.11         13.40         0.72 o                         
   3  16   3          4.49          3.52         0.82 o                         
  -2  17   3         15.72         17.52         0.94 o                         
  -1  17   3         56.25         58.76         1.48 o                         
   0  17   3        117.03        123.63         2.42 o                         
   1  17   3          0.43         -0.63         0.63 o                         
   2  17   3         15.58         15.38         0.83 o                         
  -2  18   3          0.59         -0.76         0.86 o                         
  -1  18   3        127.42        141.93         2.85 o                         
   0  18   3         58.54         61.47         1.47 o                         
   1  18   3          3.01          3.61         1.30 o                         
   2  18   3          1.10         -0.73         0.93 o                         
  -6   0   4          0.23          1.89         0.71 o                         
  -4   0   4          2.35         -0.25         0.25 o                         
  -2   0   4        140.00        147.40         1.20 o                         
   0   0   4       2959.21       2753.37        27.84 o                         
   2   0   4       2090.72       2114.35        15.77 o                         
   4   0   4          1.96          0.54         0.25 o                         
   6   0   4          9.99          8.52         0.80 o                         
  -6   1   4          8.72         10.62         0.65 o                         
  -5   1   4         29.12         28.21         0.63 o                         
  -4   1   4         26.62         23.95         0.59 o                         
  -3   1   4        116.52        130.83         0.87 o                         
  -2   1   4        200.70        229.38         1.24 o                         
  -1   1   4        311.42        312.13         1.94 o                         
   0   1   4         29.33         26.62         0.22 o                         
   1   1   4         44.06         53.16         0.38 o                         
   2   1   4       1042.43       1066.73         7.32 o                         
   3   1   4        194.19        215.38         1.39 o                         
   4   1   4          1.87          0.44         0.18 o                         
   5   1   4          0.00         -0.27         0.27 o                         
   6   1   4          0.74          0.13         0.53 o                         
  -6   2   4         10.81         12.51         0.87 o                         
  -5   2   4         19.93         18.04         0.55 o                         
  -4   2   4         13.93         12.74         0.34 o                         
  -3   2   4          2.60          4.36         0.15 o                         
  -2   2   4        369.48        397.67         2.28 o                         
  -1   2   4        124.96        125.74         0.85 o                         
   0   2   4        234.45        217.85         1.64 o                         
   1   2   4          6.71          8.06         0.08 o                         
   2   2   4       1404.49       1407.33         7.99 o                         
   3   2   4        530.25        577.64         3.61 o                         
   4   2   4          0.83          0.12         0.17 o                         
   5   2   4         16.68         17.18         0.53 o                         
   6   2   4          4.69          3.28         0.55 o                         
  -6   3   4          1.23          1.61         0.60 o                         
  -5   3   4         12.19         10.58         0.40 o                         
  -4   3   4          5.77          4.74         0.20 o                         
  -3   3   4         14.22         15.59         0.24 o                         
  -2   3   4        653.26        716.52         4.46 o                         
  -1   3   4       1502.58       1551.91         9.32 o                         
   0   3   4         73.11         68.44         0.50 o                         
   1   3   4        654.84        684.33         3.61 o                         
   2   3   4        229.49        253.25         1.36 o                         
   3   3   4        270.40        299.29         1.91 o                         
   4   3   4          1.13          0.38         0.17 o                         
   5   3   4          1.38          0.90         0.29 o                         
   6   3   4          2.95          2.69         0.61 o                         
  -6   4   4         36.81         37.85         1.20 o                         
  -5   4   4          2.80          2.66         0.29 o                         
  -4   4   4          2.45          1.77         0.17 o                         
  -3   4   4        196.66        218.84         1.53 o                         
  -2   4   4         27.40         35.03         0.23 o                         
  -1   4   4        791.26        856.87         5.67 o                         
   0   4   4        207.87        205.25         1.42 o                         
   1   4   4         63.66         64.61         0.41 o                         
   2   4   4        369.83        408.45         2.18 o                         
   3   4   4          0.02          0.64         0.11 o                         
   4   4   4          2.86          2.78         0.17 o                         
   5   4   4          2.91          3.23         0.36 o                         
   6   4   4         14.23         13.74         0.84 o                         
  -6   5   4          8.85          9.68         0.95 o                         
  -5   5   4          5.29          5.22         0.53 o                         
  -4   5   4          0.36          0.15         0.18 o                         
  -3   5   4          1.70          1.68         0.12 o                         
  -2   5   4        452.93        474.62         2.88 o                         
  -1   5   4          3.33          5.35         0.11 o                         
   0   5   4          4.41          1.57         0.05 o                         
   1   5   4        227.35        269.70         1.75 o                         
   2   5   4        137.46        152.27         0.96 o                         
   3   5   4         35.53         35.98         0.38 o                         
   4   5   4          5.78          5.80         0.22 o                         
   5   5   4         27.24         27.80         0.86 o                         
   6   5   4          8.28         10.01         0.69 o                         
  -6   6   4          0.40         -0.24         0.65 o                         
  -5   6   4          4.82          3.70         0.54 o                         
  -4   6   4          7.30          6.93         0.26 o                         
  -3   6   4          5.49          4.83         0.17 o                         
  -2   6   4          0.57          0.79         0.08 o                         
  -1   6   4        239.28        231.90         1.84 o                         
   0   6   4        102.69         97.91         0.83 o                         
   1   6   4        269.59        335.31         2.42 o                         
   2   6   4          1.21          0.71         0.09 o                         
   3   6   4         58.04         56.23         0.57 o                         
   4   6   4         94.33         94.73         0.87 o                         
   5   6   4         69.42         72.47         1.50 o                         
   6   6   4         47.21         44.93         1.61 o                         
  -5   7   4          0.06         -0.23         0.39 o                         
  -4   7   4          3.87          4.16         0.24 o                         
  -3   7   4         18.51         17.90         0.40 o                         
  -2   7   4          9.24          8.86         0.26 o                         
  -1   7   4        154.88        159.08         1.17 o                         
   0   7   4        519.72        512.67         4.02 o                         
   1   7   4          9.97         11.12         0.17 o                         
   2   7   4        175.51        177.53         1.22 o                         
   3   7   4         10.09          9.28         0.33 o                         
   4   7   4          0.37         -0.29         0.29 o                         
   5   7   4         78.62         80.23         1.17 o                         
  -5   8   4          3.76          4.09         0.53 o                         
  -4   8   4        207.79        208.63         1.99 o                         
  -3   8   4         76.90         79.07         0.74 o                         
  -2   8   4         89.07         81.30         0.68 o                         
  -1   8   4         87.11         78.14         0.63 o                         
   0   8   4        193.86        199.51         1.45 o                         
   1   8   4        103.46        122.86         0.96 o                         
   2   8   4         75.63         80.74         0.62 o                         
   3   8   4         71.47         73.58         0.68 o                         
   4   8   4         20.17         17.46         0.83 o                         
   5   8   4          9.22          9.26         0.51 o                         
  -5   9   4          2.83          3.01         0.61 o                         
  -4   9   4         86.88         88.40         1.77 o                         
  -3   9   4        562.98        570.84         5.08 o                         
  -2   9   4        247.01        246.33         2.10 o                         
  -1   9   4        871.69        836.62         7.35 o                         
   0   9   4         54.67         47.37         0.56 o                         
   1   9   4         44.32         54.30         0.50 o                         
   2   9   4          2.41          1.08         0.17 o                         
   3   9   4         24.38         23.33         0.62 o                         
   4   9   4          0.00         -0.31         0.31 o                         
   5   9   4         13.70         13.78         0.71 o                         
  -5  10   4          1.36          1.93         0.71 o                         
  -4  10   4         37.89         37.41         1.40 o                         
  -3  10   4        161.67        164.75         2.06 o                         
  -2  10   4         23.26         20.21         0.49 o                         
  -1  10   4         58.04         58.50         0.81 o                         
   0  10   4          5.53          2.31         0.15 o                         
   1  10   4        491.06        449.01         4.60 o                         
   2  10   4         52.54         48.97         0.58 o                         
   3  10   4         75.08         74.92         0.88 o                         
   4  10   4          0.03         -0.42         0.42 o                         
   5  10   4         22.94         21.28         0.92 o                         
  -5  11   4          4.60          4.89         0.78 o                         
  -4  11   4         87.68         89.23         2.57 o                         
  -3  11   4          4.45          4.15         0.29 o                         
  -2  11   4         44.19         44.14         0.91 o                         
  -1  11   4          2.27          1.99         0.12 o                         
   0  11   4          5.27          3.15         0.12 o                         
   1  11   4         36.13         28.44         0.51 o                         
   2  11   4          1.03          1.54         0.20 o                         
   3  11   4          2.11          1.71         0.25 o                         
   4  11   4         35.42         32.33         0.90 o                         
   5  11   4          5.08          4.61         0.72 o                         
  -4  12   4          6.45          5.70         0.73 o                         
  -3  12   4         17.37         16.97         0.93 o                         
  -2  12   4          0.00         -0.26         0.26 o                         
  -1  12   4          0.52          0.40         0.15 o                         
   0  12   4        199.04        190.82         1.41 o                         
   1  12   4         56.68         49.57         0.77 o                         
   2  12   4         61.59         60.04         0.97 o                         
   3  12   4         19.99         18.86         0.73 o                         
   4  12   4         17.74         17.92         0.80 o                         
  -4  13   4          0.62          0.44         0.76 o                         
  -3  13   4         15.27         13.96         1.17 o                         
  -2  13   4         33.39         31.97         0.88 o                         
  -1  13   4          2.98          2.99         0.24 o                         
   0  13   4          1.17          1.10         0.14 o                         
   1  13   4         19.94         19.24         0.57 o                         
   2  13   4          0.25         -0.40         0.40 o                         
   3  13   4          0.20         -0.48         0.48 o                         
   4  13   4         24.71         24.75         1.31 o                         
  -4  14   4          3.85          4.83         0.89 o                         
  -3  14   4          0.00         -0.19         0.61 o                         
  -2  14   4          0.07         -0.44         0.44 o                         
  -1  14   4         68.00         72.41         1.14 o                         
   0  14   4         26.32         26.21         0.38 o                         
   1  14   4          8.04          8.89         0.44 o                         
   2  14   4         17.73         16.41         0.84 o                         
   3  14   4         33.78         34.06         1.23 o                         
   4  14   4          5.33          4.89         0.71 o                         
  -3  15   4          6.16          6.68         0.82 o                         
  -2  15   4          3.24          2.69         0.54 o                         
  -1  15   4         10.94         12.06         0.99 o                         
   0  15   4         40.10         41.98         0.59 o                         
   1  15   4         49.85         54.55         1.12 o                         
   2  15   4          0.39         -0.34         0.65 o                         
   3  15   4         15.35         13.88         0.82 o                         
  -3  16   4         17.75         18.86         0.95 o                         
  -2  16   4          2.04          0.25         0.59 o                         
  -1  16   4          0.03          0.98         0.45 o                         
   0  16   4        159.30        170.01         3.22 o                         
   1  16   4          5.64          5.33         0.53 o                         
   2  16   4          5.01          4.61         0.63 o                         
   3  16   4          0.97         -0.20         0.80 o                         
  -2  17   4          2.63          3.47         0.70 o                         
  -1  17   4         54.40         59.89         1.52 o                         
   0  17   4         83.47         90.08         1.89 o                         
   1  17   4          7.48          7.51         0.89 o                         
   2  17   4          1.78          0.01         0.71 o                         
  -2  18   4          2.68          1.04         0.87 o                         
  -1  18   4         25.61         27.37         1.24 o                         
   0  18   4          9.15          8.76         0.91 o                         
   1  18   4          8.37          8.97         0.78 o                         
   2  18   4          6.44          7.29         1.01 o                         
   0  19   4          0.02         -0.33         0.87 o                         
  -5   0   5         64.11         61.95         1.12 o                         
  -3   0   5         54.56         63.40         0.67 o                         
  -1   0   5        766.70        726.86         6.37 o                         
   1   0   5          4.39          0.72         0.06 o                         
   3   0   5        374.67        411.18         3.67 o                         
   5   0   5          1.16          0.37         0.41 o                         
  -6   1   5         65.49         69.68         1.20 o                         
  -5   1   5         59.96         60.70         0.84 o                         
  -4   1   5          0.02         -0.22         0.22 o                         
  -3   1   5         42.08         41.03         0.37 o                         
  -2   1   5         35.97         27.72         0.21 o                         
  -1   1   5         18.78         18.05         0.14 o                         
   0   1   5        137.65        123.56         0.94 o                         
   1   1   5        282.84        293.12         1.68 o                         
   2   1   5        392.95        483.82         2.63 o                         
   3   1   5        602.53        625.90         4.04 o                         
   4   1   5         70.43         70.92         0.63 o                         
   5   1   5          0.13         -0.29         0.29 o                         
   6   1   5         27.56         26.81         0.95 o                         
  -6   2   5         94.30        100.68         2.36 o                         
  -5   2   5          8.96          8.74         0.34 o                         
  -4   2   5          5.04          5.08         0.26 o                         
  -3   2   5          2.64          2.72         0.14 o                         
  -2   2   5         18.29         20.33         0.17 o                         
  -1   2   5       1155.31       1261.65         7.81 o                         
   0   2   5        712.60        748.61         6.68 o                         
   1   2   5        128.25        131.81         0.77 o                         
   2   2   5       2196.05       2217.11        11.97 o                         
   3   2   5        372.89        392.14         2.56 o                         
   4   2   5         22.50         24.33         0.37 o                         
   5   2   5         11.87         12.12         0.34 o                         
   6   2   5          0.29         -0.22         0.58 o                         
  -6   3   5          9.26         10.18         0.65 o                         
  -5   3   5         38.55         38.68         0.65 o                         
  -4   3   5          1.00          1.14         0.17 o                         
  -3   3   5        128.73        128.92         0.89 o                         
  -2   3   5       1154.06       1222.96         6.61 o                         
  -1   3   5        665.54        714.46         4.99 o                         
   0   3   5        373.71        361.32         2.49 o                         
   1   3   5        440.31        462.81         2.57 o                         
   2   3   5        180.98        168.75         0.92 o                         
   3   3   5        326.97        358.15         2.34 o                         
   4   3   5         17.43         17.99         0.34 o                         
   5   3   5          3.02          3.22         0.30 o                         
   6   3   5          5.48          5.30         0.64 o                         
  -6   4   5         10.47         11.40         0.66 o                         
  -5   4   5         20.50         21.19         0.55 o                         
  -4   4   5          0.40          0.24         0.16 o                         
  -3   4   5          3.95          3.73         0.17 o                         
  -2   4   5        157.10        177.49         0.99 o                         
  -1   4   5        250.25        305.01         1.90 o                         
   0   4   5        103.99        128.06         0.86 o                         
   1   4   5         21.68         24.94         0.18 o                         
   2   4   5         72.14         81.42         0.47 o                         
   3   4   5          9.69         10.83         0.21 o                         
   4   4   5         29.62         28.91         0.39 o                         
   5   4   5         13.08         13.46         0.45 o                         
   6   4   5         14.03         15.06         0.72 o                         
  -6   5   5          0.41          0.47         0.62 o                         
  -5   5   5          0.14          0.23         0.42 o                         
  -4   5   5          4.32          3.94         0.21 o                         
  -3   5   5        103.78        104.49         0.83 o                         
  -2   5   5         72.49         77.02         0.47 o                         
  -1   5   5        150.19        167.41         1.28 o                         
   0   5   5         27.73         27.60         0.21 o                         
   1   5   5         31.66         41.13         0.30 o                         
   2   5   5        126.12        139.68         0.88 o                         
   3   5   5         71.77         75.04         0.61 o                         
   4   5   5          8.27          8.15         0.26 o                         
   5   5   5          6.84          7.21         0.43 o                         
   6   5   5          7.81          9.43         0.71 o                         
  -6   6   5          1.89          2.60         0.81 o                         
  -5   6   5          0.03         -0.05         0.38 o                         
  -4   6   5          0.76          0.46         0.22 o                         
  -3   6   5         18.52         17.48         0.31 o                         
  -2   6   5          0.06          0.13         0.08 o                         
  -1   6   5        211.38        228.95         1.66 o                         
   0   6   5         20.86         17.46         0.16 o                         
   1   6   5         66.17         64.07         0.50 o                         
   2   6   5          5.62          6.15         0.13 o                         
   3   6   5         14.88         15.46         0.28 o                         
   4   6   5         28.52         27.05         0.46 o                         
   5   6   5          8.55          9.40         0.48 o                         
   6   6   5          9.00         10.80         0.91 o                         
  -5   7   5          4.57          4.44         0.42 o                         
  -4   7   5          0.96          0.96         0.24 o                         
  -3   7   5          3.50          3.29         0.15 o                         
  -2   7   5        184.62        183.90         1.43 o                         
  -1   7   5        162.01        155.58         1.26 o                         
   0   7   5         34.25         34.00         0.34 o                         
   1   7   5        124.44        133.03         0.99 o                         
   2   7   5          7.75          7.87         0.16 o                         
   3   7   5         17.39         13.66         0.48 o                         
   4   7   5          1.64          0.87         0.26 o                         
   5   7   5         12.14         12.25         0.67 o                         
  -5   8   5          2.49          2.90         0.52 o                         
  -4   8   5         11.12         13.39         0.74 o                         
  -3   8   5         42.23         45.78         0.73 o                         
  -2   8   5         49.24         44.70         0.46 o                         
  -1   8   5        109.75         97.91         0.82 o                         
   0   8   5         81.41         75.32         0.63 o                         
   1   8   5         64.92         71.10         0.59 o                         
   2   8   5         88.25         84.22         0.62 o                         
   3   8   5         44.20         41.60         0.48 o                         
   4   8   5         92.09         90.04         0.96 o                         
   5   8   5          2.16          1.87         0.48 o                         
  -5   9   5          6.08          6.24         0.67 o                         
  -4   9   5          9.90          8.82         0.55 o                         
  -3   9   5        206.40        207.11         2.88 o                         
  -2   9   5         44.44         42.45         0.53 o                         
  -1   9   5        570.22        550.59         4.14 o                         
   0   9   5        804.67        775.86         5.55 o                         
   1   9   5         55.45         47.56         0.42 o                         
   2   9   5         92.23         83.89         0.65 o                         
   3   9   5         37.72         36.61         0.46 o                         
   4   9   5         11.67         10.76         0.42 o                         
   5   9   5          0.95          0.45         0.59 o                         
  -5  10   5         33.64         34.95         1.40 o                         
  -4  10   5        119.02        122.55         2.61 o                         
  -3  10   5        105.95        103.87         1.42 o                         
  -2  10   5         19.15         18.57         0.38 o                         
  -1  10   5        400.57        401.47         3.35 o                         
   0  10   5        754.24        694.51         4.98 o                         
   1  10   5         72.84         56.43         0.55 o                         
   2  10   5          0.74          1.54         0.14 o                         
   3  10   5          0.53          0.48         0.19 o                         
   4  10   5          1.33          1.00         0.40 o                         
   5  10   5          9.09          6.58         0.65 o                         
  -5  11   5         11.34         10.58         0.82 o                         
  -4  11   5         32.02         39.85         1.33 o                         
  -3  11   5         60.72         57.87         1.03 o                         
  -2  11   5        212.25        204.95         2.01 o                         
  -1  11   5         15.09         14.01         0.24 o                         
   0  11   5          2.51          0.55         0.17 o                         
   1  11   5        195.22        170.12         1.81 o                         
   2  11   5         26.32         22.17         0.43 o                         
   3  11   5         10.29          9.15         0.36 o                         
   4  11   5          8.63          7.64         0.53 o                         
   5  11   5          2.35          1.55         0.66 o                         
  -4  12   5          5.78          5.04         0.73 o                         
  -3  12   5         31.98         30.19         0.81 o                         
  -2  12   5          0.43         -0.45         0.45 o                         
  -1  12   5          0.81          0.51         0.15 o                         
   0  12   5          4.09          2.58         0.13 o                         
   1  12   5         10.07          7.72         0.28 o                         
   2  12   5         40.58         35.26         0.73 o                         
   3  12   5          7.97          7.11         0.45 o                         
   4  12   5          0.00         -0.08         0.46 o                         
  -4  13   5          5.83          6.37         0.81 o                         
  -3  13   5          0.07         -0.44         0.70 o                         
  -2  13   5         13.62         12.69         0.73 o                         
  -1  13   5          8.30          6.96         0.25 o                         
   0  13   5         44.46         44.25         0.45 o                         
   1  13   5         32.72         33.11         0.71 o                         
   2  13   5          2.07          2.52         0.43 o                         
   3  13   5          3.26          1.38         0.46 o                         
   4  13   5         14.99         16.02         0.75 o                         
  -4  14   5         50.09         55.19         1.79 o                         
  -3  14   5          0.43          0.40         0.67 o                         
  -2  14   5          2.57          1.75         0.47 o                         
  -1  14   5          1.55          1.36         0.34 o                         
   0  14   5        156.25        155.17         1.36 o                         
   1  14   5         15.61         16.92         0.98 o                         
   2  14   5          0.39          0.00         0.47 o                         
   3  14   5          3.94          3.15         0.52 o                         
   4  14   5         14.35         12.37         0.78 o                         
  -3  15   5        107.25        112.79         2.57 o                         
  -2  15   5          2.19          1.53         0.66 o                         
  -1  15   5         80.77         82.51         1.44 o                         
   0  15   5         18.06         16.14         0.53 o                         
   1  15   5        144.65        150.33         2.39 o                         
   2  15   5          5.31          7.02         0.64 o                         
   3  15   5         13.08         12.49         0.81 o                         
  -3  16   5          0.00         -0.53         0.77 o                         
  -2  16   5          3.97          3.49         0.62 o                         
  -1  16   5          5.44          6.09         0.76 o                         
   0  16   5        147.05        142.89         4.00 o                         
   1  16   5        114.73        117.22         1.99 o                         
   2  16   5          0.08         -0.61         0.61 o                         
   3  16   5          6.29          5.98         0.87 o                         
  -2  17   5         44.06         43.84         3.14 o                         
  -1  17   5          7.20          8.44         1.00 o                         
   0  17   5         43.79         45.66         1.76 o                         
   1  17   5         48.73         53.37         1.63 o                         
   2  17   5          2.01          0.80         0.76 o                         
  -2  18   5         15.71         16.23         1.05 o                         
  -1  18   5          3.44          3.40         0.79 o                         
   0  18   5          3.15          3.27         0.57 o                         
   1  18   5          0.41          0.28         0.73 o                         
  -6   0   6         11.39         13.47         0.80 o                         
  -4   0   6        161.69        167.31         1.86 o                         
  -2   0   6       1224.77       1202.76        13.27 o                         
   0   0   6       2302.48       2219.36        29.98 o                         
   2   0   6         16.80         16.31         0.29 o                         
   4   0   6         34.26         34.14         0.61 o                         
   6   0   6         12.45         11.45         0.91 o                         
  -6   1   6         30.59         36.49         1.24 o                         
  -5   1   6         42.71         42.89         1.21 o                         
  -4   1   6          9.72          7.53         0.33 o                         
  -3   1   6         53.74         50.48         0.44 o                         
  -2   1   6         51.94         61.67         0.42 o                         
  -1   1   6          4.92          3.89         0.08 o                         
   0   1   6       1625.43       1629.15        12.20 o                         
   1   1   6        287.69        317.52         2.27 o                         
   2   1   6        430.57        450.29         2.52 o                         
   3   1   6        151.44        152.58         1.01 o                         
   4   1   6         27.02         32.32         0.49 o                         
   5   1   6          0.10         -0.29         0.29 o                         
   6   1   6          0.37          0.24         0.58 o                         
  -6   2   6         32.14         36.86         1.15 o                         
  -5   2   6         18.08         20.61         0.58 o                         
  -4   2   6         17.88         15.58         0.41 o                         
  -3   2   6          2.59          3.11         0.15 o                         
  -2   2   6        430.82        457.68         2.69 o                         
  -1   2   6       1115.44       1193.62         7.38 o                         
   0   2   6        140.59        149.68         1.05 o                         
   1   2   6         45.21         50.54         0.35 o                         
   2   2   6          4.83          8.53         0.17 o                         
   3   2   6         22.15         20.98         0.28 o                         
   4   2   6        169.78        178.38         1.29 o                         
   5   2   6          1.42          1.17         0.29 o                         
   6   2   6          0.55          0.29         0.63 o                         
  -6   3   6          4.33          5.58         0.61 o                         
  -5   3   6         68.02         70.05         0.87 o                         
  -4   3   6          6.74          6.83         0.21 o                         
  -3   3   6         28.21         28.86         0.33 o                         
  -2   3   6        329.49        386.43         2.28 o                         
  -1   3   6          1.79          1.19         0.06 o                         
   0   3   6       1179.56       1183.16         8.13 o                         
   1   3   6         35.23         32.25         0.23 o                         
   2   3   6         32.91         29.88         0.22 o                         
   3   3   6        466.34        483.08         3.14 o                         
   4   3   6         49.98         51.83         0.53 o                         
   5   3   6          3.48          3.07         0.32 o                         
   6   3   6          0.12          0.09         0.63 o                         
  -6   4   6          9.96         10.28         0.65 o                         
  -5   4   6          4.96          5.17         0.34 o                         
  -4   4   6          6.26          4.71         0.19 o                         
  -3   4   6         39.11         38.63         0.35 o                         
  -2   4   6          9.65         15.28         0.16 o                         
  -1   4   6       1042.23       1109.57         7.09 o                         
   0   4   6        376.27        391.33         2.70 o                         
   1   4   6         14.35         22.08         0.17 o                         
   2   4   6        442.85        500.70         2.66 o                         
   3   4   6          0.89          1.29         0.13 o                         
   4   4   6         29.42         30.56         0.50 o                         
   5   4   6         15.89         15.58         0.55 o                         
   6   4   6         15.56         14.98         0.73 o                         
  -6   5   6          1.35          3.33         0.78 o                         
  -5   5   6         19.64         16.77         0.70 o                         
  -4   5   6         43.69         40.65         0.48 o                         
  -3   5   6          5.28          6.31         0.22 o                         
  -2   5   6        160.10        185.15         1.12 o                         
  -1   5   6          3.35          4.22         0.10 o                         
   0   5   6          0.53          2.96         0.08 o                         
   1   5   6        339.64        350.01         2.18 o                         
   2   5   6         66.01         73.72         0.46 o                         
   3   5   6        172.83        179.46         1.36 o                         
   4   5   6          0.13         -0.04         0.21 o                         
   5   5   6          6.80          7.86         0.42 o                         
   6   5   6         45.68         47.62         1.38 o                         
  -6   6   6          1.70          2.05         0.82 o                         
  -5   6   6         42.81         41.75         0.87 o                         
  -4   6   6         22.24         19.55         0.44 o                         
  -3   6   6         90.75         88.57         0.80 o                         
  -2   6   6          0.94          1.24         0.10 o                         
  -1   6   6        479.01        550.73         4.13 o                         
   0   6   6         51.46         45.08         0.34 o                         
   1   6   6         38.83         35.90         0.28 o                         
   2   6   6          5.91          6.29         0.14 o                         
   3   6   6         14.09         15.46         0.30 o                         
   4   6   6          1.04          0.17         0.23 o                         
   5   6   6          0.64          0.30         0.40 o                         
  -5   7   6          4.43          4.42         0.51 o                         
  -4   7   6          4.62          4.57         0.38 o                         
  -3   7   6        112.85        104.52         0.92 o                         
  -2   7   6        188.54        188.07         1.54 o                         
  -1   7   6         39.08         41.51         0.36 o                         
   0   7   6          4.12          8.57         0.14 o                         
   1   7   6        296.36        284.08         2.06 o                         
   2   7   6         49.23         46.52         0.39 o                         
   3   7   6         79.16         77.61         0.68 o                         
   4   7   6         58.82         59.56         0.75 o                         
   5   7   6         17.93         15.84         0.54 o                         
  -5   8   6          8.08          7.81         0.56 o                         
  -4   8   6          3.91          4.00         0.38 o                         
  -3   8   6         55.06         56.09         0.74 o                         
  -2   8   6        715.95        706.56         5.87 o                         
  -1   8   6        484.10        468.37         3.70 o                         
   0   8   6        923.20        862.81         6.76 o                         
   1   8   6         28.10         28.11         0.28 o                         
   2   8   6          0.02          0.03         0.11 o                         
   3   8   6         44.90         42.92         0.57 o                         
   4   8   6         60.49         61.59         0.77 o                         
   5   8   6          4.85          5.45         0.54 o                         
  -5   9   6          0.30         -0.31         0.59 o                         
  -4   9   6          4.31          4.63         0.39 o                         
  -3   9   6        141.77        142.26         1.50 o                         
  -2   9   6         89.04         89.47         0.84 o                         
  -1   9   6         55.56         52.56         0.51 o                         
   0   9   6        576.38        577.98         4.55 o                         
   1   9   6        184.12        170.78         1.32 o                         
   2   9   6         66.30         58.82         0.50 o                         
   3   9   6          0.00         -0.20         0.20 o                         
   4   9   6          5.29          5.24         0.31 o                         
   5   9   6          7.60          6.81         0.63 o                         
  -5  10   6          8.14          8.88         0.78 o                         
  -4  10   6         12.58         13.15         0.99 o                         
  -3  10   6         24.09         24.27         0.95 o                         
  -2  10   6        129.48        129.68         1.17 o                         
  -1  10   6         19.60         18.33         0.27 o                         
   0  10   6        537.21        536.72         4.03 o                         
   1  10   6         49.31         52.34         0.49 o                         
   2  10   6          2.13          2.01         0.18 o                         
   3  10   6          7.39          6.83         0.27 o                         
   4  10   6          4.94          4.63         0.52 o                         
   5  10   6          7.01          5.81         0.68 o                         
  -5  11   6          0.32          1.10         0.98 o                         
  -4  11   6         26.83         29.68         1.51 o                         
  -3  11   6         19.36         19.36         0.61 o                         
  -2  11   6          2.71          3.84         0.26 o                         
  -1  11   6          3.98          4.43         0.15 o                         
   0  11   6        144.13        136.60         1.14 o                         
   1  11   6         70.92         69.38         0.76 o                         
   2  11   6        112.05        107.45         1.01 o                         
   3  11   6          5.87          5.72         0.30 o                         
   4  11   6         26.89         27.08         1.10 o                         
   5  11   6          0.00         -0.49         0.70 o                         
  -4  12   6         13.91         13.81         0.81 o                         
  -3  12   6          7.02          6.73         0.46 o                         
  -2  12   6         22.45         21.30         0.57 o                         
  -1  12   6          1.22          1.14         0.14 o                         
   0  12   6         20.74         20.14         0.30 o                         
   1  12   6          1.79          1.46         0.15 o                         
   2  12   6          6.30          6.22         0.34 o                         
   3  12   6          0.25         -0.11         0.32 o                         
   4  12   6          0.81          0.86         0.49 o                         
  -4  13   6          2.84          2.90         0.81 o                         
  -3  13   6          9.03          9.51         0.79 o                         
  -2  13   6         17.71         17.37         0.98 o                         
  -1  13   6          1.12          0.57         0.18 o                         
   0  13   6          5.80          6.85         0.20 o                         
   1  13   6         16.44         15.05         0.35 o                         
   2  13   6         15.81         17.19         0.83 o                         
   3  13   6          0.00         -0.24         0.43 o                         
   4  13   6          3.34          3.19         0.51 o                         
  -4  14   6         21.31         19.50         1.04 o                         
  -3  14   6          8.58          8.45         0.69 o                         
  -2  14   6          1.80          1.28         0.49 o                         
  -1  14   6          9.88          9.68         0.33 o                         
   0  14   6          3.24          3.29         0.30 o                         
   1  14   6          1.10          1.50         0.39 o                         
   2  14   6         29.64         31.47         1.10 o                         
   3  14   6          7.27          6.37         0.58 o                         
   4  14   6          4.69          4.45         0.76 o                         
  -3  15   6         35.10         40.45         1.42 o                         
  -2  15   6          6.03          5.56         0.64 o                         
  -1  15   6          2.97          2.58         0.29 o                         
   0  15   6          3.37          2.93         0.29 o                         
   1  15   6        134.58        141.23         2.38 o                         
   2  15   6         19.47         23.14         1.14 o                         
   3  15   6          3.49          2.81         0.73 o                         
  -3  16   6          9.21         11.24         0.89 o                         
  -2  16   6         25.10         26.48         1.17 o                         
  -1  16   6          4.80          3.82         0.52 o                         
   0  16   6         75.95         73.35         2.03 o                         
   1  16   6         49.10         54.37         1.24 o                         
   2  16   6         70.43         73.18         1.61 o                         
   3  16   6          2.20          1.97         0.84 o                         
  -2  17   6         20.05         20.81         1.23 o                         
  -1  17   6          1.81          1.61         0.90 o                         
   0  17   6         14.93         14.37         0.95 o                         
   1  17   6        169.05        185.11         6.04 o                         
   2  17   6          6.58          6.23         1.11 o                         
  -1  18   6          0.56         -0.44         0.68 o                         
   0  18   6         15.42         19.96         1.10 o                         
   1  18   6          4.85          6.69         0.82 o                         
  -5   0   7        351.43        361.23         4.70 o                         
  -3   0   7          3.02          1.31         0.21 o                         
  -1   0   7        164.77        156.18         1.50 o                         
   1   0   7         32.46         40.68         0.43 o                         
   3   0   7          0.28          2.76         0.22 o                         
   5   0   7          4.43          5.04         0.49 o                         
  -6   1   7         39.23         41.22         1.28 o                         
  -5   1   7         36.79         46.96         0.75 o                         
  -4   1   7        185.31        190.54         1.54 o                         
  -3   1   7          5.20          5.10         0.18 o                         
  -2   1   7        107.50        115.28         0.71 o                         
  -1   1   7        464.29        511.37         3.18 o                         
   0   1   7         47.62         36.57         0.51 o                         
   1   1   7        183.37        196.42         1.17 o                         
   2   1   7         13.90          9.52         0.14 o                         
   3   1   7        314.00        335.11         2.20 o                         
   4   1   7         49.98         55.65         0.57 o                         
   5   1   7         17.27         16.88         0.52 o                         
   6   1   7          0.47         -0.52         0.59 o                         
  -6   2   7          5.04          5.40         0.61 o                         
  -5   2   7         26.83         29.41         0.62 o                         
  -4   2   7         54.32         55.03         0.65 o                         
  -3   2   7         14.28         14.80         0.33 o                         
  -2   2   7         85.28         91.05         0.58 o                         
  -1   2   7        897.72        959.50         7.26 o                         
   0   2   7         87.13         91.92         0.71 o                         
   1   2   7          7.44          8.14         0.11 o                         
   2   2   7         30.47         28.39         0.24 o                         
   3   2   7         38.26         43.94         0.40 o                         
   4   2   7        433.73        438.44         2.99 o                         
   5   2   7         31.58         31.24         0.67 o                         
   6   2   7          0.47          0.89         0.65 o                         
  -6   3   7          5.88          6.93         0.76 o                         
  -5   3   7         26.94         28.57         0.62 o                         
  -4   3   7        108.66        107.55         0.90 o                         
  -3   3   7          0.11         -0.12         0.12 o                         
  -2   3   7        105.25        112.87         0.77 o                         
  -1   3   7         16.68         24.26         0.21 o                         
   0   3   7        769.60        807.66         5.35 o                         
   1   3   7        321.50        341.61         3.05 o                         
   2   3   7         29.33         31.59         0.24 o                         
   3   3   7        371.83        390.66         2.55 o                         
   4   3   7        194.54        200.00         1.43 o                         
   5   3   7         33.11         31.45         0.71 o                         
   6   3   7          0.35         -0.17         0.65 o                         
  -6   4   7          8.53          8.37         0.91 o                         
  -5   4   7          5.38          5.09         0.38 o                         
  -4   4   7         25.37         22.99         0.37 o                         
  -3   4   7         11.30          8.67         0.20 o                         
  -2   4   7        186.46        202.97         1.22 o                         
  -1   4   7        163.54        192.80         1.26 o                         
   0   4   7       1825.32       1919.27        13.83 o                         
   1   4   7          4.37          4.63         0.10 o                         
   2   4   7          6.65          7.53         0.12 o                         
   3   4   7          0.42          1.12         0.12 o                         
   4   4   7        130.52        133.77         1.06 o                         
   5   4   7         20.48         19.04         0.61 o                         
   6   4   7          0.04          0.67         0.68 o                         
  -6   5   7          2.20          2.63         0.79 o                         
  -5   5   7         15.38         14.66         0.85 o                         
  -4   5   7         48.19         45.66         0.51 o                         
  -3   5   7          6.70          6.00         0.29 o                         
  -2   5   7         21.74         22.86         0.20 o                         
  -1   5   7         15.47         18.08         0.16 o                         
   0   5   7        609.52        660.86         4.54 o                         
   1   5   7        134.72        138.95         0.89 o                         
   2   5   7         49.77         48.03         0.35 o                         
   3   5   7          3.03          2.24         0.15 o                         
   4   5   7         10.20         10.37         0.38 o                         
   5   5   7         34.95         33.99         0.77 o                         
   6   5   7          2.31          2.89         0.82 o                         
  -6   6   7          6.63          4.78         1.14 o                         
  -5   6   7          1.98          2.81         0.52 o                         
  -4   6   7         10.07          9.34         0.35 o                         
  -3   6   7         24.38         24.64         0.40 o                         
  -2   6   7         54.68         57.35         0.48 o                         
  -1   6   7        177.08        159.14         1.17 o                         
   0   6   7         33.44         42.73         0.32 o                         
   1   6   7          0.00          0.14         0.07 o                         
   2   6   7          0.51          0.21         0.09 o                         
   3   6   7          0.11         -0.14         0.15 o                         
   4   6   7         12.80         11.21         0.33 o                         
   5   6   7          0.00         -0.39         0.39 o                         
  -5   7   7          0.00         -0.50         0.67 o                         
  -4   7   7          0.30         -0.14         0.33 o                         
  -3   7   7          7.32          6.53         0.26 o                         
  -2   7   7         10.99         14.47         0.23 o                         
  -1   7   7         61.74         58.96         0.67 o                         
   0   7   7         62.23         51.22         0.39 o                         
   1   7   7          0.16          0.34         0.08 o                         
   2   7   7         14.04         18.90         0.24 o                         
   3   7   7          9.46          9.14         0.25 o                         
   4   7   7         13.88         13.93         0.41 o                         
   5   7   7          6.35          5.44         0.43 o                         
  -5   8   7         30.81         28.58         1.03 o                         
  -4   8   7          2.47          3.00         0.39 o                         
  -3   8   7         72.78         69.61         0.78 o                         
  -2   8   7        517.24        500.99         4.19 o                         
  -1   8   7        388.09        394.00         3.29 o                         
   0   8   7        288.93        294.45         2.13 o                         
   1   8   7         42.66         43.87         0.40 o                         
   2   8   7         56.47         63.22         0.52 o                         
   3   8   7          6.04          5.39         0.21 o                         
   4   8   7          3.89          3.54         0.30 o                         
   5   8   7          0.27         -0.52         0.52 o                         
  -5   9   7          0.05         -0.59         0.59 o                         
  -4   9   7         58.63         60.20         1.17 o                         
  -3   9   7          0.00          0.35         0.27 o                         
  -2   9   7        698.33        689.99         5.74 o                         
  -1   9   7        464.10        443.18         3.92 o                         
   0   9   7         86.99         88.61         0.75 o                         
   1   9   7        140.33        120.59         0.96 o                         
   2   9   7        102.78         94.29         0.73 o                         
   3   9   7         73.71         69.39         0.75 o                         
   4   9   7          0.42          0.48         0.30 o                         
   5   9   7          5.58          5.38         0.62 o                         
  -5  10   7          0.07         -0.85         0.91 o                         
  -4  10   7          4.24          3.22         0.55 o                         
  -3  10   7          0.43          1.42         0.31 o                         
  -2  10   7         66.79         64.07         0.91 o                         
  -1  10   7        102.36         96.49         0.87 o                         
   0  10   7          1.06          1.16         0.11 o                         
   1  10   7        162.05        175.56         1.43 o                         
   2  10   7        354.51        341.10         2.50 o                         
   3  10   7         72.95         67.93         0.81 o                         
   4  10   7          1.10          1.50         0.36 o                         
   5  10   7         14.06         13.07         0.75 o                         
  -5  11   7          0.64         -0.23         1.00 o                         
  -4  11   7          5.00          5.81         0.73 o                         
  -3  11   7         80.23         85.61         1.60 o                         
  -2  11   7         20.23         21.17         0.60 o                         
  -1  11   7         19.06         19.32         0.32 o                         
   0  11   7        166.81        158.53         1.45 o                         
   1  11   7        317.13        306.33         2.45 o                         
   2  11   7          0.53          0.35         0.18 o                         
   3  11   7          0.45          0.33         0.24 o                         
   4  11   7         10.49         10.33         0.55 o                         
   5  11   7          2.55          0.68         0.69 o                         
  -4  12   7          6.20          5.33         0.76 o                         
  -3  12   7         79.06         84.21         1.73 o                         
  -2  12   7         11.32         10.82         0.47 o                         
  -1  12   7         25.98         24.63         0.33 o                         
   0  12   7         96.15         92.59         0.81 o                         
   1  12   7          4.35          4.52         0.20 o                         
   2  12   7          6.31          4.88         0.28 o                         
   3  12   7          2.61          2.83         0.36 o                         
   4  12   7          0.49          0.86         0.47 o                         
  -4  13   7          5.14          5.25         0.86 o                         
  -3  13   7         23.16         22.17         1.02 o                         
  -2  13   7         92.85         91.75         1.20 o                         
  -1  13   7          1.73          1.28         0.19 o                         
   0  13   7          7.66          7.64         0.22 o                         
   1  13   7         54.19         55.32         0.68 o                         
   2  13   7          0.00          0.31         0.44 o                         
   3  13   7         11.69         11.81         0.61 o                         
   4  13   7          1.20          1.03         0.52 o                         
  -4  14   7          1.15          1.57         0.92 o                         
  -3  14   7          6.75          7.89         1.06 o                         
  -2  14   7         24.51         27.67         1.16 o                         
  -1  14   7         63.07         62.77         0.80 o                         
   0  14   7         27.05         28.03         0.44 o                         
   1  14   7         27.43         25.84         0.63 o                         
   2  14   7         92.94         93.56         1.88 o                         
   3  14   7          0.31          0.78         0.51 o                         
   4  14   7          0.22         -0.13         0.77 o                         
  -3  15   7         24.42         30.00         2.42 o                         
  -2  15   7          3.07          2.82         0.56 o                         
  -1  15   7         23.52         22.97         0.62 o                         
   0  15   7         12.05         11.73         0.41 o                         
   1  15   7        133.11        129.55         2.61 o                         
   2  15   7          1.26          2.94         0.57 o                         
   3  15   7         13.15         13.69         0.99 o                         
  -3  16   7         60.01         66.88         1.81 o                         
  -2  16   7         35.41         38.55         1.27 o                         
  -1  16   7          1.32          1.92         0.43 o                         
   0  16   7          0.12          0.42         0.62 o                         
   1  16   7         35.62         40.78         1.20 o                         
   2  16   7         84.90         95.22         1.90 o                         
   3  16   7          1.38          1.31         0.85 o                         
  -2  17   7         72.41         77.04         2.08 o                         
  -1  17   7          1.75          1.28         0.62 o                         
   0  17   7         45.99         45.02         1.76 o                         
   1  17   7          4.53          4.52         0.73 o                         
   2  17   7          0.08          0.93         0.75 o                         
  -1  18   7         32.40         30.31         1.33 o                         
   0  18   7          0.32          0.11         1.10 o                         
   1  18   7         15.40         15.16         0.93 o                         
  -6   0   8          0.47         -0.14         0.94 o                         
  -4   0   8        706.83        712.63         7.32 o                         
  -2   0   8        486.09        532.87         4.70 o                         
   0   0   8         17.69         21.77         0.35 o                         
   2   0   8        287.14        320.93         2.56 o                         
   4   0   8         95.85         94.88         1.12 o                         
   6   0   8          0.44          0.46         0.76 o                         
  -6   1   8          0.15          0.63         0.62 o                         
  -5   1   8        180.74        184.75         1.73 o                         
  -4   1   8         76.56         81.14         0.96 o                         
  -3   1   8          0.62          0.46         0.17 o                         
  -2   1   8         49.39         49.96         0.36 o                         
  -1   1   8          8.67          2.02         0.06 o                         
   0   1   8       1965.88       2005.90        17.08 o                         
   1   1   8        137.12        152.60         1.01 o                         
   2   1   8         87.28         83.60         0.49 o                         
   3   1   8          0.13         -0.13         0.13 o                         
   4   1   8         37.16         39.99         0.49 o                         
   5   1   8          0.12          0.89         0.35 o                         
   6   1   8          4.11          3.16         0.62 o                         
  -6   2   8          1.38          1.02         0.61 o                         
  -5   2   8         82.10         85.50         1.41 o                         
  -4   2   8        134.67        134.07         1.13 o                         
  -3   2   8         31.27         30.79         0.35 o                         
  -2   2   8         65.67         72.94         0.49 o                         
  -1   2   8       1101.53       1167.02        13.77 o                         
   0   2   8        331.06        373.49         2.68 o                         
   1   2   8        141.41        151.17         1.13 o                         
   2   2   8         21.22         20.01         0.18 o                         
   3   2   8        207.55        214.69         1.49 o                         
   4   2   8         15.66         20.11         0.59 o                         
   5   2   8          2.51          3.85         0.38 o                         
   6   2   8          0.40          0.05         0.67 o                         
  -6   3   8          0.37         -0.49         0.71 o                         
  -5   3   8         14.72         15.93         0.59 o                         
  -4   3   8          7.20          8.11         0.27 o                         
  -3   3   8         31.44         32.44         0.40 o                         
  -2   3   8         32.22         31.08         0.26 o                         
  -1   3   8        805.93        882.18         7.34 o                         
   0   3   8        469.77        540.99         3.59 o                         
   1   3   8          4.90          4.35         0.12 o                         
   2   3   8          1.77          0.70         0.08 o                         
   3   3   8         17.06         18.59         0.29 o                         
   4   3   8         39.87         44.86         0.63 o                         
   5   3   8         27.76         31.52         0.99 o                         
   6   3   8          3.48          4.08         0.70 o                         
  -6   4   8          0.98          1.18         0.75 o                         
  -5   4   8          2.05          2.31         0.36 o                         
  -4   4   8          7.53          7.35         0.40 o                         
  -3   4   8          0.22          0.59         0.13 o                         
  -2   4   8         16.45         18.52         0.21 o                         
  -1   4   8        148.46        194.88         1.24 o                         
   0   4   8         87.19         96.73         0.70 o                         
   1   4   8        237.00        251.91         1.49 o                         
   2   4   8        169.19        165.37         0.96 o                         
   3   4   8          0.49          0.63         0.13 o                         
   4   4   8        171.30        173.88         1.51 o                         
   5   4   8          2.93          4.24         0.35 o                         
   6   4   8          1.20          2.06         0.73 o                         
  -6   5   8          3.51          2.70         0.88 o                         
  -5   5   8          2.52          3.10         0.46 o                         
  -4   5   8         42.33         41.10         0.60 o                         
  -3   5   8          0.60         -0.08         0.12 o                         
  -2   5   8         56.70         59.98         0.58 o                         
  -1   5   8        127.96        125.53         0.81 o                         
   0   5   8        704.71        764.83         5.26 o                         
   1   5   8         84.68         89.45         0.57 o                         
   2   5   8          6.02          5.07         0.11 o                         
   3   5   8         31.20         34.08         0.37 o                         
   4   5   8          2.70          3.26         0.25 o                         
   5   5   8          7.88          7.46         0.43 o                         
  -5   6   8         14.75         13.41         0.58 o                         
  -4   6   8          0.20          0.68         0.27 o                         
  -3   6   8         30.93         23.23         0.35 o                         
  -2   6   8        187.40        172.69         1.34 o                         
  -1   6   8         38.90         35.88         0.27 o                         
   0   6   8         76.42         74.30         0.55 o                         
   1   6   8          6.33         10.21         0.15 o                         
   2   6   8          0.12          0.55         0.10 o                         
   3   6   8          0.54          0.32         0.16 o                         
   4   6   8          3.67          2.83         0.26 o                         
   5   6   8          1.07          1.27         0.41 o                         
  -5   7   8          4.26          4.80         0.53 o                         
  -4   7   8         77.66         74.06         1.11 o                         
  -3   7   8         23.47         21.26         0.43 o                         
  -2   7   8        146.52        161.10         1.34 o                         
  -1   7   8        168.59        167.46         1.30 o                         
   0   7   8         55.40         47.97         0.36 o                         
   1   7   8         14.29         13.88         0.19 o                         
   2   7   8         67.44         70.20         0.52 o                         
   3   7   8         10.21         11.25         0.29 o                         
   4   7   8          0.01         -0.27         0.28 o                         
   5   7   8          1.26          0.82         0.43 o                         
  -5   8   8          5.03          4.25         0.56 o                         
  -4   8   8          1.91          2.36         0.36 o                         
  -3   8   8          0.15          0.22         0.27 o                         
  -2   8   8         10.93          8.59         0.30 o                         
  -1   8   8        170.22        166.50         1.43 o                         
   0   8   8         55.60         54.04         0.49 o                         
   1   8   8          1.02          1.84         0.11 o                         
   2   8   8         97.83         90.29         0.71 o                         
   3   8   8          0.16          0.21         0.20 o                         
   4   8   8          0.76          0.70         0.30 o                         
   5   8   8         14.29         13.36         0.53 o                         
  -5   9   8          1.53          0.61         0.60 o                         
  -4   9   8          0.16          0.98         0.45 o                         
  -3   9   8         40.12         38.64         0.72 o                         
  -2   9   8          0.24          0.50         0.30 o                         
  -1   9   8        264.99        254.97         2.29 o                         
   0   9   8         47.32         43.81         0.42 o                         
   1   9   8        581.40        586.43         4.41 o                         
   2   9   8        215.90        215.37         1.61 o                         
   3   9   8          9.31          8.66         0.30 o                         
   4   9   8         33.94         33.28         0.81 o                         
   5   9   8         31.32         31.83         1.21 o                         
  -5  10   8         13.76         12.69         1.00 o                         
  -4  10   8          8.31          7.99         0.69 o                         
  -3  10   8         38.03         40.92         0.86 o                         
  -2  10   8         39.91         40.45         0.56 o                         
  -1  10   8         53.89         48.93         0.51 o                         
   0  10   8        250.24        247.95         1.99 o                         
   1  10   8        912.62        883.91         6.63 o                         
   2  10   8         80.69         84.07         0.78 o                         
   3  10   8         15.44         16.28         0.45 o                         
   4  10   8         10.07         10.08         0.43 o                         
   5  10   8          0.01         -0.68         0.68 o                         
  -5  11   8          1.56          1.20         1.04 o                         
  -4  11   8         24.01         24.65         1.28 o                         
  -3  11   8         80.05         88.61         1.40 o                         
  -2  11   8          8.53          7.61         0.32 o                         
  -1  11   8          0.02          0.22         0.15 o                         
   0  11   8          3.63          4.40         0.15 o                         
   1  11   8        175.59        177.19         1.46 o                         
   2  11   8        128.29        127.82         1.24 o                         
   3  11   8          0.15          0.43         0.26 o                         
   4  11   8          0.01          0.35         0.47 o                         
  -4  12   8          2.15          1.54         0.74 o                         
  -3  12   8         52.03         55.09         1.18 o                         
  -2  12   8         91.82         92.11         1.29 o                         
  -1  12   8         23.08         23.75         0.37 o                         
   0  12   8          9.46          8.83         0.26 o                         
   1  12   8         82.52         82.18         0.83 o                         
   2  12   8         79.96         76.93         0.90 o                         
   3  12   8         11.88         12.05         0.56 o                         
   4  12   8          0.04          0.39         0.50 o                         
  -4  13   8          0.95          0.89         0.84 o                         
  -3  13   8         37.90         39.67         1.24 o                         
  -2  13   8          0.55          0.23         0.28 o                         
  -1  13   8          4.35          4.62         0.21 o                         
   0  13   8          6.76          6.81         0.23 o                         
   1  13   8          0.09         -0.21         0.21 o                         
   2  13   8          0.00          0.50         0.33 o                         
   3  13   8         28.14         31.79         1.17 o                         
   4  13   8         13.25         13.53         0.69 o                         
  -4  14   8          0.33          0.57         1.10 o                         
  -3  14   8          0.03          0.28         0.70 o                         
  -2  14   8         66.52         70.25         1.09 o                         
  -1  14   8         35.12         37.54         0.67 o                         
   0  14   8         12.16         11.08         0.35 o                         
   1  14   8         25.86         23.92         0.57 o                         
   2  14   8         55.65         57.56         1.66 o                         
   3  14   8         41.41         46.28         1.14 o                         
   4  14   8          0.76          1.00         0.87 o                         
  -3  15   8         24.96         27.67         1.37 o                         
  -2  15   8         42.92         45.90         1.23 o                         
  -1  15   8          0.43          0.69         0.31 o                         
   0  15   8          0.28          0.14         0.33 o                         
   1  15   8         41.46         40.31         1.38 o                         
   2  15   8        156.20        166.94         2.77 o                         
   3  15   8         50.92         55.52         1.66 o                         
  -3  16   8         13.46         15.70         0.96 o                         
  -2  16   8          3.85          5.67         0.69 o                         
  -1  16   8         12.38         13.05         0.60 o                         
   0  16   8         13.96         13.29         0.58 o                         
   1  16   8         24.45         23.18         1.11 o                         
   2  16   8        162.22        176.73         3.01 o                         
   3  16   8         19.04         20.84         2.12 o                         
  -2  17   8         54.66         62.73         1.95 o                         
  -1  17   8          6.21          6.97         0.51 o                         
   0  17   8          0.61          0.87         0.48 o                         
   1  17   8          3.58          4.37         0.77 o                         
   2  17   8          2.06          2.93         0.80 o                         
  -1  18   8         51.22         51.36         1.64 o                         
   0  18   8          0.20         -0.37         0.64 o                         
   1  18   8          1.73          1.36         0.85 o                         
  -5   0   9         21.72         23.27         1.05 o                         
  -3   0   9        848.09        835.57         9.32 o                         
  -1   0   9        625.82        630.29         6.40 o                         
   1   0   9         28.22         34.63         0.35 o                         
   3   0   9         18.79         18.26         0.41 o                         
   5   0   9          6.85          7.72         0.54 o                         
  -6   1   9          0.01         -0.66         0.66 o                         
  -5   1   9         12.06         13.34         0.91 o                         
  -4   1   9        167.71        168.62         2.21 o                         
  -3   1   9         43.32         40.32         0.71 o                         
  -2   1   9         15.15         10.28         0.16 o                         
  -1   1   9        250.97        248.78         2.74 o                         
   0   1   9         85.88        102.78         0.82 o                         
   1   1   9        627.83        631.82         6.28 o                         
   2   1   9          0.84          0.13         0.08 o                         
   3   1   9         12.27         12.77         0.26 o                         
   4   1   9          0.23          0.63         0.22 o                         
   5   1   9          9.92         10.22         0.41 o                         
   6   1   9          0.69          1.22         0.58 o                         
  -6   2   9          2.39          1.33         0.64 o                         
  -5   2   9         46.20         51.42         0.92 o                         
  -4   2   9          1.31          2.38         0.28 o                         
  -3   2   9         81.31         81.18         0.68 o                         
  -2   2   9         41.11         34.01         0.30 o                         
  -1   2   9        240.74        264.46         1.85 o                         
   0   2   9         17.92         21.77         0.24 o                         
   1   2   9         91.21         87.10         0.60 o                         
   2   2   9         30.12         30.96         0.23 o                         
   3   2   9         57.17         55.18         0.47 o                         
   4   2   9         72.25         68.87         0.69 o                         
   5   2   9         61.69         66.92         0.99 o                         
   6   2   9          6.54          6.96         0.65 o                         
  -6   3   9          4.46          3.06         0.76 o                         
  -5   3   9          9.65         10.76         0.45 o                         
  -4   3   9          0.20          0.48         0.23 o                         
  -3   3   9         16.35         14.89         0.28 o                         
  -2   3   9          1.89          2.05         0.10 o                         
  -1   3   9        298.28        302.81         2.20 o                         
   0   3   9         93.44        110.66         0.83 o                         
   1   3   9        300.88        319.11         2.11 o                         
   2   3   9          5.96          7.46         0.16 o                         
   3   3   9          7.99          7.27         0.19 o                         
   4   3   9         52.17         50.04         0.58 o                         
   5   3   9        148.69        148.17         1.54 o                         
   6   3   9         19.65         18.23         0.71 o                         
  -6   4   9          0.23         -0.57         0.77 o                         
  -5   4   9          1.63          1.80         0.38 o                         
  -4   4   9         30.91         28.83         0.50 o                         
  -3   4   9        102.20         93.10         0.79 o                         
  -2   4   9         88.75         84.55         0.64 o                         
  -1   4   9         57.47         64.98         0.49 o                         
   0   4   9          0.12          0.29         0.06 o                         
   1   4   9        647.03        659.31         4.01 o                         
   2   4   9         97.04        105.19         0.67 o                         
   3   4   9         40.42         40.06         0.39 o                         
   4   4   9         18.07         20.81         0.46 o                         
   5   4   9        106.77        103.63         1.13 o                         
  -5   5   9         17.32         15.97         0.64 o                         
  -4   5   9          5.95          4.53         0.30 o                         
  -3   5   9        114.67         99.89         0.88 o                         
  -2   5   9         32.83         27.38         0.30 o                         
  -1   5   9         58.39         76.22         0.52 o                         
   0   5   9         54.78         51.59         0.42 o                         
   1   5   9        233.47        269.70         1.70 o                         
   2   5   9         99.19         98.81         0.63 o                         
   3   5   9          0.34          0.39         0.13 o                         
   4   5   9         17.92         18.96         0.49 o                         
   5   5   9          6.19          6.06         0.44 o                         
  -5   6   9         35.08         35.82         1.20 o                         
  -4   6   9        106.67         96.90         1.20 o                         
  -3   6   9        131.96        115.15         1.05 o                         
  -2   6   9         18.25         22.13         0.32 o                         
  -1   6   9         16.06         17.14         0.19 o                         
   0   6   9        120.67        110.17         0.83 o                         
   1   6   9        239.90        239.17         1.68 o                         
   2   6   9        132.27        128.19         0.86 o                         
   3   6   9         23.31         26.33         0.36 o                         
   4   6   9          0.03         -0.26         0.26 o                         
   5   6   9         22.17         22.25         0.71 o                         
  -5   7   9         41.86         42.08         1.26 o                         
  -4   7   9         10.37         10.58         0.52 o                         
  -3   7   9         73.48         61.05         0.80 o                         
  -2   7   9          7.01          5.14         0.19 o                         
  -1   7   9       1381.07       1323.96         9.88 o                         
   0   7   9       1093.75       1041.89         7.15 o                         
   1   7   9        170.22        174.50         1.36 o                         
   2   7   9         32.22         32.15         0.36 o                         
   3   7   9          3.11          3.43         0.22 o                         
   4   7   9          0.21          0.00         0.29 o                         
   5   7   9          3.92          3.93         0.47 o                         
  -5   8   9          1.73          2.45         0.58 o                         
  -4   8   9          0.04          0.71         0.42 o                         
  -3   8   9         66.42         67.56         0.93 o                         
  -2   8   9          1.32          0.78         0.23 o                         
  -1   8   9        590.01        578.37         5.20 o                         
   0   8   9        701.60        672.53         5.03 o                         
   1   8   9        106.14        105.99         0.85 o                         
   2   8   9          4.36          3.83         0.16 o                         
   3   8   9         93.52         89.59         0.91 o                         
   4   8   9         58.32         58.56         0.80 o                         
   5   8   9          0.61          0.68         0.50 o                         
  -5   9   9          7.88          6.62         0.91 o                         
  -4   9   9          1.36         -0.17         0.86 o                         
  -3   9   9          8.14          8.34         0.41 o                         
  -2   9   9         21.97         20.30         0.39 o                         
  -1   9   9        121.68        116.25         1.03 o                         
   0   9   9        104.89        102.77         0.87 o                         
   1   9   9          7.24          6.18         0.26 o                         
   2   9   9          4.59          4.38         0.17 o                         
   3   9   9         20.69         19.30         0.45 o                         
   4   9   9         35.32         34.47         0.73 o                         
   5   9   9          8.39          7.94         0.69 o                         
  -5  10   9          0.03         -0.63         1.25 o                         
  -4  10   9          0.94         -0.63         0.63 o                         
  -3  10   9         22.10         24.50         0.75 o                         
  -2  10   9          0.50          0.30         0.20 o                         
  -1  10   9        100.87        100.66         0.97 o                         
   0  10   9          8.28          6.52         0.20 o                         
   1  10   9          1.35          1.48         0.19 o                         
   2  10   9         23.90         23.37         0.45 o                         
   3  10   9         31.92         30.77         0.54 o                         
   4  10   9         11.27          9.89         0.42 o                         
   5  10   9          0.03          0.15         0.72 o                         
  -4  11   9          0.32         -0.68         0.68 o                         
  -3  11   9          1.14          1.28         0.42 o                         
  -2  11   9         32.09         34.25         0.62 o                         
  -1  11   9         16.04         15.03         0.36 o                         
   0  11   9          9.21          9.37         0.25 o                         
   1  11   9          1.14          0.83         0.16 o                         
   2  11   9          5.89          8.66         0.60 o                         
   3  11   9         49.71         49.66         0.70 o                         
   4  11   9          0.04         -0.29         0.40 o                         
  -4  12   9          6.51          6.31         0.79 o                         
  -3  12   9          2.35          1.53         0.67 o                         
  -2  12   9          0.07          0.58         0.30 o                         
  -1  12   9        136.62        137.98         1.41 o                         
   0  12   9         16.55         16.24         0.32 o                         
   1  12   9         76.27         75.92         0.79 o                         
   2  12   9          6.56          6.62         0.27 o                         
   3  12   9         11.90         12.85         0.69 o                         
   4  12   9          1.22          0.65         0.53 o                         
  -4  13   9          4.38          5.12         0.89 o                         
  -3  13   9          6.82          7.33         0.67 o                         
  -2  13   9         40.16         41.65         1.37 o                         
  -1  13   9          3.05          3.60         0.23 o                         
   0  13   9          7.90          8.50         0.28 o                         
   1  13   9         21.02         18.79         0.40 o                         
   2  13   9         37.99         39.27         0.86 o                         
   3  13   9          9.31         11.63         0.59 o                         
   4  13   9          0.92          1.90         0.59 o                         
  -4  14   9          9.06          9.23         1.04 o                         
  -3  14   9          0.00         -0.20         0.67 o                         
  -2  14   9          1.66          2.19         0.35 o                         
  -1  14   9         17.09         17.69         0.45 o                         
   0  14   9          0.23         -0.10         0.23 o                         
   1  14   9          1.38          0.68         0.29 o                         
   2  14   9         23.44         24.71         1.09 o                         
   3  14   9          0.28          1.51         0.61 o                         
  -3  15   9          0.66          1.02         0.75 o                         
  -2  15   9         16.55         17.97         0.72 o                         
  -1  15   9          0.05          0.21         0.43 o                         
   0  15   9         17.60         15.06         0.59 o                         
   1  15   9          0.27         -0.54         0.54 o                         
   2  15   9         30.93         37.29         1.27 o                         
   3  15   9         16.90         21.44         1.40 o                         
  -3  16   9          4.50          3.40         1.04 o                         
  -2  16   9         35.04         39.24         1.37 o                         
  -1  16   9         61.56         63.91         1.72 o                         
   0  16   9          0.01         -0.35         0.35 o                         
   1  16   9         46.28         45.20         0.99 o                         
   2  16   9          0.12         -0.33         0.75 o                         
  -2  17   9         80.89         87.47         2.29 o                         
  -1  17   9         35.30         37.39         1.08 o                         
   0  17   9          6.89          7.67         0.55 o                         
   1  17   9          2.11          2.93         0.80 o                         
   2  17   9         25.24         26.15         1.33 o                         
  -1  18   9        118.54        128.89         2.77 o                         
   0  18   9          2.73          3.23         0.71 o                         
   1  18   9         10.02          9.89         0.95 o                         
  -6   0  10         14.41         16.09         1.17 o                         
  -4   0  10        946.71        927.16        11.58 o                         
  -2   0  10         86.74         75.33         0.75 o                         
   0   0  10        180.35        232.15         4.45 o                         
   2   0  10         69.23         78.84         0.78 o                         
   4   0  10          4.37          4.17         0.33 o                         
   6   0  10          7.49          7.41         0.85 o                         
  -6   1  10          0.03          0.25         0.65 o                         
  -5   1  10          0.03          0.01         0.47 o                         
  -4   1  10          5.24         13.90         0.54 o                         
  -3   1  10       1654.18       1613.97        18.30 o                         
  -2   1  10         30.88         36.19         0.33 o                         
  -1   1  10        392.79        461.90         3.08 o                         
   0   1  10        851.43        877.45         8.66 o                         
   1   1  10        349.55        420.58         2.48 o                         
   2   1  10          6.19          7.50         0.17 o                         
   3   1  10         27.19         28.69         0.34 o                         
   4   1  10         34.07         32.71         0.51 o                         
   5   1  10         36.68         40.21         0.86 o                         
   6   1  10          4.00          2.92         0.74 o                         
  -6   2  10          0.60         -0.52         0.68 o                         
  -5   2  10          0.03         -0.39         0.39 o                         
  -4   2  10         96.58         96.15         1.01 o                         
  -3   2  10          1.97          2.37         0.16 o                         
  -2   2  10         94.71         97.73         0.74 o                         
  -1   2  10        160.63        184.55         1.31 o                         
   0   2  10        376.29        447.76         3.52 o                         
   1   2  10       1216.82       1219.48         7.12 o                         
   2   2  10         36.94         43.88         0.40 o                         
   3   2  10         16.86         14.09         0.28 o                         
   4   2  10          0.50         -0.02         0.22 o                         
   5   2  10         66.01         68.11         0.94 o                         
  -6   3  10          0.56         -0.18         0.76 o                         
  -5   3  10          0.95          0.44         0.38 o                         
  -4   3  10          3.96          4.38         0.27 o                         
  -3   3  10          0.29          0.27         0.14 o                         
  -2   3  10          1.20          1.79         0.11 o                         
  -1   3  10         21.42         23.80         0.22 o                         
   0   3  10        138.26        164.38         1.21 o                         
   1   3  10         40.78         49.65         0.34 o                         
   2   3  10          0.65          1.02         0.10 o                         
   3   3  10          1.80          1.49         0.16 o                         
   4   3  10         69.42         66.10         0.69 o                         
   5   3  10          0.15          1.55         0.38 o                         
  -6   4  10          0.59         -1.01         1.05 o                         
  -5   4  10          6.13          5.59         0.42 o                         
  -4   4  10          1.32          1.22         0.25 o                         
  -3   4  10          0.33          0.07         0.15 o                         
  -2   4  10         27.48         20.15         0.28 o                         
  -1   4  10          1.48          2.43         0.10 o                         
   0   4  10          0.61          0.38         0.07 o                         
   1   4  10         10.67         13.51         0.18 o                         
   2   4  10          2.41          2.30         0.11 o                         
   3   4  10         16.05         15.92         0.28 o                         
   4   4  10          0.26          0.05         0.24 o                         
   5   4  10         17.33         19.29         0.80 o                         
  -5   5  10          1.89          2.09         0.51 o                         
  -4   5  10         15.73         16.28         0.47 o                         
  -3   5  10         11.57         10.06         0.28 o                         
  -2   5  10          7.33         10.41         0.22 o                         
  -1   5  10        148.46        144.51         0.94 o                         
   0   5  10          5.24          4.22         0.11 o                         
   1   5  10         38.45         41.34         0.33 o                         
   2   5  10          7.38          7.63         0.23 o                         
   3   5  10         15.32         17.43         0.30 o                         
   4   5  10          1.14          0.92         0.23 o                         
   5   5  10          0.35          0.27         0.43 o                         
  -5   6  10          1.62          2.07         0.52 o                         
  -4   6  10         13.29         14.36         0.54 o                         
  -3   6  10         54.85         49.50         0.64 o                         
  -2   6  10          3.31          2.32         0.18 o                         
  -1   6  10        225.76        239.44         1.83 o                         
   0   6  10        254.70        255.71         2.27 o                         
   1   6  10         24.59         27.66         0.27 o                         
   2   6  10          0.16          0.82         0.12 o                         
   3   6  10         29.72         30.34         0.42 o                         
   4   6  10          2.38          2.32         0.30 o                         
   5   6  10         10.94         10.65         0.50 o                         
  -5   7  10          6.14          7.57         0.67 o                         
  -4   7  10          1.86          2.98         0.54 o                         
  -3   7  10          0.36          0.53         0.31 o                         
  -2   7  10         67.59         58.05         0.63 o                         
  -1   7  10          5.11          2.34         0.12 o                         
   0   7  10          3.48          2.81         0.11 o                         
   1   7  10        127.93        131.33         1.00 o                         
   2   7  10          0.91          1.53         0.14 o                         
   3   7  10         14.67         16.35         0.39 o                         
   4   7  10          1.89          1.22         0.31 o                         
   5   7  10          0.29          0.52         0.48 o                         
  -5   8  10         18.35         19.34         1.26 o                         
  -4   8  10          7.67          6.34         0.61 o                         
  -3   8  10          0.46          0.72         0.28 o                         
  -2   8  10          0.01          0.12         0.20 o                         
  -1   8  10         92.12         77.00         0.82 o                         
   0   8  10          4.45          7.76         0.38 o                         
   1   8  10         10.45         11.78         0.25 o                         
   2   8  10         13.17         15.44         0.27 o                         
   3   8  10          2.73          2.82         0.22 o                         
   4   8  10          9.55          9.14         0.44 o                         
   5   8  10          2.82          2.85         0.56 o                         
  -5   9  10         39.39         38.25         1.78 o                         
  -4   9  10          0.39         -0.34         0.66 o                         
  -3   9  10         61.90         61.04         1.07 o                         
  -2   9  10          0.81          1.04         0.20 o                         
  -1   9  10         15.79         16.56         0.30 o                         
   0   9  10         26.33         22.87         0.31 o                         
   1   9  10        128.33        129.41         0.99 o                         
   2   9  10         51.41         50.00         0.55 o                         
   3   9  10          4.28          5.13         0.26 o                         
   4   9  10          6.41          6.44         0.40 o                         
   5   9  10          0.96          0.79         0.58 o                         
  -5  10  10          5.43          3.71         1.00 o                         
  -4  10  10          1.23         -0.21         0.71 o                         
  -3  10  10         32.81         34.84         0.88 o                         
  -2  10  10          9.22          6.60         0.29 o                         
  -1  10  10         92.43         90.50         0.83 o                         
   0  10  10         95.65         93.40         0.90 o                         
   1  10  10         10.10          8.02         0.26 o                         
   2  10  10        227.97        235.18         2.05 o                         
   3  10  10        205.24        207.17         1.87 o                         
   4  10  10          1.42          0.68         0.41 o                         
   5  10  10          0.94          0.61         0.83 o                         
  -4  11  10         58.32         59.16         1.62 o                         
  -3  11  10          2.72          1.88         0.51 o                         
  -2  11  10         98.80        106.18         1.53 o                         
  -1  11  10        125.77        127.71         1.30 o                         
   0  11  10          0.30          0.18         0.16 o                         
   1  11  10          6.56          6.18         0.22 o                         
   2  11  10        562.13        563.12         5.01 o                         
   3  11  10        151.15        156.85         1.57 o                         
   4  11  10          4.74          6.62         0.48 o                         
  -4  12  10          2.91          2.67         0.78 o                         
  -3  12  10          2.06          1.92         0.72 o                         
  -2  12  10        205.83        223.10         3.61 o                         
  -1  12  10          0.15          1.11         0.21 o                         
   0  12  10          5.17          5.91         0.21 o                         
   1  12  10         54.26         53.08         0.66 o                         
   2  12  10         92.58         91.53         0.96 o                         
   3  12  10         44.66         43.37         0.87 o                         
   4  12  10         19.30         18.40         0.96 o                         
  -4  13  10          4.19          3.53         0.92 o                         
  -3  13  10          0.06         -0.35         0.73 o                         
  -2  13  10         11.97         14.86         0.59 o                         
  -1  13  10        262.70        271.76         2.64 o                         
   0  13  10         51.45         55.00         0.78 o                         
   1  13  10          2.84          2.95         0.25 o                         
   2  13  10          3.38          3.90         0.42 o                         
   3  13  10        121.68        116.78         1.63 o                         
   4  13  10         10.12         12.27         0.69 o                         
  -3  14  10          4.04          4.29         0.75 o                         
  -2  14  10         13.55         13.54         0.74 o                         
  -1  14  10          5.33          6.31         0.31 o                         
   0  14  10         70.12         72.70         0.92 o                         
   1  14  10          0.26          0.33         0.34 o                         
   2  14  10         33.53         33.48         1.15 o                         
   3  14  10         66.83         74.38         1.79 o                         
  -3  15  10          2.83          2.80         0.82 o                         
  -2  15  10         24.01         23.68         0.86 o                         
  -1  15  10          5.13          6.71         0.36 o                         
   0  15  10          9.66          9.52         0.38 o                         
   1  15  10          5.45          5.18         0.50 o                         
   2  15  10          5.20          3.93         0.68 o                         
   3  15  10         66.13         70.64         2.27 o                         
  -2  16  10         13.26         13.22         0.76 o                         
  -1  16  10          0.97          0.88         0.43 o                         
   0  16  10         42.43         40.15         0.86 o                         
   1  16  10         10.16         11.33         0.60 o                         
   2  16  10          3.44          2.57         0.75 o                         
  -2  17  10          1.27          0.23         0.87 o                         
  -1  17  10          3.41          3.59         0.58 o                         
   0  17  10          0.37          0.69         0.51 o                         
   1  17  10          2.62          2.26         0.80 o                         
   2  17  10          5.41          6.70         0.94 o                         
   0  18  10         11.33         14.23         0.87 o                         
  -5   0  11         11.68         11.41         0.72 o                         
  -3   0  11         24.91         28.89         0.57 o                         
  -1   0  11          7.58          6.44         0.21 o                         
   1   0  11        102.23        106.44         1.00 o                         
   3   0  11         31.66         33.81         0.55 o                         
   5   0  11          1.24          1.65         0.61 o                         
  -6   1  11          0.02         -0.29         0.70 o                         
  -5   1  11          1.38          0.94         0.48 o                         
  -4   1  11          4.87          5.16         0.26 o                         
  -3   1  11          6.05         10.53         0.57 o                         
  -2   1  11          1.30          0.90         0.12 o                         
  -1   1  11        320.13        296.86         2.16 o                         
   0   1  11          4.17          9.12         0.31 o                         
   1   1  11        178.73        186.93         1.20 o                         
   2   1  11          3.29          3.88         0.16 o                         
   3   1  11          2.63          3.40         0.17 o                         
   4   1  11          0.00         -0.23         0.23 o                         
   5   1  11          1.66          2.20         0.40 o                         
  -6   2  11          7.94          7.60         0.77 o                         
  -5   2  11          9.05         10.29         0.58 o                         
  -4   2  11          7.46          6.74         0.28 o                         
  -3   2  11         85.23         82.83         0.81 o                         
  -2   2  11        187.68        186.55         1.46 o                         
  -1   2  11         15.54          6.77         0.17 o                         
   0   2  11        156.23        170.79         1.17 o                         
   1   2  11         51.85         52.36         0.41 o                         
   2   2  11         15.37         15.90         0.25 o                         
   3   2  11         74.35         75.46         0.62 o                         
   4   2  11         15.00         15.13         0.38 o                         
   5   2  11          1.88          1.49         0.40 o                         
  -5   3  11          1.81          2.15         0.42 o                         
  -4   3  11         74.86         75.56         0.92 o                         
  -3   3  11          0.74          1.51         0.18 o                         
  -2   3  11        118.08        127.85         1.03 o                         
  -1   3  11         27.85         33.01         0.30 o                         
   0   3  11        143.93        154.17         1.06 o                         
   1   3  11          0.44          1.77         0.09 o                         
   2   3  11          4.89          5.70         0.15 o                         
   3   3  11          0.05         -0.02         0.15 o                         
   4   3  11          0.09         -0.24         0.24 o                         
   5   3  11          0.43          0.48         0.41 o                         
  -5   4  11          4.86          5.28         0.45 o                         
  -4   4  11         52.13         50.16         0.72 o                         
  -3   4  11         17.97         17.56         0.38 o                         
  -2   4  11        147.65        126.64         1.12 o                         
  -1   4  11         39.78         43.21         0.35 o                         
   0   4  11        356.48        364.70         2.45 o                         
   1   4  11          0.06          0.57         0.08 o                         
   2   4  11         76.57         76.70         0.59 o                         
   3   4  11         32.03         31.01         0.37 o                         
   4   4  11          0.43         -0.20         0.25 o                         
   5   4  11         32.24         30.73         0.90 o                         
  -5   5  11          4.85          4.52         0.53 o                         
  -4   5  11         29.65         26.57         0.62 o                         
  -3   5  11        226.72        195.04         1.70 o                         
  -2   5  11         44.96         32.52         0.37 o                         
  -1   5  11          0.39          0.09         0.10 o                         
   0   5  11         79.55         78.73         0.57 o                         
   1   5  11         89.57         82.56         0.60 o                         
   2   5  11        406.85        418.44         2.82 o                         
   3   5  11         63.46         62.18         0.59 o                         
   4   5  11          1.24          0.43         0.25 o                         
   5   5  11         14.43         14.79         0.55 o                         
  -5   6  11          6.92          5.82         0.80 o                         
  -4   6  11         45.05         44.30         0.97 o                         
  -3   6  11         13.99         15.44         0.42 o                         
  -2   6  11        307.41        246.11         1.99 o                         
  -1   6  11        129.97        115.93         0.89 o                         
   0   6  11        610.53        628.84         5.25 o                         
   1   6  11        994.52        980.88         7.68 o                         
   2   6  11         43.73         46.66         0.41 o                         
   3   6  11          0.75          0.74         0.19 o                         
   4   6  11          0.73          0.51         0.31 o                         
   5   6  11          3.05          3.57         0.50 o                         
  -5   7  11         21.79         22.79         1.28 o                         
  -4   7  11         21.88         22.51         1.05 o                         
  -3   7  11         70.72         56.51         0.94 o                         
  -2   7  11         65.84         49.08         0.56 o                         
  -1   7  11         36.32         25.76         0.30 o                         
   0   7  11        288.90        278.89         2.23 o                         
   1   7  11        744.43        709.87         5.34 o                         
   2   7  11        166.70        166.37         1.33 o                         
   3   7  11        101.21         99.39         0.94 o                         
   4   7  11          0.79          0.40         0.35 o                         
   5   7  11         16.47         16.73         0.61 o                         
  -5   8  11         27.55         25.31         1.36 o                         
  -4   8  11         10.85          7.82         0.90 o                         
  -3   8  11         23.16         21.48         0.71 o                         
  -2   8  11         86.51         73.50         0.85 o                         
  -1   8  11          4.98          8.42         0.24 o                         
   0   8  11        719.18        694.39         4.79 o                         
   1   8  11        276.74        268.36         2.86 o                         
   2   8  11         34.80         35.57         0.42 o                         
   3   8  11          2.60          2.94         0.25 o                         
   4   8  11         10.48         10.88         0.41 o                         
   5   8  11         14.98         15.26         0.63 o                         
  -5   9  11          0.03         -0.41         0.96 o                         
  -4   9  11         18.14         17.22         0.81 o                         
  -3   9  11         13.25         13.57         0.71 o                         
  -2   9  11         76.89         83.55         1.26 o                         
  -1   9  11          4.63          3.88         0.15 o                         
   0   9  11         55.58         53.69         0.49 o                         
   1   9  11         13.67         11.94         0.29 o                         
   2   9  11         11.12         11.71         0.33 o                         
   3   9  11          5.85          6.81         0.29 o                         
   4   9  11         45.38         44.74         0.84 o                         
   5   9  11         13.27         12.10         0.66 o                         
  -5  10  11          5.54          3.92         1.11 o                         
  -4  10  11          6.09          5.36         0.80 o                         
  -3  10  11          0.01         -0.48         0.48 o                         
  -2  10  11         34.50         33.82         0.73 o                         
  -1  10  11          1.60          1.31         0.15 o                         
   0  10  11         88.03         83.35         0.78 o                         
   1  10  11          9.43          8.34         0.22 o                         
   2  10  11         37.87         37.23         0.51 o                         
   3  10  11         14.18         19.03         0.55 o                         
   4  10  11          0.11          0.57         0.47 o                         
  -4  11  11          3.07          3.87         0.78 o                         
  -3  11  11          0.09         -0.59         0.59 o                         
  -2  11  11          0.65          0.21         0.32 o                         
  -1  11  11          3.01          3.60         0.22 o                         
   0  11  11          0.00          0.32         0.16 o                         
   1  11  11          0.69          0.95         0.18 o                         
   2  11  11          6.96          7.50         0.33 o                         
   3  11  11          7.16          9.81         0.39 o                         
   4  11  11          0.39          0.75         0.46 o                         
  -4  12  11          1.56          2.37         0.85 o                         
  -3  12  11          0.10         -0.61         0.61 o                         
  -2  12  11          0.35          0.52         0.38 o                         
  -1  12  11         18.34         18.66         0.45 o                         
   0  12  11          0.75          1.02         0.18 o                         
   1  12  11          5.72          5.40         0.25 o                         
   2  12  11          0.02         -0.24         0.24 o                         
   3  12  11          2.78          3.58         0.38 o                         
   4  12  11          0.06          1.16         0.54 o                         
  -4  13  11          0.63         -0.06         0.92 o                         
  -3  13  11         52.74         56.31         1.52 o                         
  -2  13  11          0.51          0.49         0.48 o                         
  -1  13  11          0.11          0.43         0.28 o                         
   0  13  11         13.84         14.80         0.44 o                         
   1  13  11          6.60          6.58         0.29 o                         
   2  13  11          6.57          7.02         0.34 o                         
   3  13  11          0.08          0.20         0.45 o                         
   4  13  11          0.01          0.67         0.64 o                         
  -3  14  11          8.95          8.46         0.80 o                         
  -2  14  11         14.09         15.44         0.68 o                         
  -1  14  11         16.22         16.34         0.56 o                         
   0  14  11         25.68         26.45         0.57 o                         
   1  14  11         13.15         12.08         0.45 o                         
   2  14  11         30.35         27.16         0.89 o                         
   3  14  11         11.14         13.42         1.30 o                         
  -3  15  11          0.30         -0.81         0.81 o                         
  -2  15  11          1.02          1.77         0.46 o                         
  -1  15  11          1.39          1.09         0.39 o                         
   0  15  11          5.33          5.52         0.41 o                         
   1  15  11         31.83         29.29         0.84 o                         
   2  15  11         18.68         17.17         0.84 o                         
   3  15  11         24.56         28.12         1.62 o                         
  -2  16  11         10.25         10.74         0.60 o                         
  -1  16  11          2.23          2.59         0.50 o                         
   0  16  11          0.00          0.44         0.46 o                         
   1  16  11          0.62          0.31         0.49 o                         
   2  16  11          0.12          0.03         0.76 o                         
  -1  17  11         52.44         54.93         1.35 o                         
   0  17  11         49.27         50.70         1.27 o                         
   1  17  11          2.87          2.63         0.85 o                         
  -4   0  12         41.96         44.42         1.19 o                         
  -2   0  12       3733.12       3416.41        34.48 o                         
   0   0  12         51.84         70.40         0.73 o                         
   2   0  12        985.69       1022.77        10.39 o                         
   4   0  12         16.87         18.18         0.66 o                         
  -5   1  12          8.29          8.33         0.47 o                         
  -4   1  12          1.09          1.00         0.25 o                         
  -3   1  12        658.80        640.48         6.07 o                         
  -2   1  12        721.98        703.24         6.55 o                         
  -1   1  12        275.99        264.55         1.80 o                         
   0   1  12        384.41        412.44         2.87 o                         
   1   1  12        327.15        335.89         2.12 o                         
   2   1  12        117.16        121.59         0.99 o                         
   3   1  12         66.00         69.29         0.66 o                         
   4   1  12          2.87          2.54         0.26 o                         
   5   1  12          4.02          3.92         0.42 o                         
  -5   2  12          1.96          1.74         0.43 o                         
  -4   2  12          6.76          6.27         0.29 o                         
  -3   2  12         42.70         38.21         0.55 o                         
  -2   2  12        516.83        481.48         3.65 o                         
  -1   2  12        136.10        110.44         0.81 o                         
   0   2  12        175.56        177.96         1.22 o                         
   1   2  12         53.41         55.14         0.42 o                         
   2   2  12          0.33          1.66         0.14 o                         
   3   2  12          2.48          2.81         0.18 o                         
   4   2  12          0.05         -0.11         0.24 o                         
   5   2  12         18.08         15.15         0.53 o                         
  -5   3  12         17.43         16.84         0.59 o                         
  -4   3  12          9.54          8.48         0.39 o                         
  -3   3  12         21.27         21.16         0.40 o                         
  -2   3  12         33.77         28.66         0.44 o                         
  -1   3  12         18.03         21.35         0.24 o                         
   0   3  12          4.22          8.68         0.16 o                         
   1   3  12          6.62          8.32         0.17 o                         
   2   3  12         98.55         97.54         0.76 o                         
   3   3  12          5.12          4.94         0.19 o                         
   4   3  12         32.57         31.93         0.55 o                         
   5   3  12          4.42          3.63         0.45 o                         
  -5   4  12          0.18         -0.27         0.58 o                         
  -4   4  12         13.08         12.94         0.49 o                         
  -3   4  12         11.95         11.66         0.34 o                         
  -2   4  12          8.34          6.46         0.34 o                         
  -1   4  12         19.35         21.83         0.31 o                         
   0   4  12        107.37        105.82         0.78 o                         
   1   4  12         19.58         17.18         0.26 o                         
   2   4  12         59.10         63.03         0.53 o                         
   3   4  12          0.56          0.97         0.17 o                         
   4   4  12          0.07         -0.14         0.26 o                         
   5   4  12          5.59          4.52         0.50 o                         
  -5   5  12          0.73         -0.23         0.73 o                         
  -4   5  12          1.20          1.11         0.34 o                         
  -3   5  12          0.00          0.33         0.19 o                         
  -2   5  12          6.21          6.79         0.26 o                         
  -1   5  12        143.31        127.19         1.12 o                         
   0   5  12        139.75        131.86         1.04 o                         
   1   5  12         66.27         65.44         0.52 o                         
   2   5  12          1.59          3.10         0.14 o                         
   3   5  12         13.79         15.52         0.32 o                         
   4   5  12          3.85          3.97         0.29 o                         
   5   5  12          0.25          0.33         0.49 o                         
  -5   6  12          9.08          8.68         0.85 o                         
  -4   6  12         17.53         16.31         0.72 o                         
  -3   6  12         31.64         29.05         0.44 o                         
  -2   6  12         20.20         19.03         0.31 o                         
  -1   6  12          1.61          0.70         0.11 o                         
   0   6  12         27.42         25.95         0.29 o                         
   1   6  12         81.04         85.05         0.69 o                         
   2   6  12          0.08          1.37         0.16 o                         
   3   6  12         14.03         14.61         0.39 o                         
   4   6  12          5.02          5.84         0.36 o                         
   5   6  12          0.08         -0.30         0.49 o                         
  -5   7  12          0.09          0.78         0.82 o                         
  -4   7  12          2.99          3.06         0.59 o                         
  -3   7  12          0.16          0.45         0.32 o                         
  -2   7  12         77.19         68.89         0.74 o                         
  -1   7  12         12.46         11.77         0.25 o                         
   0   7  12        145.69        130.33         1.04 o                         
   1   7  12         61.65         63.15         0.52 o                         
   2   7  12         20.63         22.73         0.57 o                         
   3   7  12          2.33          2.89         0.24 o                         
   4   7  12          2.74          2.82         0.38 o                         
   5   7  12          3.56          3.47         0.56 o                         
  -5   8  12          3.31          3.47         0.89 o                         
  -4   8  12         42.80         44.09         2.30 o                         
  -3   8  12          0.39          0.67         0.33 o                         
  -2   8  12         27.46         24.90         0.45 o                         
  -1   8  12          0.57          0.96         0.15 o                         
   0   8  12          4.38          4.89         0.14 o                         
   1   8  12         77.01         74.65         0.69 o                         
   2   8  12         45.45         45.01         0.53 o                         
   3   8  12          1.18          1.59         0.26 o                         
   4   8  12         15.63         15.74         0.51 o                         
   5   8  12          8.88         10.18         0.63 o                         
  -5   9  12          5.23          6.22         1.05 o                         
  -4   9  12         46.86         48.44         1.50 o                         
  -3   9  12          0.03         -0.45         0.45 o                         
  -2   9  12         45.59         43.90         0.70 o                         
  -1   9  12         14.87         12.39         0.27 o                         
   0   9  12          9.38         10.93         0.23 o                         
   1   9  12         27.67         27.08         0.38 o                         
   2   9  12          7.06          5.61         0.23 o                         
   3   9  12         15.44         18.02         0.57 o                         
   4   9  12         17.11         16.64         0.58 o                         
   5   9  12          5.94          4.17         1.21 o                         
  -4  10  12          3.29          2.12         0.72 o                         
  -3  10  12         63.08         66.71         1.44 o                         
  -2  10  12         15.21         16.25         0.60 o                         
  -1  10  12         21.41         21.23         0.37 o                         
   0  10  12          3.91          4.04         0.18 o                         
   1  10  12          9.69          9.41         0.24 o                         
   2  10  12          1.06          0.84         0.22 o                         
   3  10  12         97.82         97.92         1.11 o                         
   4  10  12          2.05          2.58         0.46 o                         
  -4  11  12         24.70         26.43         1.88 o                         
  -3  11  12          0.30         -0.16         0.55 o                         
  -2  11  12         14.98         15.00         0.71 o                         
  -1  11  12         40.26         44.37         0.69 o                         
   0  11  12        145.30        142.31         1.35 o                         
   1  11  12         45.50         45.93         0.57 o                         
   2  11  12          4.03          4.01         0.26 o                         
   3  11  12         67.27         67.59         0.99 o                         
   4  11  12         46.95         50.02         1.07 o                         
  -4  12  12         57.78         62.75         1.84 o                         
  -3  12  12         46.98         47.05         1.66 o                         
  -2  12  12          7.97          6.18         0.40 o                         
  -1  12  12         38.85         42.99         0.66 o                         
   0  12  12        230.55        238.75         2.34 o                         
   1  12  12         41.16         42.79         0.61 o                         
   2  12  12          1.63          1.56         0.26 o                         
   3  12  12         57.00         55.99         0.92 o                         
   4  12  12        170.25        167.29         2.76 o                         
  -4  13  12          0.10          0.23         0.96 o                         
  -3  13  12          4.59          4.13         0.71 o                         
  -2  13  12          7.91          8.60         0.54 o                         
  -1  13  12         73.46         79.52         1.10 o                         
   0  13  12         11.51         11.53         0.45 o                         
   1  13  12         50.92         55.35         0.79 o                         
   2  13  12         32.32         31.56         0.68 o                         
   3  13  12        101.45        102.16         1.54 o                         
  -3  14  12          1.05          0.66         0.77 o                         
  -2  14  12          0.89          0.77         0.43 o                         
  -1  14  12         65.20         65.90         0.91 o                         
   0  14  12         67.75         70.40         1.06 o                         
   1  14  12          1.03          1.25         0.40 o                         
   2  14  12          0.61          0.07         0.47 o                         
   3  14  12          1.35          1.20         0.65 o                         
  -3  15  12          0.14         -0.13         1.02 o                         
  -2  15  12          0.58          0.66         0.51 o                         
  -1  15  12          8.93          8.65         0.42 o                         
   0  15  12         18.03         16.63         0.64 o                         
   1  15  12          0.08          0.04         0.36 o                         
   2  15  12          0.89         -0.31         0.54 o                         
   3  15  12          3.76          3.31         0.76 o                         
  -2  16  12          0.00         -0.57         0.57 o                         
  -1  16  12          0.23         -0.24         0.52 o                         
   0  16  12          1.48          2.06         0.53 o                         
   1  16  12          3.13          2.57         0.85 o                         
   2  16  12          4.09          3.94         0.84 o                         
  -1  17  12          5.49          5.30         0.66 o                         
   0  17  12          0.12         -0.13         0.49 o                         
   1  17  12         19.33         19.77         1.02 o                         
  -5   0  13         12.27         12.28         0.86 o                         
  -3   0  13         24.43         23.17         0.63 o                         
  -1   0  13        492.80        511.73         6.24 o                         
   1   0  13         90.32         91.62         0.95 o                         
   3   0  13         45.04         45.54         0.71 o                         
   5   0  13          0.64         -0.06         0.59 o                         
  -5   1  13          0.65          0.26         0.71 o                         
  -4   1  13         10.32         10.65         0.42 o                         
  -3   1  13          8.09          7.12         0.32 o                         
  -2   1  13        150.00        145.98         1.24 o                         
  -1   1  13         63.44         73.53         0.58 o                         
   0   1  13         20.95         28.02         0.29 o                         
   1   1  13         86.87         91.88         0.70 o                         
   2   1  13        124.20        131.77         1.12 o                         
   3   1  13          1.17          1.63         0.19 o                         
   4   1  13          1.52          1.74         0.26 o                         
   5   1  13          5.00          4.56         0.45 o                         
  -5   2  13          1.82          2.09         0.58 o                         
  -4   2  13          3.63          3.58         0.33 o                         
  -3   2  13         63.93         62.65         0.77 o                         
  -2   2  13        127.33        113.24         1.03 o                         
  -1   2  13         89.18        101.52         0.97 o                         
   0   2  13        144.54        150.33         1.05 o                         
   1   2  13         43.01         45.08         0.41 o                         
   2   2  13         77.28         82.91         0.72 o                         
   3   2  13          7.57          8.34         0.23 o                         
   4   2  13          0.01         -0.09         0.26 o                         
   5   2  13          0.93          0.53         0.45 o                         
  -5   3  13          4.81          4.39         0.72 o                         
  -4   3  13         21.76         23.58         0.68 o                         
  -3   3  13          9.00          7.99         0.37 o                         
  -2   3  13        216.50        196.66         1.62 o                         
  -1   3  13         46.86         35.66         0.39 o                         
   0   3  13         36.02         29.29         0.30 o                         
   1   3  13         30.92         29.28         0.30 o                         
   2   3  13         74.17         80.51         0.67 o                         
   3   3  13          3.38          4.26         0.19 o                         
   4   3  13          5.05          4.92         0.29 o                         
   5   3  13          2.65          1.92         0.46 o                         
  -5   4  13          0.70          0.28         0.58 o                         
  -4   4  13         22.88         23.78         0.68 o                         
  -3   4  13        115.69        103.34         1.12 o                         
  -2   4  13         29.71         15.10         0.32 o                         
  -1   4  13          0.17          0.06         0.12 o                         
   0   4  13          7.23          8.54         0.21 o                         
   1   4  13         22.04         21.66         0.26 o                         
   2   4  13         78.23         74.09         0.66 o                         
   3   4  13         40.96         42.04         0.47 o                         
   4   4  13          2.54          2.33         0.29 o                         
   5   4  13          0.31         -0.38         0.53 o                         
  -5   5  13          3.45          3.14         0.83 o                         
  -4   5  13          8.06          8.49         0.45 o                         
  -3   5  13        119.15        111.07         1.12 o                         
  -2   5  13        127.84        109.48         1.01 o                         
  -1   5  13        188.99        150.35         1.31 o                         
   0   5  13        161.00        156.47         1.23 o                         
   1   5  13        480.98        481.79         3.49 o                         
   2   5  13        222.14        229.75         1.65 o                         
   3   5  13          0.66          1.57         0.19 o                         
   4   5  13          1.76          1.81         0.29 o                         
   5   5  13          0.76          0.13         0.52 o                         
  -5   6  13          1.47          0.44         0.84 o                         
  -4   6  13          1.40          2.13         0.60 o                         
  -3   6  13          8.44          5.39         0.26 o                         
  -2   6  13        188.48        153.83         1.29 o                         
  -1   6  13         11.22          4.73         0.15 o                         
   0   6  13         21.72         17.65         0.26 o                         
   1   6  13        200.39        189.87         1.37 o                         
   2   6  13        384.32        378.66         2.67 o                         
   3   6  13        215.08        215.69         1.83 o                         
   4   6  13         63.23         64.40         0.95 o                         
   5   6  13          4.30          4.21         0.56 o                         
  -5   7  13         66.18         75.57         2.47 o                         
  -4   7  13          8.39          7.13         0.78 o                         
  -3   7  13          0.21         -0.25         0.33 o                         
  -2   7  13         45.44         40.16         0.45 o                         
  -1   7  13        277.22        230.50         1.78 o                         
   0   7  13          2.85          6.30         0.24 o                         
   1   7  13        152.16        150.53         1.15 o                         
   2   7  13        419.06        425.00         3.11 o                         
   3   7  13         16.23         17.83         0.45 o                         
   4   7  13          6.86          6.25         0.54 o                         
   5   7  13          4.28          3.33         0.62 o                         
  -5   8  13         80.13         87.27         3.28 o                         
  -4   8  13         20.36         22.64         1.24 o                         
  -3   8  13          2.31          2.09         0.39 o                         
  -2   8  13         19.72         23.48         0.48 o                         
  -1   8  13         94.68         72.95         0.58 o                         
   0   8  13        191.15        176.21         1.32 o                         
   1   8  13          2.72          2.22         0.17 o                         
   2   8  13         23.56         22.04         0.38 o                         
   3   8  13         22.15         22.16         0.53 o                         
   4   8  13          4.87          4.66         0.40 o                         
   5   8  13          0.16          0.33         0.62 o                         
  -5   9  13        114.16        123.48         2.79 o                         
  -4   9  13        122.20        126.40         2.46 o                         
  -3   9  13         12.93         11.59         0.97 o                         
  -2   9  13         37.01         33.00         0.77 o                         
  -1   9  13         11.29          8.36         0.22 o                         
   0   9  13         12.78          9.48         0.23 o                         
   1   9  13         31.00         30.69         0.46 o                         
   2   9  13         25.07         24.04         0.41 o                         
   3   9  13         10.74         10.60         0.37 o                         
   4   9  13          7.34          7.48         0.48 o                         
  -4  10  13         25.76         26.84         1.53 o                         
  -3  10  13         11.83         10.74         0.81 o                         
  -2  10  13         12.22         11.63         0.89 o                         
  -1  10  13         66.86         70.02         0.74 o                         
   0  10  13          8.22          8.69         0.28 o                         
   1  10  13          6.54          6.68         0.23 o                         
   2  10  13          0.01         -0.22         0.22 o                         
   3  10  13          0.00          0.72         0.35 o                         
   4  10  13         10.07         10.95         0.56 o                         
  -4  11  13          1.41          1.12         0.83 o                         
  -3  11  13         11.05          9.28         0.87 o                         
  -2  11  13          2.17          1.20         0.46 o                         
  -1  11  13         15.51         15.05         0.50 o                         
   0  11  13          3.65          3.47         0.23 o                         
   1  11  13         42.62         41.20         0.56 o                         
   2  11  13          7.12          7.84         0.29 o                         
   3  11  13         57.64         57.09         0.86 o                         
   4  11  13         19.41         22.21         0.78 o                         
  -4  12  13          4.68          4.91         0.92 o                         
  -3  12  13          0.11         -0.66         0.66 o                         
  -2  12  13         42.22         41.23         0.77 o                         
  -1  12  13         34.25         35.28         0.67 o                         
   0  12  13          2.42          3.38         0.28 o                         
   1  12  13          9.62         10.56         0.38 o                         
   2  12  13          0.00          0.08         0.30 o                         
   3  12  13         25.65         24.80         0.74 o                         
   4  12  13         12.53         14.92         0.67 o                         
  -3  13  13          0.55          1.08         0.72 o                         
  -2  13  13          6.76          6.89         0.48 o                         
  -1  13  13          0.28          0.95         0.35 o                         
   0  13  13         43.71         46.71         0.72 o                         
   1  13  13         36.94         40.08         0.76 o                         
   2  13  13          0.06         -0.20         0.33 o                         
   3  13  13          9.96         10.01         0.52 o                         
  -3  14  13          0.09         -0.11         0.81 o                         
  -2  14  13         12.44         12.27         0.62 o                         
  -1  14  13         19.99         20.12         0.65 o                         
   0  14  13          4.87          4.29         0.33 o                         
   1  14  13         10.81         11.41         0.50 o                         
   2  14  13          6.95          6.98         0.57 o                         
   3  14  13          0.07         -0.66         0.66 o                         
  -2  15  13          8.25          9.10         0.48 o                         
  -1  15  13          2.91          3.01         0.41 o                         
   0  15  13          0.08          0.05         0.39 o                         
   1  15  13          1.07          0.59         0.39 o                         
   2  15  13          0.37          1.14         0.58 o                         
  -2  16  13          6.90          5.44         0.65 o                         
  -1  16  13         12.46         11.68         0.56 o                         
   0  16  13         11.26         11.98         0.55 o                         
   1  16  13          0.06          0.48         0.58 o                         
   2  16  13          8.06          8.26         0.69 o                         
  -1  17  13          0.01          0.62         0.83 o                         
   0  17  13         43.83         42.27         1.08 o                         
   1  17  13          2.51          2.41         1.35 o                         
  -4   0  14          8.59          8.02         0.54 o                         
  -2   0  14        326.79        300.74         4.44 o                         
   0   0  14          0.65          1.14         0.14 o                         
   2   0  14          9.05          6.35         0.27 o                         
   4   0  14         74.17         75.00         1.15 o                         
  -5   1  14          0.00          0.42         0.57 o                         
  -4   1  14          1.85          1.66         0.33 o                         
  -3   1  14         31.48         31.21         0.54 o                         
  -2   1  14          1.81          1.21         0.17 o                         
  -1   1  14       1178.21       1087.42         8.54 o                         
   0   1  14        376.58        354.29         2.67 o                         
   1   1  14          8.91          8.77         0.21 o                         
   2   1  14          1.10          1.30         0.16 o                         
   3   1  14        147.45        151.56         1.21 o                         
   4   1  14         20.88         21.36         0.55 o                         
   5   1  14          0.63          0.77         0.46 o                         
  -5   2  14         23.13         22.66         1.10 o                         
  -4   2  14         55.50         55.01         0.89 o                         
  -3   2  14          0.28          0.07         0.22 o                         
  -2   2  14        274.12        266.97         2.59 o                         
  -1   2  14       1164.15       1086.37        11.88 o                         
   0   2  14        420.34        397.82         3.02 o                         
   1   2  14         84.27         92.13         0.74 o                         
   2   2  14         86.47         86.15         0.75 o                         
   3   2  14          5.06          5.35         0.22 o                         
   4   2  14          5.28          4.92         0.30 o                         
   5   2  14          2.92          1.93         0.54 o                         
  -5   3  14         31.46         32.61         1.23 o                         
  -4   3  14         13.32         13.27         0.52 o                         
  -3   3  14          0.01          0.02         0.23 o                         
  -2   3  14        144.41        130.76         1.25 o                         
  -1   3  14        372.03        342.89         2.89 o                         
   0   3  14         92.44         84.01         0.70 o                         
   1   3  14          0.64          0.86         0.12 o                         
   2   3  14         29.32         29.97         0.38 o                         
   3   3  14          0.69          1.14         0.20 o                         
   4   3  14          2.90          3.13         0.30 o                         
   5   3  14          0.10         -0.47         0.47 o                         
  -5   4  14         34.41         35.12         1.29 o                         
  -4   4  14         18.06         18.43         0.69 o                         
  -3   4  14          0.65          1.25         0.24 o                         
  -2   4  14         99.67         83.44         0.81 o                         
  -1   4  14          4.96          5.06         0.23 o                         
   0   4  14         21.45         19.70         0.27 o                         
   1   4  14          0.51          0.51         0.12 o                         
   2   4  14          9.93         11.76         0.28 o                         
   3   4  14         16.60         18.98         0.40 o                         
   4   4  14         11.32         12.40         0.38 o                         
   5   4  14          1.39         -0.07         0.54 o                         
  -5   5  14          0.27          0.42         0.86 o                         
  -4   5  14          0.02         -0.05         0.37 o                         
  -3   5  14          1.32          1.94         0.31 o                         
  -2   5  14         62.08         52.85         0.69 o                         
  -1   5  14          2.12          1.27         0.15 o                         
   0   5  14          8.01          6.22         0.18 o                         
   1   5  14          3.16          2.44         0.14 o                         
   2   5  14         91.44         98.17         0.77 o                         
   3   5  14         74.89         77.80         0.77 o                         
   4   5  14         14.34         15.21         0.48 o                         
   5   5  14          1.28          0.82         0.57 o                         
  -5   6  14          0.54          0.78         0.90 o                         
  -4   6  14          0.03          0.36         0.68 o                         
  -3   6  14          3.64          3.43         0.30 o                         
  -2   6  14          3.86          2.73         0.19 o                         
  -1   6  14         66.34         49.55         0.53 o                         
   0   6  14         16.27         14.95         0.26 o                         
   1   6  14          8.75          8.78         0.22 o                         
   2   6  14        190.70        190.73         1.45 o                         
   3   6  14         13.00         17.54         0.48 o                         
   4   6  14         10.34         10.90         0.45 o                         
   5   6  14          1.64          0.52         0.60 o                         
  -5   7  14          1.86          2.61         0.98 o                         
  -4   7  14         25.88         26.12         1.26 o                         
  -3   7  14         11.08          9.59         0.48 o                         
  -2   7  14          0.36          0.09         0.19 o                         
  -1   7  14         16.98         14.66         0.26 o                         
   0   7  14        136.76        121.73         1.28 o                         
   1   7  14        105.69        101.43         0.85 o                         
   2   7  14        162.94        161.63         1.32 o                         
   3   7  14         35.32         35.19         0.56 o                         
   4   7  14          1.58          1.80         0.39 o                         
   5   7  14          0.52          0.78         0.65 o                         
  -5   8  14         12.31         12.94         1.13 o                         
  -4   8  14         39.14         35.82         1.39 o                         
  -3   8  14          7.64          7.40         0.57 o                         
  -2   8  14         20.83         20.82         0.55 o                         
  -1   8  14         65.43         59.59         0.56 o                         
   0   8  14         15.25         12.44         0.24 o                         
   1   8  14         23.36         20.29         0.35 o                         
   2   8  14          5.90          7.03         0.23 o                         
   3   8  14          5.17          4.54         0.30 o                         
   4   8  14         14.76         15.63         0.56 o                         
  -4   9  14          0.09         -0.30         0.92 o                         
  -3   9  14          8.62          8.10         0.60 o                         
  -2   9  14         43.59         50.73         0.85 o                         
  -1   9  14          0.86          1.04         0.16 o                         
   0   9  14         21.68         20.95         0.30 o                         
   1   9  14         34.64         33.37         0.50 o                         
   2   9  14          9.49          9.53         0.30 o                         
   3   9  14          1.40          1.30         0.35 o                         
   4   9  14          7.64          8.61         0.50 o                         
  -4  10  14          1.18          1.13         0.79 o                         
  -3  10  14        131.15        138.50         2.42 o                         
  -2  10  14          8.86          8.65         0.52 o                         
  -1  10  14         75.89         73.49         0.84 o                         
   0  10  14          0.03         -0.04         0.17 o                         
   1  10  14        144.31        141.17         1.30 o                         
   2  10  14         54.44         54.20         0.71 o                         
   3  10  14          0.42          0.63         0.34 o                         
   4  10  14          1.18          1.11         0.52 o                         
  -4  11  14          0.00          0.57         0.85 o                         
  -3  11  14         11.40         10.42         0.76 o                         
  -2  11  14        129.04        132.73         1.90 o                         
  -1  11  14          2.44          2.42         0.33 o                         
   0  11  14          8.47          9.12         0.35 o                         
   1  11  14         16.60         16.93         0.43 o                         
   2  11  14         28.68         29.51         0.57 o                         
   3  11  14          5.07          5.26         0.40 o                         
   4  11  14          7.24          7.25         0.60 o                         
  -4  12  14          5.00          4.22         0.96 o                         
  -3  12  14          6.87          6.55         0.75 o                         
  -2  12  14          2.90          3.58         0.37 o                         
  -1  12  14          3.85          4.42         0.32 o                         
   0  12  14         34.61         36.76         0.69 o                         
   1  12  14         16.56         16.09         0.50 o                         
   2  12  14         18.69         21.22         0.55 o                         
   3  12  14          5.18          4.08         0.60 o                         
  -3  13  14         38.67         41.64         1.51 o                         
  -2  13  14          8.94          8.05         0.52 o                         
  -1  13  14         13.75         13.38         0.62 o                         
   0  13  14         97.41         98.93         1.45 o                         
   1  13  14         48.82         51.32         0.90 o                         
   2  13  14          8.39          8.94         0.44 o                         
   3  13  14          0.12         -0.50         0.50 o                         
  -3  14  14          3.00          3.12         0.87 o                         
  -2  14  14         18.40         18.69         0.93 o                         
  -1  14  14          4.27          5.32         0.41 o                         
   0  14  14         13.55         15.28         0.60 o                         
   1  14  14         63.19         62.01         1.02 o                         
   2  14  14          0.10         -0.20         0.45 o                         
   3  14  14         10.35          9.32         1.03 o                         
  -2  15  14          0.09         -0.46         0.46 o                         
  -1  15  14          5.64          5.76         0.45 o                         
   0  15  14          4.34          4.26         0.43 o                         
   1  15  14         12.44         12.70         0.56 o                         
   2  15  14         34.75         32.98         1.18 o                         
  -1  16  14          0.25         -0.40         0.51 o                         
   0  16  14         25.16         24.50         0.91 o                         
   1  16  14          6.98          7.17         0.61 o                         
  -5   0  15          4.21          5.09         1.09 o                         
  -3   0  15         34.01         35.79         0.90 o                         
  -1   0  15        126.30        119.00         1.62 o                         
   1   0  15        322.56        324.56         4.13 o                         
   3   0  15        294.58        300.03         3.50 o                         
   5   0  15          6.66          7.07         0.70 o                         
  -5   1  15          3.54          2.94         0.63 o                         
  -4   1  15          2.15          2.18         0.36 o                         
  -3   1  15         97.25         96.79         1.16 o                         
  -2   1  15          2.82          3.20         0.20 o                         
  -1   1  15        817.41        782.29         9.29 o                         
   0   1  15        393.39        399.26         3.36 o                         
   1   1  15          0.50          1.00         0.13 o                         
   2   1  15         55.67         53.02         0.56 o                         
   3   1  15          7.54          8.57         0.28 o                         
   4   1  15         38.65         37.74         0.66 o                         
   5   1  15          0.38          0.16         0.50 o                         
  -5   2  15         53.24         54.45         1.39 o                         
  -4   2  15          1.00          0.74         0.38 o                         
  -3   2  15          0.37          0.77         0.25 o                         
  -2   2  15         53.52         46.48         0.61 o                         
  -1   2  15         63.00         68.24         1.59 o                         
   0   2  15        271.99        242.23         2.07 o                         
   1   2  15         28.01         26.50         0.32 o                         
   2   2  15          0.58          0.59         0.17 o                         
   3   2  15          1.15          1.24         0.21 o                         
   4   2  15         10.36         10.36         0.36 o                         
   5   2  15          0.01         -0.49         0.49 o                         
  -5   3  15          1.51          1.52         0.72 o                         
  -4   3  15          4.18          3.82         0.40 o                         
  -3   3  15          7.44          8.02         0.30 o                         
  -2   3  15        156.75        137.50         1.41 o                         
  -1   3  15        196.82        147.91         1.31 o                         
   0   3  15         39.46         48.90         0.49 o                         
   1   3  15         11.72         13.67         0.26 o                         
   2   3  15          4.93          4.75         0.19 o                         
   3   3  15          0.56          0.87         0.21 o                         
   4   3  15          5.55          6.13         0.40 o                         
   5   3  15          8.75          8.15         0.55 o                         
  -5   4  15         22.10         22.92         1.10 o                         
  -4   4  15          5.73          4.94         0.44 o                         
  -3   4  15         17.90         17.93         0.51 o                         
  -2   4  15         54.98         49.71         0.60 o                         
  -1   4  15        312.67        263.90         2.26 o                         
   0   4  15        185.40        157.29         1.25 o                         
   1   4  15         39.95         37.96         0.40 o                         
   2   4  15        215.78        208.84         1.65 o                         
   3   4  15        117.96        124.45         1.05 o                         
   4   4  15         10.92         11.82         0.40 o                         
   5   4  15          3.13          2.53         0.59 o                         
  -5   5  15          2.02          1.10         1.02 o                         
  -4   5  15          0.29          0.56         0.43 o                         
  -3   5  15          1.60          1.19         0.28 o                         
  -2   5  15          1.66          0.12         0.19 o                         
  -1   5  15         51.93         35.11         0.44 o                         
   0   5  15         23.93         22.56         0.31 o                         
   1   5  15         15.73         14.78         0.27 o                         
   2   5  15         33.11         31.40         0.40 o                         
   3   5  15        205.24        209.78         1.71 o                         
   4   5  15         50.72         48.31         0.78 o                         
   5   5  15          2.08          1.64         0.62 o                         
  -5   6  15         18.55         18.47         1.24 o                         
  -4   6  15          9.87          9.92         0.58 o                         
  -3   6  15         22.80         23.42         0.62 o                         
  -2   6  15         14.50         13.71         0.38 o                         
  -1   6  15         11.93         12.84         0.33 o                         
   0   6  15         20.76         17.36         0.29 o                         
   1   6  15         17.20         17.62         0.29 o                         
   2   6  15         20.72         21.61         0.34 o                         
   3   6  15         97.28        102.64         0.95 o                         
   4   6  15          0.15          1.46         0.41 o                         
   5   6  15          1.33          0.77         0.70 o                         
  -5   7  15         16.35         17.09         1.16 o                         
  -4   7  15          5.92          6.31         0.75 o                         
  -3   7  15         16.05         15.45         0.72 o                         
  -2   7  15          6.63          4.68         0.25 o                         
  -1   7  15         27.54         30.03         0.34 o                         
   0   7  15        117.91        100.05         0.81 o                         
   1   7  15        111.69        106.10         0.86 o                         
   2   7  15          0.08         -0.02         0.20 o                         
   3   7  15          3.54          3.60         0.30 o                         
   4   7  15         16.08         15.41         0.50 o                         
  -4   8  15        135.84        143.83         2.64 o                         
  -3   8  15         49.17         52.84         1.31 o                         
  -2   8  15          8.04          7.04         0.37 o                         
  -1   8  15         22.77         20.52         0.31 o                         
   0   8  15         98.00         83.54         0.67 o                         
   1   8  15         23.96         20.80         0.38 o                         
   2   8  15          9.74          9.57         0.28 o                         
   3   8  15          1.19          1.35         0.31 o                         
   4   8  15         27.19         27.42         0.86 o                         
  -4   9  15        101.69        114.77         2.35 o                         
  -3   9  15        126.20        134.79         2.89 o                         
  -2   9  15          6.08          6.63         0.40 o                         
  -1   9  15          1.47          0.55         0.20 o                         
   0   9  15          0.73          0.36         0.15 o                         
   1   9  15         43.32         40.84         0.58 o                         
   2   9  15         12.25         11.21         0.36 o                         
   3   9  15          1.36          1.49         0.35 o                         
   4   9  15          6.29          6.40         0.51 o                         
  -4  10  15         76.28         86.05         2.09 o                         
  -3  10  15         82.57         88.38         4.34 o                         
  -2  10  15         38.13         40.81         1.08 o                         
  -1  10  15         53.61         52.19         0.72 o                         
   0  10  15          1.26          0.49         0.22 o                         
   1  10  15          6.90          6.75         0.26 o                         
   2  10  15          0.99          1.45         0.27 o                         
   3  10  15          0.01          0.38         0.40 o                         
   4  10  15          6.18          5.47         0.58 o                         
  -4  11  15         16.01         16.70         1.04 o                         
  -3  11  15         51.94         55.71         1.53 o                         
  -2  11  15          3.84          4.56         0.38 o                         
  -1  11  15          0.77          0.91         0.34 o                         
   0  11  15          3.95          3.47         0.28 o                         
   1  11  15         26.42         27.12         0.51 o                         
   2  11  15         15.32         15.88         0.52 o                         
   3  11  15          2.03          1.59         0.41 o                         
   4  11  15          5.81          4.32         0.63 o                         
  -3  12  15         15.03         14.67         0.85 o                         
  -2  12  15         10.72         11.74         0.48 o                         
  -1  12  15          1.26          1.45         0.34 o                         
   0  12  15          0.38         -0.01         0.30 o                         
   1  12  15         10.68         10.97         0.40 o                         
   2  12  15          8.32          8.72         0.39 o                         
   3  12  15          8.89          9.52         0.53 o                         
  -3  13  15         22.41         23.04         1.22 o                         
  -2  13  15          1.56          1.18         0.53 o                         
  -1  13  15         24.24         23.19         0.80 o                         
   0  13  15          0.24          0.27         0.31 o                         
   1  13  15         24.72         24.81         0.66 o                         
   2  13  15         27.88         28.23         0.76 o                         
   3  13  15          6.32          6.11         0.56 o                         
  -3  14  15          0.22         -0.25         0.92 o                         
  -2  14  15         19.88         19.31         0.97 o                         
  -1  14  15          8.13          9.80         0.47 o                         
   0  14  15          1.10          1.71         0.38 o                         
   1  14  15         15.66         17.45         0.79 o                         
   2  14  15          1.69          1.27         0.51 o                         
  -2  15  15         15.25         13.96         0.85 o                         
  -1  15  15          7.08          5.87         0.49 o                         
   0  15  15          0.39          0.38         0.44 o                         
   1  15  15         11.09         11.34         0.54 o                         
   2  15  15          0.26         -0.15         0.64 o                         
  -1  16  15          7.40          7.17         0.60 o                         
   0  16  15         17.30         17.29         0.85 o                         
   1  16  15         12.89         12.28         0.76 o                         
  -4   0  16          9.19          8.29         0.61 o                         
  -2   0  16         67.93         63.23         1.41 o                         
   0   0  16        120.74        110.48         1.51 o                         
   2   0  16          1.17          1.54         0.26 o                         
   4   0  16         13.18         12.99         0.64 o                         
  -5   1  16         15.25         15.19         0.84 o                         
  -4   1  16          0.04         -0.21         0.39 o                         
  -3   1  16          0.27          0.70         0.27 o                         
  -2   1  16          2.49          2.85         0.21 o                         
  -1   1  16        113.47        109.85         1.16 o                         
   0   1  16        147.54        150.07         1.33 o                         
   1   1  16          0.06          0.73         0.14 o                         
   2   1  16         12.27         13.37         0.34 o                         
   3   1  16          1.59          2.09         0.23 o                         
   4   1  16          0.09          0.49         0.36 o                         
   5   1  16          9.22          9.15         0.57 o                         
  -5   2  16         19.61         18.62         1.00 o                         
  -4   2  16          0.03          0.79         0.40 o                         
  -3   2  16         19.29         20.46         0.54 o                         
  -2   2  16         15.15         15.52         0.40 o                         
  -1   2  16          5.21          5.86         0.22 o                         
   0   2  16        554.20        515.81         4.32 o                         
   1   2  16        171.64        171.77         1.44 o                         
   2   2  16          0.16          0.34         0.18 o                         
   3   2  16          7.25          7.08         0.26 o                         
   4   2  16         25.17         27.15         0.68 o                         
   5   2  16          1.74          0.57         0.54 o                         
  -5   3  16          0.88          1.70         0.75 o                         
  -4   3  16         90.33         92.10         1.52 o                         
  -3   3  16         48.29         48.59         0.76 o                         
  -2   3  16          1.10          1.76         0.21 o                         
  -1   3  16        238.13        202.84         2.00 o                         
   0   3  16        203.71        205.34         1.78 o                         
   1   3  16        268.94        265.74         2.16 o                         
   2   3  16          0.04          0.19         0.18 o                         
   3   3  16         33.07         35.80         0.52 o                         
   4   3  16          7.25          7.82         0.38 o                         
   5   3  16          7.97          8.18         0.63 o                         
  -5   4  16         28.58         30.23         1.82 o                         
  -4   4  16         13.71         13.42         0.93 o                         
  -3   4  16         50.61         52.34         0.93 o                         
  -2   4  16          0.29          0.74         0.21 o                         
  -1   4  16          8.43         13.42         0.60 o                         
   0   4  16        376.45        329.26         2.79 o                         
   1   4  16         61.22         60.39         0.57 o                         
   2   4  16          5.92          5.97         0.21 o                         
   3   4  16         25.72         28.07         0.51 o                         
   4   4  16         36.55         37.40         0.76 o                         
   5   4  16          1.58          1.48         0.61 o                         
  -5   5  16          1.32          1.47         1.09 o                         
  -4   5  16         32.79         33.97         1.31 o                         
  -3   5  16         56.60         56.70         0.91 o                         
  -2   5  16          1.77          0.82         0.21 o                         
  -1   5  16        165.23        140.56         1.34 o                         
   0   5  16          7.77          4.78         0.17 o                         
   1   5  16          2.81          3.05         0.16 o                         
   2   5  16         50.78         50.02         0.52 o                         
   3   5  16        102.88        102.45         0.97 o                         
   4   5  16         41.61         44.92         0.79 o                         
   5   5  16          5.12          4.36         0.67 o                         
  -5   6  16          0.19          1.12         1.81 o                         
  -4   6  16          1.41          1.90         0.51 o                         
  -3   6  16          5.04          5.80         0.37 o                         
  -2   6  16         12.98         15.52         0.42 o                         
  -1   6  16          8.37          6.87         0.20 o                         
   0   6  16          0.63          0.31         0.15 o                         
   1   6  16         92.97         88.51         0.75 o                         
   2   6  16         30.20         26.49         0.42 o                         
   3   6  16        173.00        174.66         1.52 o                         
   4   6  16         77.22         75.46         1.05 o                         
  -5   7  16         14.83         16.66         1.77 o                         
  -4   7  16          2.54          2.32         0.95 o                         
  -3   7  16         28.44         26.61         1.07 o                         
  -2   7  16         13.08         12.29         0.50 o                         
  -1   7  16         65.96         62.84         0.58 o                         
   0   7  16         29.04         24.30         0.35 o                         
   1   7  16          7.57          5.75         0.19 o                         
   2   7  16          1.46          1.19         0.20 o                         
   3   7  16         21.56         20.78         0.59 o                         
   4   7  16          0.01          0.14         0.45 o                         
  -4   8  16          3.85          3.31         1.23 o                         
  -3   8  16         13.44         13.68         1.18 o                         
  -2   8  16         78.14         78.33         1.24 o                         
  -1   8  16          0.16          0.80         0.18 o                         
   0   8  16         73.04         64.05         0.61 o                         
   1   8  16         34.62         34.49         0.45 o                         
   2   8  16          6.37          6.58         0.26 o                         
   3   8  16          7.38          8.11         0.42 o                         
   4   8  16          0.03          0.37         0.52 o                         
  -4   9  16         65.77         69.74         1.97 o                         
  -3   9  16        121.27        126.85         2.82 o                         
  -2   9  16          1.73          2.79         0.39 o                         
  -1   9  16         20.41         21.87         0.44 o                         
   0   9  16         39.48         36.89         0.49 o                         
   1   9  16         90.59         87.06         0.94 o                         
   2   9  16         13.76         13.30         0.46 o                         
   3   9  16         58.47         58.58         1.06 o                         
   4   9  16          1.77          1.65         0.54 o                         
  -4  10  16         17.44         19.38         1.35 o                         
  -3  10  16         72.61         79.06         1.76 o                         
  -2  10  16          0.34          0.80         0.39 o                         
  -1  10  16        164.34        171.41         1.88 o                         
   0  10  16          1.83          1.83         0.24 o                         
   1  10  16          2.94          3.40         0.25 o                         
   2  10  16         25.67         23.75         0.60 o                         
   3  10  16          5.66          6.12         0.42 o                         
   4  10  16          0.10          0.68         0.59 o                         
  -4  11  16          2.22          2.28         1.20 o                         
  -3  11  16         13.62         13.01         0.80 o                         
  -2  11  16         40.97         40.96         0.90 o                         
  -1  11  16         12.37         13.65         0.90 o                         
   0  11  16         65.66         67.72         0.92 o                         
   1  11  16         11.91         12.09         0.39 o                         
   2  11  16         52.51         49.94         0.83 o                         
   3  11  16          6.03          5.54         0.47 o                         
  -3  12  16          0.03         -0.77         0.77 o                         
  -2  12  16         26.88         25.26         0.75 o                         
  -1  12  16         44.28         42.12         0.87 o                         
   0  12  16          6.98          7.29         0.49 o                         
   1  12  16         47.78         47.43         0.73 o                         
   2  12  16          3.10          2.44         0.40 o                         
   3  12  16          8.96          9.10         0.57 o                         
  -3  13  16          1.76          1.61         0.84 o                         
  -2  13  16          0.02         -0.62         0.62 o                         
  -1  13  16          4.12          4.38         0.41 o                         
   0  13  16          7.83          7.82         0.42 o                         
   1  13  16          1.55          1.95         0.38 o                         
   2  13  16         16.65         16.07         0.68 o                         
   3  13  16          1.69          0.78         0.59 o                         
  -2  14  16          6.99          8.46         0.69 o                         
  -1  14  16          3.43          3.30         0.45 o                         
   0  14  16          1.97          2.51         0.39 o                         
   1  14  16          6.30          6.27         0.53 o                         
   2  14  16         17.44         16.57         0.69 o                         
  -2  15  16          2.37          3.82         0.79 o                         
  -1  15  16          7.83          9.80         0.55 o                         
   0  15  16         14.87         15.84         0.66 o                         
   1  15  16         28.62         29.04         0.93 o                         
  -1  16  16          0.89          1.35         1.15 o                         
   0  16  16          0.00          0.01         0.59 o                         
  -5   0  17         17.02         15.73         1.40 o                         
  -3   0  17          1.44          1.54         0.41 o                         
  -1   0  17          0.02         -0.28         0.28 o                         
   1   0  17          0.90          1.76         0.23 o                         
   3   0  17         10.51          9.24         0.40 o                         
   5   0  17         15.96         16.10         0.96 o                         
  -5   1  17          1.20          0.76         0.71 o                         
  -4   1  17         10.01          9.81         0.53 o                         
  -3   1  17         26.35         27.08         0.64 o                         
  -2   1  17          5.74          5.32         0.28 o                         
  -1   1  17          1.73          0.43         0.20 o                         
   0   1  17          5.75          9.96         0.30 o                         
   1   1  17        142.20        138.77         1.26 o                         
   2   1  17         23.45         23.27         0.41 o                         
   3   1  17          1.95          2.24         0.24 o                         
   4   1  17         36.60         36.14         0.75 o                         
   5   1  17         19.27         18.38         0.64 o                         
  -5   2  17          1.30          0.57         0.77 o                         
  -4   2  17         13.09         14.88         0.60 o                         
  -3   2  17          6.98          7.81         0.34 o                         
  -2   2  17         56.86         54.44         0.71 o                         
  -1   2  17        140.54        124.60         1.40 o                         
   0   2  17        940.32        844.84         7.46 o                         
   1   2  17        346.10        350.39         2.83 o                         
   2   2  17         10.72         10.27         0.33 o                         
   3   2  17          1.66          1.95         0.25 o                         
   4   2  17         30.93         33.22         0.72 o                         
   5   2  17          4.66          4.39         0.58 o                         
  -5   3  17         11.87         13.98         0.89 o                         
  -4   3  17         84.73         89.79         1.35 o                         
  -3   3  17         52.23         49.29         0.79 o                         
  -2   3  17          0.33          0.38         0.22 o                         
  -1   3  17         68.77         60.83         0.74 o                         
   0   3  17         45.10         53.13         0.61 o                         
   1   3  17        619.31        591.91         4.71 o                         
   2   3  17          4.79          4.95         0.22 o                         
   3   3  17         91.15         94.03         0.92 o                         
   4   3  17         20.35         20.44         0.70 o                         
   5   3  17          9.85          9.74         0.69 o                         
  -5   4  17          1.12          0.32         1.13 o                         
  -4   4  17          3.54          4.13         0.50 o                         
  -3   4  17         21.71         21.22         0.61 o                         
  -2   4  17          2.94          2.13         0.24 o                         
  -1   4  17          0.56          0.79         0.20 o                         
   0   4  17         86.00         72.27         0.73 o                         
   1   4  17         14.18         16.72         0.34 o                         
   2   4  17         12.54         11.33         0.35 o                         
   3   4  17          5.03          4.94         0.28 o                         
   4   4  17         19.52         23.53         0.76 o                         
   5   4  17          9.67         10.38         0.78 o                         
  -5   5  17          5.48          6.46         1.21 o                         
  -4   5  17         22.27         21.77         1.12 o                         
  -3   5  17         20.53         22.30         0.65 o                         
  -2   5  17          9.80          9.69         0.38 o                         
  -1   5  17          0.21          0.19         0.17 o                         
   0   5  17          5.07          4.04         0.19 o                         
   1   5  17          9.08          8.80         0.26 o                         
   2   5  17          1.17          0.68         0.20 o                         
   3   5  17          0.06          0.61         0.27 o                         
   4   5  17         11.36         13.58         0.49 o                         
  -5   6  17          1.09          0.40         1.22 o                         
  -4   6  17          0.77         -0.32         0.71 o                         
  -3   6  17          1.58          1.45         0.36 o                         
  -2   6  17          0.74          0.89         0.27 o                         
  -1   6  17          9.00          5.94         0.20 o                         
   0   6  17          8.62          9.47         0.28 o                         
   1   6  17         48.91         44.67         0.50 o                         
   2   6  17         39.19         37.76         0.53 o                         
   3   6  17         18.77         21.21         0.53 o                         
   4   6  17          6.44          7.20         0.49 o                         
  -4   7  17         27.66         24.95         1.46 o                         
  -3   7  17         55.95         54.88         0.97 o                         
  -2   7  17          6.89          5.70         0.34 o                         
  -1   7  17         65.91         65.19         0.68 o                         
   0   7  17         18.89         19.66         0.35 o                         
   1   7  17          0.01          0.24         0.19 o                         
   2   7  17          9.38          9.43         0.27 o                         
   3   7  17          1.99          1.98         0.43 o                         
   4   7  17          0.24          0.65         0.49 o                         
  -4   8  17          0.10         -0.84         0.84 o                         
  -3   8  17          6.12          5.41         0.81 o                         
  -2   8  17          4.34          4.12         0.32 o                         
  -1   8  17         14.29         16.66         0.42 o                         
   0   8  17         34.53         35.27         0.48 o                         
   1   8  17          0.05          0.02         0.21 o                         
   2   8  17         26.09         24.40         0.50 o                         
   3   8  17         15.04         12.70         0.45 o                         
   4   8  17          0.05         -0.11         0.52 o                         
  -4   9  17         29.33         26.57         1.46 o                         
  -3   9  17         60.81         63.89         1.63 o                         
  -2   9  17         11.38         11.66         1.44 o                         
  -1   9  17         52.15         56.66         0.72 o                         
   0   9  17         11.21         11.71         0.37 o                         
   1   9  17         30.84         28.95         0.57 o                         
   2   9  17         47.08         45.94         0.71 o                         
   3   9  17          3.95          3.60         0.44 o                         
   4   9  17          3.12          2.64         0.57 o                         
  -4  10  17          1.41          2.23         0.98 o                         
  -3  10  17         97.23        108.62         2.15 o                         
  -2  10  17        258.16        269.59         5.74 o                         
  -1  10  17         25.13         27.66         0.59 o                         
   0  10  17          0.03          0.36         0.25 o                         
   1  10  17         14.60         13.11         0.46 o                         
   2  10  17          0.00         -0.08         0.30 o                         
   3  10  17         21.06         20.35         0.67 o                         
  -3  11  17         56.30         60.04         1.67 o                         
  -2  11  17         39.88         40.51         0.87 o                         
  -1  11  17         64.86         67.79         1.05 o                         
   0  11  17         26.33         25.96         0.68 o                         
   1  11  17          0.20         -0.25         0.32 o                         
   2  11  17          5.44          5.22         0.41 o                         
   3  11  17         10.87         11.45         0.55 o                         
  -3  12  17          7.15          6.43         0.85 o                         
  -2  12  17          7.38          7.37         0.53 o                         
  -1  12  17          5.44          5.91         0.41 o                         
   0  12  17          3.99          3.25         0.41 o                         
   1  12  17          0.07          0.34         0.33 o                         
   2  12  17          0.05         -0.34         0.38 o                         
   3  12  17         12.82         12.80         0.62 o                         
  -3  13  17          0.33         -0.44         0.88 o                         
  -2  13  17          0.00          0.09         0.69 o                         
  -1  13  17          0.38          0.41         0.41 o                         
   0  13  17         13.09         14.18         0.52 o                         
   1  13  17          7.50          8.20         0.48 o                         
   2  13  17          2.96          3.03         0.52 o                         
  -2  14  17        114.95        115.07         1.95 o                         
  -1  14  17          0.98          1.96         0.53 o                         
   0  14  17         10.05          9.74         0.47 o                         
   1  14  17          3.86          3.75         0.49 o                         
   2  14  17         24.10         24.01         1.05 o                         
  -1  15  17         98.69         98.22         1.52 o                         
   0  15  17          3.08          3.86         0.53 o                         
   1  15  17         13.72         12.16         0.62 o                         
  -4   0  18         11.50         13.11         1.36 o                         
  -2   0  18         16.86         16.85         0.70 o                         
   0   0  18        224.91        216.69         2.83 o                         
   2   0  18         55.20         55.16         0.90 o                         
   4   0  18         12.51         11.42         0.67 o                         
  -5   1  18          2.04          0.89         0.91 o                         
  -4   1  18         71.85         74.29         1.34 o                         
  -3   1  18         22.24         22.79         0.62 o                         
  -2   1  18         99.66         99.10         1.19 o                         
  -1   1  18         48.33         45.60         0.67 o                         
   0   1  18         54.40         52.05         0.61 o                         
   1   1  18         83.20         79.32         0.76 o                         
   2   1  18         17.65         18.49         0.44 o                         
   3   1  18          0.01          0.17         0.25 o                         
   4   1  18          4.47          4.85         0.42 o                         
   5   1  18          1.22          1.84         0.75 o                         
  -5   2  18          0.06         -0.81         0.81 o                         
  -4   2  18          4.42          5.39         0.49 o                         
  -3   2  18         47.22         48.97         0.81 o                         
  -2   2  18         18.74         18.65         0.50 o                         
  -1   2  18          0.02          0.16         0.22 o                         
   1   2  18          0.82          1.66         0.67 o                         
   2   2  18         36.09         35.85         0.51 o                         
   3   2  18          1.97          2.23         0.27 o                         
   4   2  18          0.87          0.86         0.40 o                         
  -5   3  18          3.41          3.33         0.85 o                         
  -4   3  18         27.50         27.86         0.91 o                         
  -3   3  18          2.86          3.23         0.36 o                         
  -2   3  18          0.37          0.57         0.25 o                         
  -1   3  18          0.29          0.04         0.19 o                         
   0   3  18         57.15         44.54         0.56 o                         
   1   3  18        284.13        264.30         2.17 o                         
   2   3  18         78.84         80.47         0.81 o                         
   3   3  18          5.32          6.26         0.30 o                         
   4   3  18          8.81          8.86         0.45 o                         
  -5   4  18          0.90         -0.73         1.21 o                         
  -4   4  18          1.28          0.65         0.51 o                         
  -3   4  18         64.84         69.01         1.23 o                         
  -2   4  18        108.34        105.32         1.25 o                         
  -1   4  18          4.47          5.44         0.21 o                         
   0   4  18        294.93        257.85         2.36 o                         
   1   4  18          1.47          3.44         0.20 o                         
   2   4  18         66.86         67.82         0.73 o                         
   3   4  18         42.72         40.78         0.63 o                         
   4   4  18        103.64        105.96         1.21 o                         
  -4   5  18         19.71         20.34         0.89 o                         
  -3   5  18          7.43          8.33         0.42 o                         
  -2   5  18          6.82          6.98         0.39 o                         
  -1   5  18         44.94         46.83         0.57 o                         
   0   5  18         31.16         32.63         0.46 o                         
   1   5  18        109.61        102.34         0.94 o                         
   2   5  18          0.48          0.70         0.24 o                         
   3   5  18          0.16         -0.01         0.32 o                         
   4   5  18         77.86         77.35         1.14 o                         
  -4   6  18         40.89         45.31         1.92 o                         
  -3   6  18         10.04          9.99         0.50 o                         
  -2   6  18          3.51          4.17         0.36 o                         
  -1   6  18         18.62         16.45         0.40 o                         
   0   6  18         10.37          9.46         0.29 o                         
   1   6  18         26.34         26.39         0.46 o                         
   2   6  18          3.28          3.54         0.25 o                         
   3   6  18          0.69          0.30         0.34 o                         
   4   6  18          8.54          6.79         0.53 o                         
  -4   7  18         48.33         53.57         1.90 o                         
  -3   7  18         22.27         21.90         1.09 o                         
  -2   7  18          9.88          9.36         0.39 o                         
  -1   7  18         17.60         17.75         0.44 o                         
   0   7  18          2.12          2.52         0.20 o                         
   1   7  18         18.70         17.43         0.42 o                         
   2   7  18         11.96         12.71         0.36 o                         
   3   7  18          4.64          3.76         0.38 o                         
   4   7  18          0.00          0.39         0.53 o                         
  -4   8  18         35.76         43.63         1.74 o                         
  -3   8  18         38.29         35.61         1.31 o                         
  -2   8  18         38.55         37.80         0.77 o                         
  -1   8  18          0.81          0.36         0.24 o                         
   0   8  18          5.21          5.62         0.24 o                         
   1   8  18         69.57         64.49         0.74 o                         
   2   8  18         55.36         54.39         0.78 o                         
   3   8  18          6.91          6.29         0.43 o                         
   4   8  18          3.15          3.23         0.58 o                         
  -4   9  18          0.32          1.17         0.97 o                         
  -3   9  18         55.42         59.64         1.57 o                         
  -2   9  18        124.62        124.12         2.65 o                         
  -1   9  18         28.43         29.65         0.55 o                         
   0   9  18         20.52         22.65         0.48 o                         
   1   9  18         14.14         12.65         0.46 o                         
   2   9  18         30.23         30.47         0.66 o                         
   3   9  18          0.76         -0.05         0.42 o                         
   4   9  18          6.35          6.65         0.64 o                         
  -4  10  18          6.85          6.71         1.06 o                         
  -3  10  18         23.16         27.17         1.41 o                         
  -2  10  18        211.82        217.21         3.02 o                         
  -1  10  18          9.11          8.84         0.38 o                         
   0  10  18          0.16          0.38         0.28 o                         
   1  10  18          0.02         -0.05         0.31 o                         
   2  10  18         40.63         38.52         0.87 o                         
   3  10  18         20.45         19.71         0.62 o                         
  -3  11  18         13.69         13.29         0.88 o                         
  -2  11  18        157.64        163.82         3.03 o                         
  -1  11  18         31.89         33.62         0.69 o                         
   0  11  18         78.64         77.60         1.22 o                         
   1  11  18          7.60          7.26         0.36 o                         
   2  11  18         14.95         15.83         0.51 o                         
   3  11  18          2.93          2.50         0.57 o                         
  -3  12  18          0.69          0.05         0.68 o                         
  -2  12  18          3.46          3.79         0.49 o                         
  -1  12  18          0.09         -0.30         0.40 o                         
   0  12  18          2.04          2.67         0.41 o                         
   1  12  18          0.04          0.10         0.39 o                         
   2  12  18          5.14          4.91         0.45 o                         
   3  12  18          0.49          0.39         0.60 o                         
  -2  13  18          0.89          0.98         0.75 o                         
  -1  13  18         12.68         13.95         0.66 o                         
   0  13  18         14.75         14.24         0.60 o                         
   1  13  18          0.52          0.82         0.42 o                         
   2  13  18          1.65          1.55         0.55 o                         
  -2  14  18          9.84         10.13         0.72 o                         
  -1  14  18         30.19         30.70         1.11 o                         
   0  14  18         12.28         14.65         0.57 o                         
   1  14  18          0.01         -0.16         0.51 o                         
  -1  15  18         84.40         88.19         1.79 o                         
   0  15  18         15.35         16.23         0.72 o                         
  -5   0  19          3.02          3.88         1.18 o                         
  -3   0  19         31.94         32.13         1.02 o                         
  -1   0  19          0.17          0.34         0.27 o                         
   1   0  19         39.31         35.98         0.68 o                         
   3   0  19          0.46          0.46         0.39 o                         
  -5   1  19          0.45          0.40         0.93 o                         
  -4   1  19         14.52         13.57         0.64 o                         
  -3   1  19         10.73         11.95         0.47 o                         
  -2   1  19          0.01          0.45         0.28 o                         
  -1   1  19          5.52          5.69         0.23 o                         
   0   1  19         19.92         17.04         0.39 o                         
   1   1  19        103.68        100.00         0.93 o                         
   2   1  19          0.02          0.78         0.23 o                         
   3   1  19          0.33          0.09         0.28 o                         
   4   1  19          0.02          0.27         0.42 o                         
  -5   2  19          2.39          2.28         0.93 o                         
  -4   2  19          0.00          0.29         0.53 o                         
  -3   2  19         18.18         18.69         0.66 o                         
  -2   2  19         11.95         12.93         0.49 o                         
  -1   2  19          0.98          1.09         0.20 o                         
   0   2  19          1.35          0.48         0.19 o                         
   1   2  19         20.70         23.61         0.44 o                         
   2   2  19        186.39        185.79         1.61 o                         
   3   2  19         11.42         11.90         0.35 o                         
   4   2  19          6.52          6.13         0.48 o                         
  -4   3  19          0.86          0.17         0.54 o                         
  -3   3  19          1.53          2.24         0.43 o                         
  -2   3  19          0.70          1.07         0.27 o                         
  -1   3  19         32.40         31.00         0.52 o                         
   0   3  19         18.96         20.35         0.42 o                         
   1   3  19        266.40        253.08         2.10 o                         
   2   3  19        248.18        249.86         2.10 o                         
   3   3  19         32.80         32.65         0.68 o                         
   4   3  19          0.31          0.78         0.48 o                         
  -4   4  19         11.77         12.55         0.64 o                         
  -3   4  19         63.33         65.84         1.09 o                         
  -2   4  19        112.96        120.51         1.42 o                         
  -1   4  19          0.66          0.48         0.20 o                         
   0   4  19          0.57          0.70         0.21 o                         
   1   4  19        133.58        127.41         1.14 o                         
   2   4  19        247.33        247.74         2.08 o                         
   3   4  19          9.72          8.69         0.37 o                         
   4   4  19          0.01          1.29         0.46 o                         
  -4   5  19          0.18          0.28         0.59 o                         
  -3   5  19          7.53          8.21         0.52 o                         
  -2   5  19         93.78         95.94         1.19 o                         
  -1   5  19          7.49          5.75         0.25 o                         
   0   5  19          2.48          2.64         0.22 o                         
   1   5  19          8.56          7.57         0.25 o                         
   2   5  19        119.51        114.83         1.15 o                         
   3   5  19         39.56         36.42         0.68 o                         
   4   5  19         17.29         18.10         0.60 o                         
  -4   6  19         38.68         40.07         1.65 o                         
  -3   6  19         53.99         51.16         1.05 o                         
  -2   6  19         70.79         69.14         1.05 o                         
  -1   6  19          1.03          1.25         0.23 o                         
   0   6  19         30.27         31.08         0.48 o                         
   1   6  19          1.06          1.09         0.24 o                         
   2   6  19          3.08          3.17         0.27 o                         
   3   6  19          1.45          1.54         0.34 o                         
   4   6  19          6.32          6.30         0.61 o                         
  -4   7  19         39.46         49.65         1.77 o                         
  -3   7  19         13.23         12.58         0.64 o                         
  -2   7  19          0.15          0.10         0.36 o                         
  -1   7  19          3.10          3.44         0.27 o                         
   0   7  19          2.57          1.73         0.21 o                         
   1   7  19         13.00         14.01         0.42 o                         
   2   7  19          1.60          1.49         0.26 o                         
   3   7  19          9.84          8.40         0.45 o                         
   4   7  19          0.90          1.21         0.59 o                         
  -4   8  19        122.66        136.46         2.76 o                         
  -3   8  19        111.31        110.47         2.63 o                         
  -2   8  19         33.83         33.94         0.82 o                         
  -1   8  19         45.23         43.40         0.66 o                         
   0   8  19          6.79          8.60         0.30 o                         
   1   8  19         18.85         20.78         0.51 o                         
   2   8  19          2.13          2.31         0.40 o                         
   3   8  19          0.15         -0.34         0.44 o                         
   4   8  19         14.53         14.30         0.68 o                         
  -4   9  19         42.81         45.54         1.97 o                         
  -3   9  19         11.70         10.77         0.82 o                         
  -2   9  19         31.74         31.88         0.82 o                         
  -1   9  19          1.09          2.02         0.28 o                         
   0   9  19        168.20        175.83         1.69 o                         
   1   9  19         56.78         57.56         0.83 o                         
   2   9  19          2.63          2.92         0.36 o                         
   3   9  19          0.47          0.53         0.52 o                         
  -3  10  19          1.80          1.33         0.77 o                         
  -2  10  19          7.13          7.72         0.47 o                         
  -1  10  19          3.96          4.84         0.42 o                         
   0  10  19         46.42         47.88         0.83 o                         
   1  10  19          3.46          3.10         0.43 o                         
   2  10  19          0.14          0.51         0.38 o                         
   3  10  19         24.54         22.99         0.84 o                         
  -3  11  19          4.15          2.60         0.70 o                         
  -2  11  19         12.95         12.93         0.58 o                         
  -1  11  19        121.82        129.94         1.56 o                         
   0  11  19          8.26          9.14         0.47 o                         
   1  11  19          1.92          1.20         0.37 o                         
   2  11  19          2.07          1.43         0.46 o                         
   3  11  19          0.80          1.09         0.61 o                         
  -3  12  19         11.79         12.23         1.31 o                         
  -2  12  19         17.56         20.25         1.52 o                         
  -1  12  19         46.09         46.99         1.11 o                         
   0  12  19         23.19         24.12         0.82 o                         
   1  12  19          1.32          1.47         0.43 o                         
   2  12  19         13.43         13.80         0.63 o                         
  -2  13  19         41.30         42.25         2.05 o                         
  -1  13  19         39.09         38.19         1.49 o                         
   0  13  19         17.68         18.36         0.74 o                         
   1  13  19         15.05         14.63         0.56 o                         
   2  13  19          2.07          1.50         0.59 o                         
  -1  14  19          7.32          7.05         0.68 o                         
   0  14  19         36.61         37.32         0.98 o                         
   1  14  19         17.69         16.65         0.72 o                         
  -4   0  20         12.04         10.24         0.93 o                         
  -2   0  20        170.63        171.08         2.73 o                         
   0   0  20        140.29        133.87         1.86 o                         
   2   0  20        146.64        140.62         2.21 o                         
   4   0  20          3.82          3.24         0.66 o                         
  -4   1  20          3.88          4.98         0.68 o                         
  -3   1  20         14.45         15.09         0.60 o                         
  -2   1  20         75.02         80.17         1.07 o                         
  -1   1  20          0.12         -0.04         0.21 o                         
   0   1  20          8.24          5.91         0.24 o                         
   1   1  20         84.06         79.88         0.80 o                         
   2   1  20          1.65          2.08         0.26 o                         
   3   1  20          0.02          0.14         0.38 o                         
   4   1  20          3.34          3.20         0.47 o                         
  -4   2  20         10.66         10.45         0.66 o                         
  -3   2  20        124.90        129.76         1.73 o                         
  -2   2  20          8.97         10.55         0.40 o                         
  -1   2  20         43.77         41.37         0.58 o                         
   0   2  20          6.20          4.69         0.24 o                         
   1   2  20        118.91        106.65         1.00 o                         
   2   2  20         41.73         42.19         0.69 o                         
   3   2  20         10.87         10.94         0.39 o                         
   4   2  20          9.09          9.15         0.51 o                         
  -4   3  20          1.50          0.96         0.59 o                         
  -3   3  20          5.97          7.51         0.53 o                         
  -2   3  20         37.26         39.18         0.72 o                         
  -1   3  20          4.31          4.84         0.25 o                         
   0   3  20         31.81         33.57         0.53 o                         
   1   3  20          2.44          1.74         0.22 o                         
   2   3  20        102.70        104.29         1.03 o                         
   3   3  20          6.60          7.34         0.43 o                         
   4   3  20         10.05         10.13         0.54 o                         
  -4   4  20          3.15          3.23         0.84 o                         
  -3   4  20          2.85          2.52         0.43 o                         
  -2   4  20         14.44         13.70         0.51 o                         
  -1   4  20          0.94          0.44         0.23 o                         
   0   4  20         28.23         28.40         0.50 o                         
   1   4  20          2.75          2.09         0.23 o                         
   2   4  20         24.52         26.92         0.57 o                         
   3   4  20          2.28          3.18         0.38 o                         
   4   4  20          0.10          0.79         0.58 o                         
  -4   5  20         17.93         17.40         0.78 o                         
  -3   5  20         26.39         24.70         1.29 o                         
  -2   5  20         11.12          9.68         0.44 o                         
  -1   5  20         28.96         30.98         0.53 o                         
   0   5  20          5.90          5.72         0.25 o                         
   1   5  20         21.55         18.78         0.44 o                         
   2   5  20         50.45         52.86         0.73 o                         
   3   5  20         11.82         12.78         0.55 o                         
   4   5  20          0.32          0.19         0.59 o                         
  -4   6  20         36.98         40.35         1.74 o                         
  -3   6  20          1.84          2.48         0.49 o                         
  -2   6  20         55.35         57.74         1.03 o                         
  -1   6  20         10.71         11.28         0.37 o                         
   0   6  20          5.83          5.47         0.24 o                         
   1   6  20          9.78          9.45         0.30 o                         
   2   6  20          1.37          1.36         0.28 o                         
   3   6  20          0.03          0.21         0.40 o                         
   4   6  20          0.58          0.32         0.62 o                         
  -4   7  20          0.84          1.75         0.93 o                         
  -3   7  20         42.13         46.40         1.17 o                         
  -2   7  20          4.23          4.10         0.45 o                         
  -1   7  20          0.06          0.15         0.26 o                         
   0   7  20         29.60         30.73         0.53 o                         
   1   7  20          1.27          1.33         0.26 o                         
   2   7  20          0.51          0.32         0.34 o                         
   3   7  20          0.04          0.40         0.46 o                         
   4   7  20          0.62         -0.57         0.63 o                         
  -4   8  20          2.90          2.39         1.01 o                         
  -3   8  20          3.62          4.04         0.78 o                         
  -2   8  20          2.92          1.92         0.41 o                         
  -1   8  20          0.17         -0.19         0.28 o                         
   0   8  20          5.71          4.88         0.29 o                         
   1   8  20          6.15          7.11         0.32 o                         
   2   8  20          0.06          0.35         0.38 o                         
   3   8  20          3.98          3.77         0.48 o                         
  -3   9  20          0.60          1.07         0.78 o                         
  -2   9  20          1.58          2.31         0.42 o                         
  -1   9  20         36.83         34.54         0.67 o                         
   0   9  20         23.62         23.90         0.56 o                         
   1   9  20          0.80          1.22         0.37 o                         
   2   9  20          6.56          5.58         0.40 o                         
   3   9  20         46.53         46.72         1.03 o                         
  -3  10  20         12.08         13.77         0.95 o                         
  -2  10  20         67.03         69.47         1.20 o                         
  -1  10  20        256.43        264.83         3.14 o                         
   0  10  20         31.55         31.04         0.73 o                         
   1  10  20          7.28          6.60         0.42 o                         
   2  10  20         22.43         20.84         0.71 o                         
   3  10  20          4.34          3.38         0.57 o                         
  -3  11  20          5.78          5.71         0.64 o                         
  -2  11  20         35.00         36.68         1.11 o                         
  -1  11  20        188.63        191.96         2.43 o                         
   0  11  20         38.27         38.89         0.94 o                         
   1  11  20          0.45          0.38         0.38 o                         
   2  11  20          4.26          3.83         0.51 o                         
  -2  12  20          4.99          4.17         0.67 o                         
  -1  12  20         89.36         91.71         1.64 o                         
   0  12  20         80.10         84.33         1.50 o                         
   1  12  20         30.92         32.98         0.92 o                         
   2  12  20          0.12         -0.36         0.54 o                         
  -2  13  20          0.08         -0.11         0.71 o                         
  -1  13  20         38.80         35.89         1.08 o                         
   0  13  20          5.46          7.22         0.57 o                         
   1  13  20         11.02         12.16         0.62 o                         
   0  14  20         92.49         94.79         1.58 o                         
  -3   0  21          0.00         -0.36         0.81 o                         
  -1   0  21         45.49         48.15         0.93 o                         
   1   0  21          0.15         -0.31         0.31 o                         
   3   0  21          5.01          4.68         0.54 o                         
  -4   1  21          3.65          4.98         0.66 o                         
  -3   1  21         24.22         23.85         0.78 o                         
  -2   1  21          8.41          9.50         0.43 o                         
  -1   1  21          1.45          1.70         0.24 o                         
   0   1  21          0.75          0.16         0.22 o                         
   1   1  21          5.03          4.09         0.25 o                         
   2   1  21          2.93          3.34         0.28 o                         
   3   1  21          0.55          1.25         0.37 o                         
   4   1  21          0.04          0.20         0.52 o                         
  -4   2  21         10.13         10.42         0.73 o                         
  -3   2  21          4.71          4.20         0.47 o                         
  -2   2  21          4.11          4.54         0.37 o                         
  -1   2  21         56.50         56.39         0.72 o                         
   0   2  21          7.84          7.16         0.27 o                         
   1   2  21         13.05         13.93         0.42 o                         
   2   2  21         18.64         19.36         0.65 o                         
   3   2  21          9.32          9.17         0.41 o                         
   4   2  21          0.71          0.26         0.52 o                         
  -4   3  21         11.36         13.38         1.06 o                         
  -3   3  21          2.80          2.37         0.47 o                         
  -2   3  21         18.32         17.30         0.68 o                         
  -1   3  21          0.22          0.03         0.23 o                         
   0   3  21          1.48          1.25         0.24 o                         
   1   3  21         28.07         26.09         0.51 o                         
   2   3  21         71.07         68.60         0.86 o                         
   3   3  21         91.69         90.14         1.06 o                         
   4   3  21          2.99          2.92         0.54 o                         
  -4   4  21          1.19          0.25         0.73 o                         
  -3   4  21          8.87          8.88         0.52 o                         
  -2   4  21          4.51          4.64         0.40 o                         
  -1   4  21         57.86         57.39         0.75 o                         
   0   4  21          1.30          0.98         0.24 o                         
   1   4  21          0.12         -0.23         0.23 o                         
   2   4  21         37.61         35.53         0.66 o                         
   3   4  21        221.36        220.86         1.89 o                         
   4   4  21         33.91         31.75         1.10 o                         
  -4   5  21          4.19          5.03         0.91 o                         
  -3   5  21         62.60         62.37         1.73 o                         
  -2   5  21         93.78         93.74         1.35 o                         
  -1   5  21        133.70        135.05         1.37 o                         
   0   5  21          7.34          8.11         0.27 o                         
   1   5  21         35.27         32.99         0.57 o                         
   2   5  21         39.61         38.21         0.80 o                         
   3   5  21         44.63         44.08         0.82 o                         
   4   5  21         21.26         19.41         0.75 o                         
  -4   6  21          5.52          7.03         1.03 o                         
  -3   6  21         93.55         99.96         1.80 o                         
  -2   6  21         31.14         32.51         0.94 o                         
  -1   6  21         46.28         51.19         0.75 o                         
   0   6  21         85.61         82.60         0.85 o                         
   1   6  21          0.06         -0.08         0.26 o                         
   2   6  21          9.10          8.40         0.38 o                         
   3   6  21         38.18         36.62         0.84 o                         
  -4   7  21          4.74          5.10         1.05 o                         
  -3   7  21        214.12        223.25         4.04 o                         
  -2   7  21        241.18        241.15         2.46 o                         
  -1   7  21         48.29         48.98         0.75 o                         
   0   7  21          2.02          2.26         0.28 o                         
   1   7  21         19.73         20.33         0.58 o                         
   2   7  21         23.27         23.19         0.63 o                         
   3   7  21          1.42          1.28         0.49 o                         
  -3   8  21         25.47         30.60         1.54 o                         
  -2   8  21         20.57         18.88         0.81 o                         
  -1   8  21         40.85         39.97         0.71 o                         
   0   8  21          0.37          0.64         0.31 o                         
   1   8  21         50.57         53.56         0.81 o                         
   2   8  21         62.23         62.60         1.01 o                         
   3   8  21          0.00          0.24         0.51 o                         
  -3   9  21         16.17         15.35         0.95 o                         
  -2   9  21          4.32          2.35         0.68 o                         
  -1   9  21          7.95          8.22         0.41 o                         
   0   9  21         15.43         15.21         0.51 o                         
   1   9  21          4.52          4.89         0.40 o                         
   2   9  21          2.52          2.38         0.45 o                         
   3   9  21          3.05          2.67         0.56 o                         
  -3  10  21          8.32          7.89         0.77 o                         
  -2  10  21          0.01         -0.19         0.51 o                         
  -1  10  21          0.03          0.47         0.39 o                         
   0  10  21          0.72          0.66         0.43 o                         
   1  10  21         36.88         36.29         0.84 o                         
   2  10  21          1.40          0.97         0.45 o                         
  -2  11  21          0.79          0.22         0.54 o                         
  -1  11  21          7.86          8.04         0.53 o                         
   0  11  21          3.10          4.83         0.52 o                         
   1  11  21          7.52          7.60         0.49 o                         
   2  11  21          0.10         -0.50         0.50 o                         
  -2  12  21         12.38         13.86         1.28 o                         
  -1  12  21         10.49         10.11         0.60 o                         
   0  12  21          1.93          3.27         0.53 o                         
   1  12  21         32.21         33.48         0.98 o                         
   2  12  21          3.23          3.03         0.84 o                         
  -1  13  21         18.78         18.33         0.77 o                         
   0  13  21         20.41         20.78         0.95 o                         
   1  13  21          0.12          1.55         0.60 o                         
  -4   0  22          6.25          5.47         1.04 o                         
  -2   0  22        105.32        109.11         1.97 o                         
   0   0  22          4.34          4.63         0.38 o                         
   2   0  22         88.46         82.75         1.38 o                         
   4   0  22          8.67          7.66         0.82 o                         
  -4   1  22          0.79         -0.23         0.70 o                         
  -3   1  22         16.75         14.93         0.63 o                         
  -2   1  22         24.70         28.64         0.75 o                         
  -1   1  22        167.64        175.51         1.71 o                         
   0   1  22          2.66          2.32         0.26 o                         
   1   1  22         16.99         16.57         0.47 o                         
   2   1  22         18.46         17.05         0.50 o                         
   3   1  22         89.79         89.65         1.11 o                         
   4   1  22          0.19          0.51         0.57 o                         
  -4   2  22          0.48         -0.32         0.79 o                         
  -3   2  22          7.96          7.55         0.58 o                         
  -2   2  22         12.19         11.98         0.48 o                         
  -1   2  22         57.91         61.12         0.78 o                         
   0   2  22          0.39          0.35         0.25 o                         
   1   2  22          0.30          0.12         0.25 o                         
   2   2  22         10.00          8.73         0.44 o                         
   3   2  22         17.79         18.11         0.60 o                         
   4   2  22          0.79          0.70         0.58 o                         
  -4   3  22          0.10          0.60         0.82 o                         
  -3   3  22          0.78          0.87         0.60 o                         
  -2   3  22         19.64         19.52         0.68 o                         
  -1   3  22          0.00          0.11         0.26 o                         
   0   3  22         18.79         18.90         0.48 o                         
   1   3  22          0.14         -0.06         0.26 o                         
   2   3  22         22.47         19.15         0.67 o                         
   3   3  22          0.32          1.81         0.40 o                         
   4   3  22          9.00         10.35         0.63 o                         
  -4   4  22          0.29          0.51         0.80 o                         
  -3   4  22          8.85          7.91         0.65 o                         
  -2   4  22          9.01          8.60         0.55 o                         
  -1   4  22          4.98          4.97         0.30 o                         
   0   4  22          2.87          2.28         0.25 o                         
   1   4  22         16.58         16.31         0.46 o                         
   2   4  22          6.08          5.94         0.41 o                         
   3   4  22         16.90         19.92         0.97 o                         
  -4   5  22          1.72         -0.12         1.31 o                         
  -3   5  22         29.16         30.86         1.01 o                         
  -2   5  22          3.07          3.31         0.43 o                         
  -1   5  22          1.83          2.66         0.30 o                         
   0   5  22          1.63          1.71         0.26 o                         
   1   5  22          2.27          2.31         0.29 o                         
   2   5  22          1.65          1.39         0.36 o                         
   3   5  22         12.79         13.37         0.49 o                         
  -3   6  22          0.23          0.34         0.66 o                         
  -2   6  22         13.92         15.79         0.72 o                         
  -1   6  22          6.81          7.80         0.36 o                         
   0   6  22          2.11          2.51         0.29 o                         
   1   6  22         25.96         28.03         0.67 o                         
   2   6  22          3.71          3.49         0.38 o                         
   3   6  22          6.66          7.97         0.57 o                         
  -3   7  22          0.11          0.60         0.82 o                         
  -2   7  22         25.41         27.98         0.88 o                         
  -1   7  22          6.01          6.84         0.37 o                         
   0   7  22          0.04          0.11         0.31 o                         
   1   7  22          3.14          2.93         0.36 o                         
   2   7  22          4.27          4.33         0.39 o                         
   3   7  22          3.97          3.75         0.54 o                         
  -3   8  22          8.13          8.63         0.96 o                         
  -2   8  22          0.26         -0.26         0.41 o                         
  -1   8  22         11.27         11.07         0.49 o                         
   0   8  22          1.12          0.49         0.36 o                         
   1   8  22          7.48          7.53         0.40 o                         
   2   8  22         11.96         11.84         0.49 o                         
   3   8  22          0.31          0.56         0.56 o                         
  -3   9  22         10.16         12.08         0.83 o                         
  -2   9  22          0.34          0.78         0.51 o                         
  -1   9  22         45.90         46.15         0.90 o                         
   0   9  22          7.42          8.19         0.40 o                         
   1   9  22         19.46         19.40         0.84 o                         
   2   9  22          0.86          1.58         0.45 o                         
  -2  10  22         10.83         10.29         0.59 o                         
  -1  10  22         12.03         12.72         0.49 o                         
   0  10  22         26.59         27.38         0.81 o                         
   1  10  22          6.22          6.18         0.54 o                         
   2  10  22          2.04          2.55         0.51 o                         
  -2  11  22          0.60          1.22         0.61 o                         
  -1  11  22          6.51          5.06         0.55 o                         
   0  11  22        176.62        182.12         2.36 o                         
   1  11  22         82.80         84.41         1.37 o                         
   2  11  22          9.08          8.90         0.60 o                         
  -1  12  22         10.22         10.88         0.64 o                         
   0  12  22        246.42        246.01         3.07 o                         
   1  12  22         12.17         13.63         0.64 o                         
  -3   0  23          4.69          4.61         1.23 o                         
  -1   0  23         54.71         54.58         1.10 o                         
   1   0  23          4.19          4.41         0.41 o                         
   3   0  23          0.01          1.09         0.67 o                         
  -4   1  23          4.52          3.31         0.80 o                         
  -3   1  23         10.92         11.05         0.64 o                         
  -2   1  23          8.13          7.88         0.53 o                         
  -1   1  23          2.45          4.20         0.31 o                         
   0   1  23          1.23          1.28         0.27 o                         
   1   1  23         31.06         29.42         0.57 o                         
   2   1  23          0.17          0.00         0.39 o                         
   3   1  23          0.55          2.01         0.44 o                         
  -4   2  23         15.82         16.47         0.97 o                         
  -3   2  23         30.97         32.69         1.05 o                         
  -2   2  23         15.02         14.79         0.56 o                         
  -1   2  23         18.69         19.17         0.55 o                         
   0   2  23          0.36          0.30         0.25 o                         
   1   2  23          0.83          0.53         0.28 o                         
   2   2  23          6.26          4.99         0.41 o                         
   3   2  23         16.13         15.72         0.51 o                         
  -4   3  23          1.09          0.37         0.91 o                         
  -3   3  23         10.63          9.87         0.60 o                         
  -2   3  23          2.00          0.86         0.47 o                         
  -1   3  23         14.80         15.57         0.50 o                         
   0   3  23          7.69          7.19         0.29 o                         
   1   3  23         16.71         16.50         0.46 o                         
   2   3  23          5.56          5.55         0.40 o                         
   3   3  23          0.98          1.14         0.45 o                         
  -4   4  23          4.74          5.49         1.53 o                         
  -3   4  23          0.90          0.72         0.58 o                         
  -2   4  23         82.77         81.77         1.10 o                         
  -1   4  23         43.46         43.37         0.72 o                         
   0   4  23          0.41          0.52         0.27 o                         
   1   4  23          1.39          0.50         0.36 o                         
   2   4  23          0.38         -0.15         0.38 o                         
   3   4  23          4.92          3.64         0.48 o                         
  -3   5  23         12.93         14.18         0.79 o                         
  -2   5  23         41.62         41.40         1.27 o                         
  -1   5  23         73.66         75.33         1.19 o                         
   0   5  23         69.07         69.94         0.88 o                         
   1   5  23         47.31         45.47         0.78 o                         
   2   5  23          0.92         -0.02         0.40 o                         
   3   5  23         23.89         23.35         0.75 o                         
  -3   6  23          5.20          4.97         0.90 o                         
  -2   6  23        178.88        182.80         1.98 o                         
  -1   6  23        316.12        321.16         3.47 o                         
   0   6  23         53.03         55.22         0.87 o                         
   1   6  23          0.01          0.05         0.37 o                         
   2   6  23          0.23         -0.13         0.39 o                         
   3   6  23         45.09         46.60         1.12 o                         
  -3   7  23          2.48          2.80         0.92 o                         
  -2   7  23         65.82         70.14         1.13 o                         
  -1   7  23         23.78         25.11         0.75 o                         
   0   7  23         57.39         58.20         1.00 o                         
   1   7  23         27.67         28.57         0.77 o                         
   2   7  23          8.16          8.38         0.47 o                         
   3   7  23          7.99          8.57         0.62 o                         
  -3   8  23          3.05          3.23         0.78 o                         
  -2   8  23         55.96         53.91         1.02 o                         
  -1   8  23         20.73         20.24         0.71 o                         
   0   8  23         38.10         37.98         0.74 o                         
   1   8  23          6.06          4.97         0.39 o                         
   2   8  23         18.07         17.87         0.61 o                         
  -2   9  23          1.07          0.58         0.54 o                         
  -1   9  23          1.26          1.63         0.42 o                         
   0   9  23         17.36         17.73         0.63 o                         
   1   9  23          0.42          0.62         0.49 o                         
   2   9  23         14.30         14.09         0.58 o                         
  -2  10  23          4.00          3.65         0.59 o                         
  -1  10  23          0.30          0.28         0.46 o                         
   0  10  23          2.75          2.95         0.48 o                         
   1  10  23          3.20          4.21         0.53 o                         
   2  10  23          0.71          1.40         0.56 o                         
  -1  11  23          0.31         -0.23         0.57 o                         
   0  11  23          6.72          7.00         0.61 o                         
   1  11  23         22.88         23.49         0.89 o                         
   0  12  23          5.62          6.61         0.67 o                         
  -2   0  24          0.02          0.03         0.50 o                         
   0   0  24        254.80        268.23         3.21 o                         
   2   0  24          1.52          0.95         0.59 o                         
  -3   1  24          0.62          0.81         0.68 o                         
  -2   1  24          2.80          2.20         0.37 o                         
  -1   1  24         48.65         49.55         1.08 o                         
   0   1  24          6.62          7.13         0.32 o                         
   1   1  24          7.03          6.49         0.41 o                         
   2   1  24          1.45          0.86         0.39 o                         
   3   1  24         21.42         18.54         0.56 o                         
  -3   2  24         20.41         21.45         0.91 o                         
  -2   2  24         17.87         18.23         0.70 o                         
  -1   2  24          0.15          0.32         0.46 o                         
   0   2  24         19.62         18.50         0.55 o                         
   1   2  24         10.28          9.95         0.40 o                         
   2   2  24         11.49         10.93         0.47 o                         
   3   2  24          1.69          0.99         0.49 o                         
  -3   3  24          4.45          4.51         0.64 o                         
  -2   3  24         31.68         28.55         0.80 o                         
  -1   3  24          0.10          0.32         0.43 o                         
   0   3  24         36.72         36.90         0.75 o                         
   1   3  24          1.00          0.74         0.34 o                         
   2   3  24          9.82          9.58         0.44 o                         
   3   3  24          2.45          1.65         0.53 o                         
  -3   4  24          0.59          0.59         0.65 o                         
  -2   4  24         13.15         13.51         0.96 o                         
  -1   4  24          0.06          0.60         0.40 o                         
   0   4  24          0.02          0.27         0.36 o                         
   1   4  24          1.96          1.55         0.35 o                         
   2   4  24          9.26          9.16         0.45 o                         
   3   4  24          7.88          5.78         0.56 o                         
  -3   5  24          6.51          5.77         0.74 o                         
  -2   5  24          4.98          4.70         0.45 o                         
  -1   5  24          0.80          2.14         0.40 o                         
   0   5  24          6.81          7.42         0.41 o                         
   1   5  24          0.17          0.59         0.36 o                         
   2   5  24          0.62          0.21         0.44 o                         
   3   5  24          0.94          1.01         0.59 o                         
  -3   6  24          8.66          8.10         1.11 o                         
  -2   6  24         11.98         10.87         0.55 o                         
  -1   6  24         71.59         76.42         1.19 o                         
   0   6  24         17.57         19.56         0.77 o                         
   1   6  24         17.05         18.18         0.66 o                         
   2   6  24          1.41          1.14         0.43 o                         
   3   6  24          0.25          0.34         0.62 o                         
  -3   7  24          0.10         -0.23         0.76 o                         
  -2   7  24          7.86          7.88         0.59 o                         
  -1   7  24          7.93          8.61         0.46 o                         
   0   7  24         10.45          9.91         0.43 o                         
   1   7  24          8.23          7.80         0.44 o                         
   2   7  24          7.71          7.21         0.53 o                         
  -2   8  24          8.55          7.34         0.60 o                         
  -1   8  24          6.15          5.99         0.48 o                         
   0   8  24          9.90          9.44         0.45 o                         
   1   8  24          0.03         -0.32         0.42 o                         
   2   8  24          9.83          9.66         0.58 o                         
  -2   9  24          0.93          1.58         0.60 o                         
  -1   9  24         17.43         17.29         0.61 o                         
   0   9  24          1.18          1.44         0.46 o                         
   1   9  24          0.00          0.03         0.51 o                         
   2   9  24          0.93          0.92         0.58 o                         
  -1  10  24          0.44         -0.38         0.53 o                         
   0  10  24          5.63          4.84         0.60 o                         
   1  10  24         18.79         18.53         1.09 o                         
  -1  11  24         17.96         16.37         0.86 o                         
   0  11  24          2.08          1.56         0.64 o                         
  -3   0  25         51.46         47.92         2.01 o                         
  -1   0  25         40.80         42.11         1.09 o                         
   1   0  25         19.48         21.52         0.91 o                         
   3   0  25          6.34          5.51         0.74 o                         
  -3   1  25          3.13          4.36         0.74 o                         
  -2   1  25          0.38          0.87         0.41 o                         
  -1   1  25          0.93          1.49         0.37 o                         
   0   1  25         48.92         51.54         0.79 o                         
   1   1  25          1.63          1.94         0.35 o                         
   2   1  25          0.08          0.21         0.45 o                         
   3   1  25          2.28          2.14         0.53 o                         
  -3   2  25          4.29          3.90         0.77 o                         
  -2   2  25          7.82          7.34         0.46 o                         
  -1   2  25          0.92          0.67         0.36 o                         
   0   2  25          0.14          0.44         0.31 o                         
   1   2  25          2.19          2.12         0.38 o                         
   2   2  25          0.43          0.59         0.44 o                         
   3   2  25          0.66          0.23         0.55 o                         
  -3   3  25          3.01          2.73         0.75 o                         
  -2   3  25         10.67         11.67         0.50 o                         
  -1   3  25         28.44         27.90         0.75 o                         
   0   3  25         63.64         66.12         0.89 o                         
   1   3  25          3.25          2.83         0.40 o                         
   2   3  25          0.22         -0.23         0.43 o                         
   3   3  25          0.76         -0.14         0.57 o                         
  -3   4  25          1.65          0.40         0.78 o                         
  -2   4  25         32.62         30.97         0.84 o                         
  -1   4  25         51.95         52.28         0.93 o                         
   0   4  25         20.25         24.06         0.71 o                         
   1   4  25          5.74          6.11         0.43 o                         
   2   4  25          1.06          1.69         0.47 o                         
   3   4  25          0.05         -0.60         0.60 o                         
  -3   5  25         14.58         12.14         0.86 o                         
  -2   5  25          2.72          2.27         0.47 o                         
  -1   5  25        153.45        157.15         1.89 o                         
   0   5  25        155.46        159.95         1.70 o                         
   1   5  25          1.10          1.21         0.43 o                         
   2   5  25         11.72         10.58         0.51 o                         
  -3   6  25          2.39          0.45         1.16 o                         
  -2   6  25          2.72          2.21         0.53 o                         
  -1   6  25         17.35         18.68         0.76 o                         
   0   6  25         71.17         76.43         1.15 o                         
   1   6  25         44.58         43.16         1.02 o                         
   2   6  25         20.13         20.45         0.59 o                         
  -2   7  25          0.15          0.01         0.53 o                         
  -1   7  25         21.85         20.33         0.70 o                         
   0   7  25         43.95         44.35         0.88 o                         
   1   7  25         42.98         44.20         1.32 o                         
   2   7  25         12.75         11.65         0.61 o                         
  -2   8  25          7.08          6.16         0.65 o                         
  -1   8  25          3.40          4.72         0.48 o                         
   0   8  25         14.49         14.93         0.54 o                         
   1   8  25         15.34         15.04         0.63 o                         
   2   8  25          2.87          1.85         0.59 o                         
  -1   9  25          6.86          6.47         0.57 o                         
   0   9  25          0.04         -0.54         0.54 o                         
   1   9  25          7.79          8.08         0.64 o                         
  -1  10  25          0.11         -0.07         1.00 o                         
   0  10  25          1.55          0.94         0.67 o                         
  -2   0  26         32.14         33.68         1.31 o                         
   0   0  26          3.97          3.98         0.52 o                         
   2   0  26          0.40          0.83         0.70 o                         
  -3   1  26         27.50         27.83         1.41 o                         
  -2   1  26          2.33          2.39         0.47 o                         
  -1   1  26          0.05         -0.33         0.43 o                         
   0   1  26          1.70          2.19         0.35 o                         
   1   1  26         54.32         57.69         0.93 o                         
   2   1  26         14.47         13.95         0.58 o                         
  -3   2  26         94.89        105.68         2.33 o                         
  -2   2  26         19.96         21.42         0.77 o                         
  -1   2  26         14.33         12.53         0.51 o                         
   0   2  26          6.43          6.60         0.40 o                         
   1   2  26          1.58          1.74         0.42 o                         
   2   2  26         14.87         14.04         0.59 o                         
  -3   3  26         89.72         92.05         2.48 o                         
  -2   3  26         45.62         47.39         1.03 o                         
  -1   3  26          2.78          2.58         0.44 o                         
   0   3  26         11.47         11.93         0.47 o                         
   1   3  26          6.01          6.15         0.45 o                         
   2   3  26          0.02          0.12         0.50 o                         
  -2   4  26          2.14          2.88         0.51 o                         
  -1   4  26          2.28          2.45         0.47 o                         
   0   4  26         27.76         30.16         0.82 o                         
   1   4  26         15.84         16.51         0.76 o                         
   2   4  26          1.69          2.01         0.55 o                         
  -2   5  26          2.28          1.70         0.52 o                         
  -1   5  26          4.16          3.89         0.48 o                         
   0   5  26        109.97        117.48         1.39 o                         
   1   5  26         25.01         26.18         0.87 o                         
   2   5  26          7.36          6.92         0.53 o                         
  -2   6  26          0.14          0.01         0.55 o                         
  -1   6  26         17.95         17.25         0.63 o                         
   0   6  26         34.25         36.21         0.86 o                         
   1   6  26          1.44          2.08         0.48 o                         
   2   6  26         11.29         11.15         0.60 o                         
  -2   7  26         14.51         13.65         0.66 o                         
  -1   7  26          2.62          2.30         0.49 o                         
   0   7  26         10.45         10.05         0.51 o                         
   1   7  26         19.74         20.37         0.63 o                         
  -1   8  26          2.07          1.98         0.52 o                         
   0   8  26         12.37         12.88         0.57 o                         
   1   8  26          0.46          0.49         0.98 o                         
   0   9  26          0.61          0.71         0.62 o                         
  -1   0  27          4.46          3.89         0.65 o                         
   1   0  27         49.24         52.29         1.45 o                         
  -2   1  27         18.47         16.47         0.63 o                         
  -1   1  27          5.95          5.84         0.48 o                         
   0   1  27         10.95         10.18         0.45 o                         
   1   1  27         24.96         27.20         0.84 o                         
   2   1  27         10.10          9.72         0.60 o                         
  -2   2  27         55.57         54.96         1.12 o                         
  -1   2  27          0.03         -0.08         0.46 o                         
   0   2  27         21.52         18.75         0.60 o                         
   1   2  27          1.63          2.15         0.47 o                         
   2   2  27         16.33         15.26         0.65 o                         
  -2   3  27         11.01         12.63         0.61 o                         
  -1   3  27         27.43         27.23         0.89 o                         
   0   3  27         19.38         21.70         0.94 o                         
   1   3  27         19.54         19.95         0.85 o                         
   2   3  27          0.33          0.62         0.61 o                         
  -2   4  27         33.26         33.69         1.06 o                         
  -1   4  27          1.12          0.23         0.48 o                         
   0   4  27         73.28         74.93         1.14 o                         
   1   4  27        110.97        117.93         1.84 o                         
   2   4  27          8.55          8.93         0.61 o                         
  -2   5  27          0.50          0.45         0.60 o                         
  -1   5  27          1.46          0.83         0.51 o                         
   0   5  27          0.95          1.45         0.49 o                         
   1   5  27         26.73         31.56         1.07 o                         
  -1   6  27          2.78          2.83         0.53 o                         
   0   6  27          7.27          7.09         0.68 o                         
   1   6  27          6.98          7.09         0.56 o                         
  -1   7  27          1.19          0.96         0.55 o                         
   0   7  27          1.31          1.09         0.53 o                         
   1   7  27          0.44          0.18         0.57 o                         
   0   8  27          9.09         12.74         1.76 o                         
  -2   0  28          2.22          2.76         0.86 o                         
   0   0  28          0.72          0.38         0.67 o                         
  -2   1  28          2.14          1.95         0.75 o                         
  -1   1  28         10.54         10.68         0.57 o                         
   0   1  28          4.45          4.13         0.51 o                         
   1   1  28          0.63          0.45         0.54 o                         
  -2   2  28         38.24         43.88         1.20 o                         
  -1   2  28          1.74          1.93         0.53 o                         
   0   2  28          1.66          1.83         0.51 o                         
   1   2  28          2.28          2.04         0.57 o                         
  -2   3  28         18.73         24.20         0.98 o                         
  -1   3  28         21.96         25.93         0.87 o                         
   0   3  28          4.00          3.73         0.51 o                         
   1   3  28         39.92         44.97         1.11 o                         
  -1   4  28         26.91         29.97         0.96 o                         
   0   4  28         11.28         10.77         0.55 o                         
   1   4  28         27.94         33.41         1.13 o                         
  -1   5  28         13.60         13.84         0.76 o                         
   0   5  28         14.58         13.47         0.65 o                         
   1   5  28         70.44         72.36         1.28 o                         
   0   6  28          0.07         -0.56         0.56 o                         
  -1   0  29          1.42          2.15         0.85 o                         
   1   0  29          6.29          8.05         0.96 o                         
  -1   1  29          3.90          3.25         0.61 o                         
   0   1  29          0.97          0.37         0.58 o                         
   1   1  29          3.30          3.03         0.64 o                         
  -1   2  29         15.11         14.89         0.67 o                         
   0   2  29          0.02          0.53         0.55 o                         
   1   2  29          7.76          8.18         0.85 o                         
  -1   3  29        128.47        132.85         1.66 o                         
   0   3  29          0.26          0.11         0.56 o                         
   0   4  29          0.45         -0.34         0.76 o                         
                                                                                
