# Supplementary material for: The crystal structures of four di­meth­oxy­benzaldehyde isomers
Source: Acta Crystallogr E Crystallogr Commun. 2019 Jan 1;75(Pt 1):38–42. doi: 10.1107/S2056989018017152 (PMC6323868; doi:10.1107/S2056989018017152)
Supplement: Supplementary file 5 [file e-75-00038-35DMBzsup5.hkl]

data_3,5DMBz                                                                    
_shelx_title ' p1755c_a.res in P2(1)/c'                                         
_shelx_refln_list_code          4                                               
_shelx_F_calc_maximum      222.43                                               
_exptl_crystal_F_000       704.00                                               
_reflns_d_resolution_high  0.5982                                               
                                                                                
loop_                                                                           
 _space_group_symop_operation_xyz                                               
 'x, y, z'                                                                      
 '-x, y+1/2, -z+1/2'                                                            
 '-x, -y, -z'                                                                   
 'x, -y-1/2, z-1/2'                                                             
                                                                                
_cell_length_a    11.7602                                                       
_cell_length_b    13.8957                                                       
_cell_length_c    11.4352                                                       
_cell_angle_alpha  90.000                                                       
_cell_angle_beta  118.642                                                       
_cell_angle_gamma  90.000                                                       
                                                                                
_shelx_F_squared_multiplier     1.000                                           
                                                                                
loop_                                                                           
 _refln_index_h                                                                 
 _refln_index_k                                                                 
 _refln_index_l                                                                 
 _refln_F_squared_calc                                                          
 _refln_F_squared_meas                                                          
 _refln_F_squared_sigma                                                         
 _refln_observed_status                                                         
   2   0   0      18917.64      17343.31       214.71 o                         
   3   0   0         21.24         21.53         0.79 o                         
   4   0   0       9880.82       9674.08       143.54 o                         
   5   0   0        108.68        117.83         1.76 o                         
   6   0   0        190.79        175.00         2.36 o                         
   7   0   0         30.10         32.92         1.72 o                         
   8   0   0        160.76        194.40         3.87 o                         
   9   0   0         20.02         18.53         1.36 o                         
  10   0   0        170.70        169.96         3.86 o                         
  11   0   0         14.80         15.28         1.63 o                         
  12   0   0         30.79         29.34         2.03 o                         
  13   0   0         52.06         51.87         2.57 o                         
  14   0   0         39.94         40.80         2.65 o                         
  15   0   0          0.23         -1.67         3.30 o                         
  16   0   0         50.54         50.03         3.46 o                         
  17   0   0          0.00          3.69         3.24 o                         
   1   1   0          5.99          6.13         0.25 o                         
   2   1   0         92.21         98.96         0.87 o                         
   3   1   0       3236.77       3152.55        24.59 o                         
   4   1   0        103.33        102.73         1.09 o                         
   5   1   0        570.42        632.00         5.10 o                         
   6   1   0        178.49        207.65         2.00 o                         
   7   1   0        226.29        282.41         3.41 o                         
   8   1   0         97.12         92.80         1.62 o                         
   9   1   0        316.16        334.82         4.32 o                         
  10   1   0         13.44         11.25         1.00 o                         
  11   1   0        367.81        371.58         4.94 o                         
  12   1   0          3.55          3.98         1.04 o                         
  13   1   0         88.19         97.58         2.44 o                         
  14   1   0         62.02         64.58         2.47 o                         
  15   1   0          6.47          9.03         1.71 o                         
  16   1   0          7.51          6.16         2.06 o                         
  17   1   0         10.14          5.98         2.35 o                         
   0   2   0         16.46         15.39         0.45 o                         
   1   2   0       5881.45       5467.93        38.10 o                         
   2   2   0        141.20        143.55         1.20 o                         
   3   2   0       1976.90       1991.38        19.57 o                         
   4   2   0        345.23        385.12         3.02 o                         
   5   2   0          3.58          6.27         0.36 o                         
   6   2   0        334.79        339.75         2.79 o                         
   7   2   0        189.04        205.99         2.27 o                         
   8   2   0        172.48        187.60         2.48 o                         
   9   2   0        869.67        866.91        10.08 o                         
  10   2   0          1.06          0.39         0.89 o                         
  11   2   0        222.34        225.91         3.13 o                         
  12   2   0         48.54         50.17         2.45 o                         
  13   2   0        768.31        814.50         9.93 o                         
  14   2   0          0.29          2.07         1.36 o                         
  15   2   0        264.91        273.77         5.99 o                         
  16   2   0         31.63         33.73         2.51 o                         
  17   2   0          0.30          2.42         2.36 o                         
   1   3   0          5.74          6.21         0.23 o                         
   2   3   0      13003.30      11593.42        80.87 o                         
   3   3   0         13.15         13.23         0.33 o                         
   4   3   0        103.81        114.37         1.04 o                         
   5   3   0         41.53         43.35         0.65 o                         
   6   3   0       1876.85       1910.46        15.06 o                         
   8   3   0       1138.39       1255.28        13.18 o                         
   9   3   0          1.54          0.44         0.63 o                         
  10   3   0         16.25         13.01         0.85 o                         
  11   3   0         12.08          9.93         1.12 o                         
  12   3   0          6.67          7.74         1.29 o                         
  13   3   0         37.65         43.94         2.69 o                         
  14   3   0        184.67        192.18         3.46 o                         
  15   3   0         21.28         18.35         2.27 o                         
  16   3   0        157.75        172.85         4.32 o                         
  17   3   0          2.08          6.64         2.44 o                         
   0   4   0       2524.59       2582.97        34.93 o                         
   1   4   0       1470.16       1516.39        15.19 o                         
   2   4   0        544.89        561.98         3.97 o                         
   3   4   0       1387.80       1378.32        10.38 o                         
   4   4   0       1403.66       1444.19        10.91 o                         
   5   4   0       1855.18       1905.63        16.66 o                         
   6   4   0         71.95         78.75         1.00 o                         
   7   4   0        687.91        699.13         6.60 o                         
   8   4   0          1.37          0.44         0.64 o                         
   9   4   0         54.61         55.73         1.49 o                         
  10   4   0         24.31         24.67         1.14 o                         
  11   4   0         47.86         46.23         1.89 o                         
  12   4   0         12.60         13.24         1.30 o                         
  13   4   0         16.47         19.61         1.54 o                         
  14   4   0         42.88         45.36         1.90 o                         
  15   4   0         13.69         13.35         2.54 o                         
  16   4   0          9.73         14.32         2.00 o                         
   1   5   0        692.70        716.50         6.59 o                         
   2   5   0         87.80         92.01         0.90 o                         
   3   5   0       1099.97       1089.56         7.67 o                         
   4   5   0         24.39         31.57         0.68 o                         
   5   5   0       1303.63       1503.12        11.84 o                         
   6   5   0         20.03         26.65         1.26 o                         
   7   5   0       1052.97       1157.03        12.82 o                         
   8   5   0         17.03         19.76         0.98 o                         
   9   5   0         84.58         87.46         1.72 o                         
  10   5   0         14.89         13.62         1.04 o                         
  11   5   0         17.03         12.73         1.17 o                         
  12   5   0          1.74          0.66         1.17 o                         
  13   5   0         73.09         76.43         3.53 o                         
  14   5   0          3.95          7.28         1.61 o                         
  15   5   0          0.25          0.86         2.06 o                         
  16   5   0         39.22         41.58         3.20 o                         
   0   6   0        198.29        177.35         2.75 o                         
   1   6   0         19.40         21.46         0.57 o                         
   2   6   0       1100.89       1220.11         9.61 o                         
   3   6   0         35.22         38.20         0.49 o                         
   4   6   0         67.51         60.04         0.65 o                         
   5   6   0          0.19          0.58         0.30 o                         
   6   6   0        267.64        273.74         2.62 o                         
   7   6   0         45.80         47.27         1.21 o                         
   8   6   0        161.62        147.72         1.89 o                         
   9   6   0          5.55          5.24         0.78 o                         
  10   6   0         18.21         19.62         1.11 o                         
  11   6   0          0.69         -0.11         1.04 o                         
  12   6   0         51.52         47.91         2.00 o                         
  13   6   0          8.77          6.25         1.43 o                         
  14   6   0         38.92         43.51         1.84 o                         
  15   6   0         10.94         13.84         2.02 o                         
  16   6   0         15.24         17.56         1.99 o                         
   1   7   0       1933.38       2201.93        24.13 o                         
   2   7   0        115.18        140.63         1.36 o                         
   3   7   0       4156.98       4255.50        34.69 o                         
   4   7   0         12.10         18.77         0.40 o                         
   5   7   0         82.44         88.54         0.94 o                         
   6   7   0        132.53        151.97         2.33 o                         
   7   7   0         95.41         99.81         1.52 o                         
   8   7   0          0.03          0.13         0.58 o                         
   9   7   0        116.79        115.07         1.75 o                         
  10   7   0         90.79         91.04         1.84 o                         
  11   7   0        113.29        116.78         2.32 o                         
  12   7   0         37.52         36.94         1.56 o                         
  13   7   0         47.33         47.01         1.86 o                         
  14   7   0          4.86          1.78         1.60 o                         
  15   7   0          5.27          2.46         1.89 o                         
  16   7   0          8.50         10.61         2.04 o                         
   0   8   0         49.27         81.81         2.91 o                         
   1   8   0       1621.74       1740.46        18.60 o                         
   2   8   0         20.15         28.62         0.51 o                         
   3   8   0        895.60       1014.20         8.42 o                         
   4   8   0          0.11          0.18         0.31 o                         
   5   8   0        443.25        422.82         3.13 o                         
   6   8   0        168.15        199.83         7.33 o                         
   7   8   0        228.04        232.83         2.55 o                         
   8   8   0          2.11          1.09         0.62 o                         
   9   8   0         85.22         86.66         1.75 o                         
  10   8   0        356.26        370.36         4.52 o                         
  11   8   0        115.43        114.79         2.36 o                         
  12   8   0         95.84        103.24         2.50 o                         
  13   8   0         12.10         12.88         1.44 o                         
  14   8   0          0.20          0.12         1.56 o                         
  15   8   0          0.00         -2.00         2.00 o                         
  16   8   0          0.01         -1.33         2.14 o                         
   1   9   0         21.12         23.75         0.80 o                         
   2   9   0        722.89        765.21         6.46 o                         
   3   9   0         71.06         69.83         0.91 o                         
   4   9   0        789.10        731.24         6.16 o                         
   5   9   0         25.10         24.70         0.77 o                         
   6   9   0          0.01          0.13         0.45 o                         
   7   9   0         15.50         14.55         0.65 o                         
   8   9   0        112.72        106.59         1.50 o                         
   9   9   0          8.32          8.67         0.77 o                         
  10   9   0        833.45        813.97         9.66 o                         
  11   9   0          8.45          9.52         1.21 o                         
  12   9   0       1161.86       1191.75        13.98 o                         
  13   9   0          0.11         -0.78         1.67 o                         
  14   9   0        147.55        153.66         3.69 o                         
  15   9   0          4.88          3.07         2.17 o                         
   0  10   0          2.07          1.38         0.81 o                         
   1  10   0        284.90        311.61         3.41 o                         
   2  10   0          8.38          6.69         0.41 o                         
   3  10   0       2130.60       1934.88        15.91 o                         
   4  10   0          5.82          8.38         0.45 o                         
   5  10   0        596.11        560.10         6.58 o                         
   6  10   0        106.50         97.69         1.85 o                         
   7  10   0        156.33        140.50         2.32 o                         
   8  10   0         38.33         37.16         1.00 o                         
   9  10   0        494.51        497.60         5.34 o                         
  10  10   0        102.51        101.96         2.37 o                         
  11  10   0        108.75        104.83         2.35 o                         
  12  10   0         20.02         22.33         1.44 o                         
  13  10   0          0.87         -0.32         1.47 o                         
  14  10   0          3.87          2.34         1.85 o                         
  15  10   0          2.53          5.47         2.06 o                         
   1  11   0       1053.69        978.69        11.21 o                         
   2  11   0          5.71          7.87         0.81 o                         
   3  11   0       2618.12       2475.42        22.42 o                         
   4  11   0        319.31        323.89         3.24 o                         
   5  11   0        167.73        153.38         2.28 o                         
   6  11   0         45.86         45.25         1.50 o                         
   7  11   0          0.95          0.12         1.02 o                         
   8  11   0        142.36        136.43         2.79 o                         
   9  11   0        166.48        156.73         2.44 o                         
  10  11   0          0.00          0.08         0.98 o                         
  11  11   0          0.03          0.57         1.12 o                         
  12  11   0         25.26         26.67         1.56 o                         
  13  11   0          0.43         -0.59         1.52 o                         
  14  11   0          6.95          3.82         1.88 o                         
  15  11   0         25.31         27.59         2.41 o                         
   0  12   0       1911.92       1858.02        36.31 o                         
   1  12   0         10.98         10.95         0.79 o                         
   2  12   0        443.71        418.66         5.61 o                         
   3  12   0          1.39          2.38         0.49 o                         
   4  12   0       3437.74       3306.40        29.95 o                         
   5  12   0          9.65          9.74         0.83 o                         
   6  12   0        498.24        470.64         5.79 o                         
   7  12   0          8.39          5.81         1.10 o                         
   8  12   0         83.72         71.40         2.30 o                         
   9  12   0          0.51          1.75         1.56 o                         
  10  12   0          0.02         -1.39         1.39 o                         
  11  12   0          4.85          2.63         1.30 o                         
  12  12   0          8.32          7.10         1.54 o                         
  13  12   0          2.41          2.03         1.80 o                         
  14  12   0          0.18          0.37         2.27 o                         
   1  13   0        356.29        329.88         4.27 o                         
   2  13   0          7.18          2.26         0.81 o                         
   3  13   0         10.67         13.70         0.63 o                         
   4  13   0        224.91        208.44         2.32 o                         
   5  13   0        936.53        844.28         9.81 o                         
   6  13   0         28.61         29.15         1.26 o                         
   7  13   0         80.65         76.10         2.35 o                         
   8  13   0          1.08          1.97         1.22 o                         
   9  13   0         20.04         20.27         1.84 o                         
  10  13   0          0.03         -1.50         1.50 o                         
  11  13   0          8.19          7.43         1.84 o                         
  12  13   0         18.04         20.09         2.26 o                         
  13  13   0          1.74          4.22         2.82 o                         
  14  13   0         13.16         15.00         2.70 o                         
   0  14   0          0.33         -0.34         0.97 o                         
   1  14   0         74.43         69.22         2.14 o                         
   2  14   0         26.31         21.25         1.08 o                         
   3  14   0         50.94         39.30         1.18 o                         
   4  14   0         26.42         23.44         0.87 o                         
   5  14   0        114.53         96.74         2.34 o                         
   6  14   0          4.58          6.79         1.09 o                         
   7  14   0        104.57         91.42         3.47 o                         
   8  14   0          0.27          1.76         1.64 o                         
   9  14   0         95.88        102.78         2.99 o                         
  10  14   0          0.33          0.56         2.18 o                         
  11  14   0         25.29         24.25         2.07 o                         
  12  14   0         20.34         25.37         2.33 o                         
  13  14   0        168.10        182.34         5.69 o                         
   1  15   0          1.06          2.33         0.86 o                         
   2  15   0         11.15          9.37         0.94 o                         
   3  15   0          0.33          0.36         0.84 o                         
   4  15   0          1.55          3.35         0.91 o                         
   5  15   0          2.43          2.62         0.98 o                         
   6  15   0         10.00         11.59         1.21 o                         
   7  15   0          0.09         -0.16         1.27 o                         
   8  15   0        318.17        317.64         5.07 o                         
   9  15   0          0.39         -1.68         1.72 o                         
  10  15   0        377.69        398.66         6.80 o                         
  11  15   0          3.31          6.83         2.25 o                         
  12  15   0          0.34          0.00         2.46 o                         
  13  15   0          1.76          4.12         2.52 o                         
   0  16   0        387.03        405.42         5.75 o                         
   1  16   0         32.22         34.21         1.68 o                         
   2  16   0          1.18          1.04         1.00 o                         
   3  16   0          1.36          0.49         0.99 o                         
   4  16   0         37.00         33.40         1.73 o                         
   5  16   0        108.55        107.83         4.41 o                         
   6  16   0         70.82         66.82         2.84 o                         
   7  16   0         57.67         53.93         2.27 o                         
   8  16   0         74.01         81.21         3.27 o                         
   9  16   0         74.79         75.18         3.23 o                         
  10  16   0         14.32         13.93         2.08 o                         
  11  16   0         64.97         73.53         3.16 o                         
  12  16   0          3.25          1.30         2.48 o                         
   1  17   0          0.00          0.69         0.84 o                         
   2  17   0         21.17         22.82         1.26 o                         
   3  17   0         71.24         70.63         2.23 o                         
   4  17   0          0.21         -1.39         1.39 o                         
   5  17   0         35.27         32.06         2.31 o                         
   6  17   0          9.64         11.47         2.51 o                         
   7  17   0         16.27         15.18         2.03 o                         
   8  17   0          0.73          0.06         2.04 o                         
   9  17   0          8.16          6.36         2.65 o                         
  10  17   0          0.04         -3.06         3.06 o                         
  11  17   0          6.59          7.43         4.25 o                         
   0  18   0        360.19        411.16         6.61 o                         
   1  18   0          0.00          0.13         0.93 o                         
   2  18   0        199.81        213.96         3.69 o                         
   3  18   0         14.11         15.40         1.22 o                         
   4  18   0         34.79         33.00         1.62 o                         
   5  18   0         13.09          8.97         2.61 o                         
   6  18   0         43.93         49.79         2.91 o                         
   7  18   0          0.34          1.12         2.38 o                         
   8  18   0        141.83        144.65         5.57 o                         
   9  18   0          0.82          1.73         3.93 o                         
  10  18   0          8.24         11.74         3.51 o                         
   1  19   0         29.47         31.44         1.35 o                         
   2  19   0         16.70         20.18         1.42 o                         
   3  19   0        122.13        121.14         3.07 o                         
   4  19   0         19.58         20.15         1.83 o                         
   5  19   0          6.83          5.48         2.37 o                         
   6  19   0        197.73        214.83         6.12 o                         
   7  19   0        160.36        173.07         5.24 o                         
   8  19   0         23.67         35.36         6.07 o                         
   9  19   0        181.45        197.21         6.22 o                         
   0  20   0          0.28         -0.17         1.86 o                         
   1  20   0         12.94         13.76         1.68 o                         
   2  20   0          5.53          2.97         1.51 o                         
   3  20   0         15.72         11.97         1.65 o                         
   4  20   0          0.65         -0.41         2.12 o                         
   5  20   0          2.32          3.91         2.59 o                         
   6  20   0         33.38         41.99         5.82 o                         
   7  20   0         14.84         13.25         2.88 o                         
   8  20   0         17.96         17.97         3.13 o                         
   1  21   0          0.06         -1.86         2.30 o                         
   2  21   0         26.62         25.13         2.48 o                         
   3  21   0          0.63          1.57         2.13 o                         
   4  21   0        107.60         94.90         5.07 o                         
   5  21   0          8.37          9.45         2.66 o                         
   6  21   0        432.61        449.33         8.69 o                         
   7  21   0         46.15         55.76         4.12 o                         
   0  22   0          0.62          3.63         4.65 o                         
   1  22   0         23.37         28.91         3.96 o                         
   2  22   0          1.67          0.04         4.55 o                         
   3  22   0         32.88         37.53         3.28 o                         
   4  22   0          0.00         -2.36         3.79 o                         
   5  22   0         10.85          9.47         3.06 o                         
   1  23   0         13.59         22.49         4.94 o                         
   2  23   0         13.55         12.00         6.28 o                         
 -17   1   1         32.46         33.18         2.56 o                         
 -16   1   1         28.32         31.95         2.35 o                         
 -15   1   1        170.68        193.35         3.91 o                         
 -14   1   1          3.15          1.84         1.14 o                         
 -13   1   1         17.38          6.18         1.03 o                         
 -12   1   1         26.18         25.61         1.11 o                         
 -11   1   1         44.70         38.60         1.39 o                         
 -10   1   1         82.56         88.34         1.74 o                         
  -9   1   1         15.75          6.41         0.79 o                         
  -8   1   1          7.55          7.08         0.71 o                         
  -7   1   1        420.61        477.59         4.39 o                         
  -6   1   1        167.99        152.62         1.47 o                         
  -5   1   1        909.78        959.55         9.35 o                         
  -4   1   1         52.90         55.78         0.93 o                         
  -3   1   1        698.42        763.87         5.79 o                         
  -2   1   1        107.84        116.08         0.94 o                         
  -1   1   1        492.79        409.78        10.42 o                         
   0   1   1        134.10        142.44         3.38 o                         
   1   1   1        382.83        368.18         2.80 o                         
   2   1   1       1131.26       1178.53         8.56 o                         
   3   1   1        195.65        188.57         1.50 o                         
   4   1   1        712.04        799.82         6.38 o                         
   5   1   1         32.58         32.05         0.62 o                         
   6   1   1        490.79        524.92         4.52 o                         
   7   1   1         10.12          6.36         0.64 o                         
   8   1   1        147.46        159.38         2.44 o                         
   9   1   1          8.64          2.22         0.82 o                         
  10   1   1         49.72         46.29         1.96 o                         
  11   1   1         46.59         49.56         1.91 o                         
  12   1   1        205.36        227.24         3.71 o                         
  13   1   1         24.60         26.46         1.66 o                         
  14   1   1         48.22         39.68         1.81 o                         
  15   1   1         14.45         14.11         2.05 o                         
  16   1   1         13.31         14.00         2.29 o                         
 -17   2   1         91.54        103.77         4.54 o                         
 -16   2   1         14.74         16.25         2.10 o                         
 -15   2   1         38.33         33.68         2.49 o                         
 -14   2   1          2.70          2.01         1.32 o                         
 -13   2   1        259.88        269.63         3.83 o                         
 -12   2   1         21.31         18.50         1.03 o                         
 -11   2   1        192.43        181.79         2.66 o                         
 -10   2   1        310.73        321.82         3.88 o                         
  -9   2   1          9.90          5.88         0.63 o                         
  -7   2   1        170.15        184.57         2.65 o                         
  -6   2   1       1026.83       1118.71         8.54 o                         
  -5   2   1        110.87        132.11         3.14 o                         
  -3   2   1        435.77        453.59         3.97 o                         
  -2   2   1       2649.05       2510.28        19.56 o                         
  -1   2   1        174.56        212.24         1.46 o                         
   0   2   1       1730.91       1589.91        10.13 o                         
   1   2   1        687.18        717.57         5.04 o                         
   2   2   1        181.80        179.15         1.50 o                         
   3   2   1        872.05        978.76         7.15 o                         
   4   2   1        951.88        983.99         7.80 o                         
   6   2   1        335.07        383.19         3.38 o                         
   7   2   1       1066.01       1098.17        10.82 o                         
   8   2   1         32.69         26.68         1.51 o                         
   9   2   1        385.44        385.24         4.91 o                         
  10   2   1         25.94         15.12         1.20 o                         
  11   2   1         73.60         72.70         2.19 o                         
  12   2   1         84.16         84.21         2.49 o                         
  13   2   1         31.36         33.83         1.73 o                         
  14   2   1        208.00        233.86         4.25 o                         
  15   2   1          1.45          2.71         1.77 o                         
  16   2   1         13.03         12.81         2.48 o                         
 -17   3   1         36.26         43.67         2.58 o                         
 -16   3   1        161.18        172.68         4.26 o                         
 -15   3   1         26.86          9.11         1.76 o                         
 -14   3   1        245.95        264.22         3.98 o                         
 -13   3   1         82.52         82.01         2.34 o                         
 -12   3   1        144.85        151.61         2.87 o                         
 -11   3   1        156.86        161.65         3.74 o                         
 -10   3   1          8.77          4.09         0.67 o                         
  -9   3   1          0.81          1.46         0.62 o                         
  -8   3   1         25.06         26.59         0.93 o                         
  -7   3   1         99.21        101.93         1.55 o                         
  -6   3   1        206.05        196.71         1.73 o                         
  -5   3   1        254.47        239.96         1.98 o                         
  -4   3   1        296.85        327.41         3.43 o                         
  -3   3   1        391.55        447.17         3.57 o                         
  -2   3   1       2335.73       2163.93        16.55 o                         
  -1   3   1       4066.02       3877.06        31.63 o                         
   0   3   1        460.77        560.23         4.72 o                         
   1   3   1        681.02        715.61         4.73 o                         
   2   3   1       1617.79       1562.90        11.31 o                         
   3   3   1       1420.71       1423.59        10.73 o                         
   4   3   1         32.89         37.20         0.84 o                         
   5   3   1         16.14          2.32         1.21 o                         
   6   3   1         21.36         15.68         1.36 o                         
   7   3   1         70.24         61.73         1.18 o                         
   8   3   1          3.64          3.68         0.76 o                         
   9   3   1         81.12         90.61         1.94 o                         
  10   3   1         26.75         18.43         1.24 o                         
  11   3   1        101.73        102.60         2.08 o                         
  12   3   1        278.70        296.87         4.41 o                         
  13   3   1         28.62         17.94         1.56 o                         
  14   3   1        332.57        370.75         5.56 o                         
  15   3   1         13.71          6.58         2.16 o                         
  16   3   1         87.68         96.47         3.61 o                         
 -17   4   1          3.75          2.38         2.25 o                         
 -16   4   1          4.08          2.80         2.28 o                         
 -15   4   1          3.37          2.33         1.68 o                         
 -14   4   1          5.65          3.57         1.61 o                         
 -13   4   1         45.85         48.28         1.79 o                         
 -12   4   1         76.83         82.01         2.80 o                         
 -11   4   1          7.50          8.21         1.06 o                         
 -10   4   1         99.33         92.87         1.85 o                         
  -9   4   1         73.36         76.84         1.71 o                         
  -8   4   1        202.09        225.17         2.50 o                         
  -7   4   1         59.76         64.58         1.21 o                         
  -6   4   1       1771.58       1842.22        13.94 o                         
  -5   4   1          7.34          5.47         0.39 o                         
  -4   4   1        435.01        534.33        13.60 o                         
  -3   4   1        586.33        635.54         4.84 o                         
  -2   4   1       8090.62       7861.41        67.30 o                         
  -1   4   1        231.10        278.88         3.83 o                         
   0   4   1        114.98        135.67         1.24 o                         
   1   4   1        603.01        836.29        10.47 o                         
   2   4   1       1371.82       1411.06         9.89 o                         
   3   4   1       4206.64       4008.24        27.97 o                         
   4   4   1         49.24         40.48         0.58 o                         
   5   4   1       1088.50       1196.41         9.52 o                         
   6   4   1          8.55          6.28         0.56 o                         
   7   4   1        202.70        206.74         2.20 o                         
   8   4   1         21.81         15.44         1.03 o                         
   9   4   1         39.06         32.45         1.34 o                         
  10   4   1          3.23          2.23         0.96 o                         
  11   4   1         42.07         37.45         1.59 o                         
  12   4   1          3.95          1.80         1.25 o                         
  13   4   1         53.43         53.15         2.19 o                         
  14   4   1         13.15         15.14         1.76 o                         
  15   4   1         23.58         24.88         1.95 o                         
  16   4   1          0.29          0.80         2.09 o                         
 -17   5   1         56.56         63.28         2.85 o                         
 -16   5   1         10.95          6.42         2.01 o                         
 -15   5   1         54.16         56.62         2.71 o                         
 -14   5   1         53.96         53.16         2.07 o                         
 -13   5   1          3.39          2.54         1.29 o                         
 -12   5   1         57.76         58.76         2.11 o                         
 -11   5   1          3.26          1.36         0.99 o                         
 -10   5   1         30.27         27.81         1.09 o                         
  -9   5   1         39.93         40.16         1.41 o                         
  -8   5   1          8.15          3.82         0.56 o                         
  -7   5   1          6.56          3.68         0.72 o                         
  -6   5   1        110.12        132.97         1.29 o                         
  -5   5   1        132.21        131.11         1.61 o                         
  -4   5   1         69.08         95.53         2.07 o                         
  -3   5   1         51.62         57.29         0.57 o                         
  -2   5   1         77.06         79.50         0.81 o                         
  -1   5   1        251.74        257.21         2.49 o                         
   0   5   1         59.24         67.30         0.85 o                         
   1   5   1          5.79          7.58         0.31 o                         
   2   5   1         13.56         10.96         0.25 o                         
   3   5   1        736.45        809.11         5.94 o                         
   4   5   1         14.87         20.74         0.48 o                         
   5   5   1         27.93         32.33         0.64 o                         
   6   5   1         89.68         95.36         1.32 o                         
   7   5   1         75.88         75.23         1.22 o                         
   8   5   1         88.48         94.35         1.71 o                         
   9   5   1         65.58         63.16         1.72 o                         
  10   5   1          4.21          2.09         0.97 o                         
  11   5   1         47.25         46.19         1.92 o                         
  12   5   1         18.74         18.55         1.44 o                         
  13   5   1         75.02         76.24         2.65 o                         
  14   5   1         11.01         10.22         1.60 o                         
  15   5   1         81.16         88.98         3.06 o                         
  16   5   1          4.24         -1.64         2.06 o                         
 -17   6   1          0.95         -2.58         2.58 o                         
 -16   6   1          2.69          1.58         1.90 o                         
 -15   6   1          4.68          5.39         1.74 o                         
 -14   6   1         45.76         51.85         1.93 o                         
 -13   6   1         28.09         23.86         1.49 o                         
 -12   6   1         38.59         41.02         1.67 o                         
 -11   6   1         13.57          9.26         1.34 o                         
 -10   6   1         76.05         84.02         1.76 o                         
  -9   6   1         32.88         33.61         1.20 o                         
  -8   6   1        271.13        283.09         2.97 o                         
  -7   6   1         44.32         46.79         0.98 o                         
  -6   6   1        146.60        158.33         1.51 o                         
  -5   6   1         37.02         39.58         0.64 o                         
  -4   6   1        294.05        346.62         2.97 o                         
  -3   6   1        490.66        550.16         4.85 o                         
  -2   6   1       1331.67       1536.88        12.06 o                         
  -1   6   1        147.18        226.07         2.25 o                         
   0   6   1       1598.87       1825.45        17.46 o                         
   1   6   1        550.49        675.89         5.18 o                         
   2   6   1        518.49        639.89         4.91 o                         
   3   6   1        111.15        130.67         1.05 o                         
   4   6   1        246.32        281.07         2.12 o                         
   5   6   1        138.52        137.12         1.33 o                         
   6   6   1        163.58        175.17         2.27 o                         
   8   6   1         67.25         70.66         1.37 o                         
   9   6   1         40.02         42.54         1.43 o                         
  10   6   1         63.36         66.75         1.81 o                         
  11   6   1         19.57         19.84         1.20 o                         
  12   6   1         66.30         65.67         2.20 o                         
  13   6   1          6.25          2.98         1.37 o                         
  14   6   1          6.27          7.02         1.81 o                         
  15   6   1         35.98         44.33         2.89 o                         
  16   6   1          1.35          3.25         2.10 o                         
 -16   7   1          0.20          3.10         1.93 o                         
 -15   7   1          8.59          7.78         1.77 o                         
 -14   7   1         11.90         12.32         1.42 o                         
 -13   7   1         29.47         24.00         1.54 o                         
 -12   7   1         25.64         14.28         1.27 o                         
 -11   7   1        224.39        234.84         3.51 o                         
 -10   7   1        387.49        374.07         4.44 o                         
  -9   7   1        165.25        167.05         2.20 o                         
  -8   7   1        203.52        202.81         2.27 o                         
  -7   7   1        348.98        381.17         3.76 o                         
  -6   7   1         27.28         28.97         0.72 o                         
  -5   7   1        658.25        741.19         5.96 o                         
  -4   7   1        364.20        369.34         3.21 o                         
  -3   7   1         69.45        104.50         1.58 o                         
  -2   7   1        373.91        398.34         3.26 o                         
  -1   7   1       1397.36       1541.52        15.02 o                         
   0   7   1        917.67       1051.71         9.66 o                         
   1   7   1        779.46        895.11         8.04 o                         
   2   7   1        672.10        765.45         7.22 o                         
   3   7   1         54.40         51.55         0.97 o                         
   4   7   1        552.58        610.03         4.42 o                         
   5   7   1          3.94          5.78         0.37 o                         
   7   7   1        107.91        104.07         1.37 o                         
   8   7   1        194.92        196.46         2.24 o                         
   9   7   1         72.37         70.46         1.70 o                         
  10   7   1         24.59         15.30         1.14 o                         
  11   7   1        234.58        247.20         3.53 o                         
  12   7   1         99.38        106.99         2.56 o                         
  13   7   1         38.87         38.85         1.73 o                         
  14   7   1         19.99         18.68         1.94 o                         
  15   7   1          0.97         -0.75         1.85 o                         
 -16   8   1          6.81          7.67         2.12 o                         
 -15   8   1          0.35         -1.27         1.78 o                         
 -14   8   1         14.55         13.49         1.58 o                         
 -13   8   1          8.97          4.98         1.45 o                         
 -12   8   1         37.81         33.59         2.66 o                         
 -11   8   1        174.18        176.56         3.03 o                         
 -10   8   1        188.96        200.46         2.71 o                         
  -9   8   1        181.06        177.64         2.30 o                         
  -8   8   1        529.44        529.72         5.12 o                         
  -7   8   1         57.61         54.00         0.93 o                         
  -5   8   1         40.85         55.55         1.14 o                         
  -4   8   1        755.25        828.78         7.30 o                         
  -3   8   1        130.29        153.55         1.94 o                         
  -2   8   1        277.30        339.68         3.34 o                         
  -1   8   1        207.50        283.11         3.39 o                         
   0   8   1        312.12        326.62         3.27 o                         
   1   8   1        158.35        227.34         2.34 o                         
   2   8   1         11.96         15.15         0.74 o                         
   3   8   1        357.62        357.76         3.12 o                         
   4   8   1        438.29        443.52         3.65 o                         
   5   8   1        338.84        329.43         2.70 o                         
   6   8   1         21.91         20.08         0.60 o                         
   8   8   1        196.19        208.70         2.34 o                         
   9   8   1        221.44        238.19         2.81 o                         
  10   8   1         56.74         58.50         1.82 o                         
  11   8   1        226.21        236.93         3.45 o                         
  12   8   1        114.29        121.73         2.69 o                         
  13   8   1         11.79         12.01         1.52 o                         
  14   8   1          0.06          1.56         1.88 o                         
  15   8   1          2.81          0.80         2.06 o                         
 -16   9   1          2.78          1.52         2.02 o                         
 -15   9   1          0.80         -1.70         1.70 o                         
 -14   9   1          1.30         -0.39         1.54 o                         
 -13   9   1          8.88          6.21         1.46 o                         
 -12   9   1         70.69         73.17         2.40 o                         
 -11   9   1         26.75         28.08         1.26 o                         
 -10   9   1        420.39        437.91         4.79 o                         
  -9   9   1        117.34        122.29         1.90 o                         
  -8   9   1         51.45         56.03         1.26 o                         
  -7   9   1        109.66        104.84         1.44 o                         
  -6   9   1         48.89         46.66         1.26 o                         
  -5   9   1        405.18        401.12         4.46 o                         
  -4   9   1        299.81        307.68         3.06 o                         
  -3   9   1         91.81        108.83         1.21 o                         
  -2   9   1        450.31        444.41         4.31 o                         
  -1   9   1        911.84        923.64         8.60 o                         
   0   9   1        206.14        227.21         2.57 o                         
   1   9   1        285.56        278.81         3.05 o                         
   2   9   1        360.34        357.97         2.90 o                         
   3   9   1        522.43        530.16         4.53 o                         
   4   9   1         44.88         48.80         1.61 o                         
   5   9   1         51.34         54.49         0.89 o                         
   6   9   1         13.60         12.41         0.52 o                         
   7   9   1        317.27        323.93         3.03 o                         
   8   9   1         98.58        104.49         1.60 o                         
  10   9   1         96.57        103.82         2.37 o                         
  11   9   1         98.96        110.35         4.10 o                         
  12   9   1         51.09         57.51         2.28 o                         
  13   9   1          1.33          1.37         1.64 o                         
  14   9   1          2.07          1.69         1.90 o                         
  15   9   1          0.23          0.01         2.47 o                         
 -16  10   1          0.16         -0.48         2.59 o                         
 -15  10   1          3.55          0.66         1.74 o                         
 -14  10   1          6.28          2.54         1.57 o                         
 -13  10   1         21.07         24.29         2.15 o                         
 -12  10   1          8.08          7.36         1.24 o                         
 -11  10   1         12.25         11.54         1.11 o                         
 -10  10   1        272.56        265.27         3.50 o                         
  -9  10   1         19.19         20.87         0.83 o                         
  -8  10   1         76.79         72.74         1.64 o                         
  -7  10   1         33.15         31.97         1.19 o                         
  -6  10   1        486.43        474.29         5.71 o                         
  -5  10   1        384.72        389.78         3.82 o                         
  -4  10   1        814.04        711.43         6.65 o                         
  -3  10   1         57.17         55.19         0.86 o                         
  -2  10   1        346.99        318.33         3.68 o                         
  -1  10   1         50.33         47.98         1.14 o                         
   0  10   1        211.57        202.97         2.41 o                         
   1  10   1        201.58        160.23         2.16 o                         
   2  10   1        513.05        489.19         4.20 o                         
   3  10   1         60.81         68.47         2.28 o                         
   4  10   1        128.65        127.91         1.59 o                         
   5  10   1        668.15        613.27         6.65 o                         
   6  10   1         73.22         70.53         1.20 o                         
   7  10   1        217.66        201.95         2.11 o                         
   8  10   1          6.63          5.17         0.69 o                         
   9  10   1         21.55          7.39         1.44 o                         
  10  10   1         32.75         37.03         1.48 o                         
  11  10   1         52.61         49.50         1.74 o                         
  12  10   1         25.35         30.34         2.06 o                         
  13  10   1         46.23         56.44         2.20 o                         
  14  10   1         24.54         26.32         1.97 o                         
  15  10   1          0.63          1.15         2.54 o                         
 -15  11   1         16.35         19.98         2.63 o                         
 -14  11   1         45.22         44.56         1.92 o                         
 -13  11   1          3.99          1.51         1.33 o                         
 -12  11   1          3.60          4.97         1.24 o                         
 -11  11   1         46.47         45.33         2.05 o                         
 -10  11   1          7.50          7.47         0.96 o                         
  -9  11   1         73.24         64.27         1.66 o                         
  -8  11   1        491.02        484.12         7.44 o                         
  -7  11   1         76.54         88.14         2.65 o                         
  -6  11   1        761.67        726.48         8.49 o                         
  -5  11   1       1335.41       1416.31        31.64 o                         
  -4  11   1        165.05        183.54         2.66 o                         
  -3  11   1        334.84        382.84         3.71 o                         
  -2  11   1         74.37         94.78         2.39 o                         
  -1  11   1        160.92        133.82         2.31 o                         
   0  11   1         16.15         19.79         0.94 o                         
   1  11   1        402.98        394.95         5.32 o                         
   2  11   1       1869.97       1889.80        29.63 o                         
   3  11   1        519.92        540.34         4.88 o                         
   4  11   1        204.79        231.27         2.82 o                         
   5  11   1        173.23        195.43         2.54 o                         
   6  11   1        640.76        628.52         6.89 o                         
   8  11   1         22.09         21.02         1.35 o                         
   9  11   1         29.48         31.73         1.19 o                         
  10  11   1        159.58        164.51         2.76 o                         
  11  11   1          6.50          5.73         1.24 o                         
  12  11   1         16.00         16.02         1.47 o                         
  13  11   1          3.49         -0.11         1.56 o                         
  14  11   1         19.22         19.86         2.04 o                         
 -15  12   1          4.97          3.28         2.45 o                         
 -14  12   1         16.18         17.09         2.30 o                         
 -13  12   1          3.30          5.12         1.43 o                         
 -12  12   1         27.22         31.54         1.67 o                         
 -11  12   1         16.70         15.98         1.69 o                         
 -10  12   1          4.58          1.19         1.34 o                         
  -9  12   1         16.61         14.52         1.34 o                         
  -8  12   1         11.33          9.46         1.15 o                         
  -7  12   1         18.61         15.28         1.25 o                         
  -6  12   1         12.19          7.25         0.86 o                         
  -5  12   1         86.78         74.41         1.46 o                         
  -4  12   1        167.78        125.61         2.33 o                         
  -3  12   1        682.58        590.12         6.32 o                         
  -2  12   1         81.14         89.84         1.88 o                         
  -1  12   1        114.50        109.00         2.17 o                         
   0  12   1        611.54        575.75         6.35 o                         
   1  12   1        647.68        538.71         7.11 o                         
   2  12   1         79.22         96.65         2.11 o                         
   3  12   1         31.56         26.68         0.81 o                         
   4  12   1        153.96        127.81         1.88 o                         
   5  12   1         76.58         68.48         1.46 o                         
   6  12   1        142.80        129.31         2.11 o                         
   7  12   1          3.33          0.06         1.07 o                         
   8  12   1          7.89          6.34         1.26 o                         
   9  12   1         27.96         27.44         1.64 o                         
  10  12   1          4.82          4.56         1.22 o                         
  11  12   1          2.73          0.41         1.48 o                         
  12  12   1          7.51          8.17         1.73 o                         
  13  12   1          3.60          2.97         2.29 o                         
  14  12   1         10.17          4.36         2.63 o                         
 -14  13   1          6.33          6.61         2.60 o                         
 -13  13   1         75.63         79.93         3.30 o                         
 -12  13   1          0.92         -1.27         1.91 o                         
 -11  13   1          0.66          0.47         1.81 o                         
 -10  13   1          3.13          3.06         1.46 o                         
  -9  13   1          4.40          3.07         1.30 o                         
  -8  13   1         12.29          6.84         1.17 o                         
  -7  13   1        119.65        114.14         2.85 o                         
  -6  13   1         38.40         36.14         1.81 o                         
  -5  13   1        485.65        438.52         4.96 o                         
  -4  13   1        108.19         95.08         1.42 o                         
  -3  13   1        441.62        365.19         5.61 o                         
  -2  13   1          1.54          1.50         0.79 o                         
  -1  13   1        183.47        171.57         2.41 o                         
   0  13   1         19.48         21.02         0.97 o                         
   1  13   1         14.26         10.24         0.92 o                         
   2  13   1        126.76        130.91         1.93 o                         
   3  13   1        109.67        103.17         1.36 o                         
   4  13   1        205.20        180.15         2.41 o                         
   5  13   1        161.44        148.86         2.19 o                         
   6  13   1        234.59        206.40         3.53 o                         
   7  13   1        168.05        164.03         3.17 o                         
   8  13   1          1.02          0.22         1.29 o                         
   9  13   1         39.00         45.99         2.04 o                         
  10  13   1          6.88          6.88         1.67 o                         
  11  13   1          4.43          5.49         1.86 o                         
  12  13   1          5.58          1.35         2.07 o                         
  13  13   1          0.70          1.75         2.48 o                         
 -14  14   1          1.03          0.10         2.44 o                         
 -13  14   1         29.70         30.09         2.36 o                         
 -12  14   1          0.18          1.96         2.03 o                         
 -11  14   1        138.13        142.59         3.81 o                         
 -10  14   1         11.59          5.70         1.58 o                         
  -9  14   1          4.91          5.37         1.41 o                         
  -8  14   1         22.53         18.25         1.40 o                         
  -7  14   1          0.57          1.84         1.26 o                         
  -6  14   1        234.42        213.54         3.97 o                         
  -5  14   1         27.05         23.13         1.70 o                         
  -4  14   1        122.90        111.68         1.78 o                         
  -3  14   1         83.94         73.59         1.85 o                         
  -2  14   1         38.46         34.45         1.38 o                         
  -1  14   1         37.09         32.09         1.17 o                         
   0  14   1         41.68         35.93         1.26 o                         
   1  14   1         94.70         80.10         1.74 o                         
   2  14   1         77.05         73.96         1.53 o                         
   3  14   1        108.18         88.77         1.39 o                         
   4  14   1         43.86         45.77         1.29 o                         
   5  14   1         18.41         14.86         1.51 o                         
   6  14   1          7.71          7.36         1.33 o                         
   7  14   1        108.03        108.28         2.74 o                         
   8  14   1          8.84         10.71         1.45 o                         
   9  14   1        100.49        100.32         3.08 o                         
  10  14   1         12.51          3.56         1.74 o                         
  11  14   1          0.08         -0.16         2.10 o                         
  12  14   1         30.48         36.22         3.17 o                         
  13  14   1          3.02          3.28         2.69 o                         
 -13  15   1          5.53          5.22         2.73 o                         
 -12  15   1         65.32         73.39         2.93 o                         
 -11  15   1          0.35          0.74         1.89 o                         
 -10  15   1          3.91          2.39         1.69 o                         
  -9  15   1         36.55         43.95         1.92 o                         
  -8  15   1          0.31         -1.35         1.35 o                         
  -7  15   1          1.59          1.64         1.39 o                         
  -6  15   1         16.71         16.00         1.28 o                         
  -5  15   1          6.03          5.18         0.88 o                         
  -4  15   1         28.63         28.45         1.73 o                         
  -3  15   1         45.90         38.38         1.52 o                         
  -2  15   1        115.49        106.36         2.14 o                         
  -1  15   1        180.07        149.17         2.34 o                         
   0  15   1         46.14         41.37         1.38 o                         
   1  15   1         35.21         35.39         1.52 o                         
   2  15   1         61.41         56.23         1.48 o                         
   3  15   1         88.51         77.85         1.49 o                         
   4  15   1          1.77          1.93         0.81 o                         
   5  15   1          7.63          7.36         0.91 o                         
   6  15   1          3.81          3.37         1.21 o                         
   7  15   1          1.31          1.54         1.35 o                         
   8  15   1          3.81          3.86         1.49 o                         
   9  15   1          9.81          9.97         1.74 o                         
  10  15   1          4.53          4.20         1.87 o                         
  11  15   1         36.27         46.38         2.88 o                         
  12  15   1         11.97         10.88         3.02 o                         
 -12  16   1         34.82         45.03         3.07 o                         
 -11  16   1          5.34          3.25         2.18 o                         
 -10  16   1         80.96         86.92         3.54 o                         
  -9  16   1         21.16         22.96         1.89 o                         
  -8  16   1         19.42         13.40         1.95 o                         
  -7  16   1         57.02         54.70         2.36 o                         
  -6  16   1        199.14        189.38         3.41 o                         
  -5  16   1         91.56         88.36         2.03 o                         
  -4  16   1         29.25         30.67         1.52 o                         
  -3  16   1         23.89         25.57         1.23 o                         
  -2  16   1        138.43        133.93         2.17 o                         
  -1  16   1        107.30        113.71         2.43 o                         
   0  16   1        105.24        110.05         2.13 o                         
   1  16   1        170.78        181.27         2.87 o                         
   2  16   1        192.26        186.63         2.91 o                         
   3  16   1         18.15         15.71         1.20 o                         
   4  16   1         24.53         23.42         1.24 o                         
   5  16   1         14.91         10.58         1.35 o                         
   6  16   1          9.59          7.37         1.33 o                         
   7  16   1        264.67        271.40         4.64 o                         
   8  16   1          3.17          5.46         1.66 o                         
   9  16   1         84.62         86.57         3.45 o                         
  10  16   1          7.60         10.94         2.22 o                         
  11  16   1         30.23         33.09         2.66 o                         
 -12  17   1          0.71          0.63         3.15 o                         
 -11  17   1          3.30         -0.66         2.77 o                         
 -10  17   1          4.12          3.98         2.48 o                         
  -9  17   1         14.96         18.77         2.57 o                         
  -8  17   1          4.12          4.52         1.88 o                         
  -7  17   1         30.93         28.97         2.67 o                         
  -6  17   1          2.72          0.29         1.76 o                         
  -5  17   1          9.04         10.23         1.43 o                         
  -4  17   1         74.73         75.58         2.56 o                         
  -3  17   1         84.39         80.78         2.10 o                         
  -2  17   1          9.33         10.44         1.02 o                         
  -1  17   1         23.80         28.66         1.17 o                         
   0  17   1        125.98        123.67         2.37 o                         
   1  17   1         21.77         23.29         1.21 o                         
   2  17   1         65.56         65.29         2.04 o                         
   3  17   1          8.94         11.58         1.28 o                         
   4  17   1         85.06         79.49         2.69 o                         
   5  17   1          4.17          4.15         1.70 o                         
   6  17   1          2.72         -1.40         3.63 o                         
   7  17   1         26.98         27.84         2.20 o                         
   8  17   1          5.64          2.44         2.17 o                         
   9  17   1          0.31         -2.54         3.16 o                         
  10  17   1         13.08         15.00         4.78 o                         
  11  17   1          8.22          2.38         5.42 o                         
 -11  18   1          6.70          9.20         3.08 o                         
 -10  18   1         91.84         95.87         4.44 o                         
  -9  18   1          9.49          7.40         2.52 o                         
  -8  18   1         66.91         73.06         4.30 o                         
  -7  18   1          8.74          7.90         2.14 o                         
  -6  18   1         87.54         87.64         3.70 o                         
  -5  18   1         20.20         24.90         1.92 o                         
  -4  18   1         42.33         39.95         1.94 o                         
  -3  18   1         24.02         26.92         1.70 o                         
  -2  18   1         39.18         36.66         1.36 o                         
  -1  18   1          8.81         12.68         1.04 o                         
   0  18   1         55.34         49.61         1.88 o                         
   1  18   1         12.34         14.97         1.12 o                         
   2  18   1         72.67         73.03         2.44 o                         
   3  18   1          9.89         10.10         1.36 o                         
   4  18   1        138.43        130.64         4.84 o                         
   5  18   1          6.76          6.24         3.65 o                         
   6  18   1        100.65        100.49         5.71 o                         
   7  18   1          6.06          4.02         2.49 o                         
   8  18   1         76.17         74.71         5.32 o                         
   9  18   1          9.85          4.24         3.17 o                         
  10  18   1         26.76         34.98         3.90 o                         
 -10  19   1          4.98         11.30         3.08 o                         
  -9  19   1         42.51         39.39         4.75 o                         
  -8  19   1          3.75          7.34         3.47 o                         
  -7  19   1        543.50        549.00         9.50 o                         
  -6  19   1         86.23         97.21         4.12 o                         
  -5  19   1        156.39        161.32         4.51 o                         
  -4  19   1          1.55          1.79         1.44 o                         
  -3  19   1         22.26         25.34         1.51 o                         
  -2  19   1         71.51         66.90         2.20 o                         
  -1  19   1         46.55         44.15         1.84 o                         
   0  19   1          3.61          5.06         1.26 o                         
   1  19   1         21.71         27.00         2.67 o                         
   2  19   1         85.37         79.32         2.80 o                         
   3  19   1          1.36          3.84         1.81 o                         
   4  19   1        147.56        157.92         5.17 o                         
   5  19   1          7.41          9.41         2.51 o                         
   6  19   1         93.72        113.09         9.87 o                         
   7  19   1         15.87         19.71         3.21 o                         
   8  19   1        322.90        343.65         8.50 o                         
   9  19   1         51.98         60.89         4.25 o                         
  -9  20   1          6.14         11.33         3.95 o                         
  -8  20   1         14.33         17.20         3.02 o                         
  -7  20   1         80.29         93.00         4.93 o                         
  -6  20   1        101.17        109.62         4.71 o                         
  -5  20   1         18.58         21.95         2.18 o                         
  -4  20   1         67.76         62.58         2.36 o                         
  -3  20   1         32.81         34.27         1.85 o                         
  -2  20   1         59.49         59.75         2.53 o                         
  -1  20   1          4.90          3.61         1.71 o                         
   0  20   1          8.51          7.39         1.45 o                         
   1  20   1         31.54         34.67         1.73 o                         
   2  20   1          3.85          3.45         1.57 o                         
   3  20   1          5.21          4.83         2.08 o                         
   4  20   1        224.69        218.24         6.40 o                         
   5  20   1         67.99         72.33         4.98 o                         
   6  20   1         10.42          9.78         2.94 o                         
   7  20   1         66.69         63.93         3.99 o                         
   8  20   1         31.41         44.01         4.58 o                         
  -7  21   1         79.53         95.48         5.61 o                         
  -6  21   1        134.59        134.42         6.35 o                         
  -5  21   1         94.62         89.17         4.07 o                         
  -4  21   1         14.56         12.49         2.95 o                         
  -3  21   1          0.18         -2.73         3.07 o                         
  -2  21   1          3.79          5.32         2.42 o                         
  -1  21   1         13.69         17.12         3.02 o                         
   0  21   1          1.12          1.76         2.70 o                         
   1  21   1          0.69          0.41         1.84 o                         
   2  21   1          0.04          1.97         1.89 o                         
   3  21   1          2.10          4.66         2.30 o                         
   4  21   1         34.98         38.38         3.11 o                         
   5  21   1         48.40         52.70         3.30 o                         
   6  21   1        196.20        195.66         7.07 o                         
  -5  22   1        140.57        145.99         5.52 o                         
  -4  22   1          0.80          1.63         2.64 o                         
  -3  22   1          6.91          8.41         3.56 o                         
  -2  22   1          5.44          7.66         4.00 o                         
  -1  22   1          2.36         -0.18         3.37 o                         
   0  22   1         10.65          9.32         6.81 o                         
   1  22   1         71.17         73.55         6.32 o                         
   2  22   1          0.51         -2.25         3.56 o                         
   3  22   1          6.58         -1.67         3.99 o                         
   4  22   1         21.74         28.93         2.88 o                         
  -2  23   1         72.08         77.60         7.49 o                         
  -1  23   1          6.32         10.65         5.49 o                         
   0  23   1         58.75         56.53         5.78 o                         
   1  23   1         57.12         65.32         7.21 o                         
 -18   0   2          4.59          1.89         3.41 o                         
 -17   0   2         36.08         43.30         3.37 o                         
 -16   0   2         73.57         68.28         9.18 o                         
 -15   0   2         12.57         13.10         1.83 o                         
 -14   0   2        161.15        163.59         5.45 o                         
 -13   0   2          1.22          0.03         1.64 o                         
 -12   0   2          9.53         11.33         1.34 o                         
 -11   0   2         11.25          9.44         1.15 o                         
 -10   0   2         36.13         27.97         1.70 o                         
  -8   0   2        292.59        264.80        12.76 o                         
  -7   0   2        243.06        312.12         7.15 o                         
  -6   0   2       2015.28       2220.72        25.79 o                         
  -5   0   2       4189.47       4486.72        57.81 o                         
  -4   0   2      40640.69      37837.20       513.56 o                         
  -2   0   2       1185.90       1231.86        10.55 o                         
  -1   0   2          3.95          5.41         0.28 o                         
   0   0   2       1030.88       1128.04        17.65 o                         
   2   0   2      49475.40      45848.79       714.02 o                         
   3   0   2       5497.17       5618.95        61.98 o                         
   4   0   2       1233.73       1418.28        18.41 o                         
   5   0   2        297.84        332.88         4.38 o                         
   6   0   2        929.65        943.30        11.81 o                         
   7   0   2          0.47          1.08         0.90 o                         
   8   0   2         67.64         62.32         2.28 o                         
   9   0   2         33.97         32.11         1.86 o                         
  10   0   2          0.79          1.73         1.41 o                         
  11   0   2          8.18          8.98         1.80 o                         
  12   0   2         96.41         93.37         3.73 o                         
  13   0   2          1.49         -0.70         2.07 o                         
  14   0   2          7.36          7.01         3.35 o                         
  15   0   2          9.82          6.34         3.04 o                         
  16   0   2          0.34         -3.29         3.29 o                         
 -18   1   2          3.70          4.99         2.42 o                         
 -17   1   2         17.58         16.53         2.18 o                         
 -16   1   2          0.55         -0.84         3.34 o                         
 -15   1   2         44.67         44.91         1.94 o                         
 -14   1   2          7.25          3.94         1.08 o                         
 -13   1   2         80.12         82.44         1.95 o                         
 -12   1   2         28.38         28.83         1.14 o                         
 -11   1   2        116.99        123.25         1.96 o                         
 -10   1   2         59.25         46.12         1.35 o                         
  -9   1   2        345.45        343.79         3.97 o                         
  -8   1   2        787.31        825.05         9.44 o                         
  -7   1   2        193.94        182.14         1.60 o                         
  -6   1   2        904.30        961.88         7.10 o                         
  -5   1   2        269.20        297.82         2.31 o                         
  -4   1   2       3841.47       3654.50        25.49 o                         
  -3   1   2        698.86        669.36         4.59 o                         
  -2   1   2       4815.19       4643.65        32.47 o                         
  -1   1   2         57.25         63.29         0.56 o                         
   0   1   2       1486.86       1503.07        12.26 o                         
   1   1   2         57.95         61.88         1.23 o                         
   2   1   2        456.35        556.21        15.48 o                         
   3   1   2        572.58        658.65         5.20 o                         
   4   1   2        433.08        469.88         3.85 o                         
   5   1   2         75.73         67.55         1.92 o                         
   6   1   2        709.98        775.18         9.28 o                         
   7   1   2         42.16         43.94         3.67 o                         
   8   1   2        235.45        235.26         3.28 o                         
   9   1   2        363.55        378.92         4.89 o                         
  10   1   2          9.95          9.78         1.12 o                         
  11   1   2         23.07         18.65         1.31 o                         
  12   1   2         62.87         68.24         2.47 o                         
  13   1   2         24.01         18.70         1.66 o                         
  14   1   2          7.20          9.59         2.74 o                         
  15   1   2         21.17         23.36         2.24 o                         
  16   1   2         50.24         48.75         2.80 o                         
 -18   2   2         43.95         48.07         2.80 o                         
 -17   2   2         58.08         60.15         2.62 o                         
 -16   2   2        104.58         85.81        15.48 o                         
 -15   2   2         38.33         31.30         1.64 o                         
 -14   2   2        265.75        285.72         4.09 o                         
 -13   2   2         99.62        101.24         2.33 o                         
 -12   2   2        546.90        546.01         5.84 o                         
 -11   2   2        545.60        565.09         5.93 o                         
 -10   2   2        315.41        324.26         3.88 o                         
  -9   2   2         90.64        102.60         1.56 o                         
  -8   2   2        479.18        472.19         5.69 o                         
  -7   2   2       1767.14       1865.32        14.14 o                         
  -6   2   2         24.25         29.44         0.63 o                         
  -5   2   2        219.59        258.38         2.21 o                         
  -4   2   2        372.16        458.22         3.30 o                         
  -3   2   2       1710.88       1701.35        14.59 o                         
  -2   2   2       1604.70       1513.94        10.58 o                         
  -1   2   2       6084.57       5834.72        36.22 o                         
   0   2   2        213.47        252.03         3.68 o                         
   1   2   2       2217.53       2232.81        16.13 o                         
   2   2   2       1368.83       1409.65        13.21 o                         
   3   2   2         45.30         40.74         0.61 o                         
   4   2   2        102.98        131.77         1.19 o                         
   5   2   2        285.69        303.69         4.96 o                         
   6   2   2        607.38        657.58         6.58 o                         
   7   2   2        286.72        320.33         6.01 o                         
   8   2   2         23.69          3.19         1.09 o                         
   9   2   2        290.57        286.81         3.93 o                         
  10   2   2        972.31        987.70        11.57 o                         
  11   2   2         17.78         12.94         1.27 o                         
  12   2   2        121.66        121.84         2.91 o                         
  13   2   2         90.43         97.20         2.98 o                         
  14   2   2         67.71         68.89         3.87 o                         
  15   2   2         44.50         50.51         2.52 o                         
  16   2   2         33.35         34.80         2.47 o                         
 -18   3   2          1.21          1.02         4.10 o                         
 -17   3   2          1.84          0.72         2.10 o                         
 -16   3   2          7.62          9.63         2.48 o                         
 -15   3   2         38.69         35.49         1.75 o                         
 -14   3   2        208.57        220.61         3.54 o                         
 -13   3   2        124.55        124.52         2.55 o                         
 -12   3   2        645.58        661.01         7.46 o                         
 -11   3   2         67.89         74.66         1.95 o                         
 -10   3   2         82.68         75.34         2.28 o                         
  -9   3   2        641.84        636.04         6.93 o                         
  -8   3   2         31.85         35.39         1.06 o                         
  -7   3   2         10.32         12.41         0.61 o                         
  -6   3   2       2064.88       2285.86        18.20 o                         
  -5   3   2        108.63        139.29         1.60 o                         
  -4   3   2        946.41       1047.74         7.65 o                         
  -3   3   2        106.91        128.30         1.08 o                         
  -2   3   2       3018.27       2772.69        18.16 o                         
  -1   3   2       8836.74       8104.07        51.66 o                         
   0   3   2       2790.20       2541.87        16.19 o                         
   1   3   2        283.93        300.34         2.11 o                         
   2   3   2        906.03       1007.64         7.59 o                         
   3   3   2         87.50        124.50         1.05 o                         
   4   3   2       2791.56       2978.92        26.93 o                         
   5   3   2          4.15          3.56         0.41 o                         
   6   3   2          4.30          3.89         0.51 o                         
   7   3   2        402.24        373.55         4.67 o                         
   8   3   2         75.53         62.18         1.71 o                         
   9   3   2        129.35        135.21         2.43 o                         
  10   3   2        412.21        429.65         5.56 o                         
  11   3   2         73.86         73.12         2.30 o                         
  12   3   2         61.28         58.41         2.86 o                         
  13   3   2         72.20         73.47         2.70 o                         
  14   3   2         16.85         13.66         3.02 o                         
  15   3   2         25.00         27.69         2.12 o                         
  16   3   2         16.43         14.12         4.76 o                         
 -17   4   2          0.28         -0.68         2.11 o                         
 -16   4   2         68.55         71.94         3.09 o                         
 -15   4   2          8.45          8.74         1.51 o                         
 -14   4   2         59.10         58.28         2.25 o                         
 -13   4   2         59.89         63.18         2.14 o                         
 -12   4   2         21.76         23.41         1.21 o                         
 -11   4   2          0.14          0.81         0.94 o                         
 -10   4   2         46.84         44.39         1.99 o                         
  -9   4   2         64.38         69.35         1.47 o                         
  -8   4   2        107.16        111.34         1.58 o                         
  -7   4   2        427.92        451.86         4.13 o                         
  -6   4   2       1348.50       1441.19        10.94 o                         
  -5   4   2        159.14        202.84         1.64 o                         
  -4   4   2       2409.44       2602.43        21.09 o                         
  -3   4   2       2162.46       2105.53        14.72 o                         
  -2   4   2        727.95        776.03         5.14 o                         
  -1   4   2       1423.89       1377.62         8.82 o                         
   0   4   2        537.53        579.50         3.75 o                         
   1   4   2        899.24        992.69         7.23 o                         
   2   4   2       4031.29       4128.91        29.80 o                         
   3   4   2        484.96        534.67         3.85 o                         
   4   4   2        822.80        873.63         6.24 o                         
   6   4   2        594.99        591.86         5.36 o                         
   7   4   2         85.55         88.21         2.11 o                         
   8   4   2        276.52        281.92         3.76 o                         
   9   4   2          0.38          0.26         0.90 o                         
  10   4   2         11.96         11.13         1.12 o                         
  11   4   2         43.21         41.68         1.80 o                         
  12   4   2         29.98         29.15         1.62 o                         
  13   4   2          1.51          1.37         1.41 o                         
  14   4   2          7.01          2.62         2.60 o                         
  15   4   2          0.45          0.69         2.09 o                         
 -17   5   2          0.38         -1.96         1.96 o                         
 -16   5   2         30.26         30.90         2.25 o                         
 -15   5   2          7.61          6.34         1.54 o                         
 -14   5   2         20.13         20.22         1.47 o                         
 -13   5   2         47.54         52.56         1.85 o                         
 -12   5   2         50.49         48.92         1.79 o                         
 -11   5   2        157.89        156.80         2.65 o                         
 -10   5   2         95.01        107.16         1.88 o                         
  -9   5   2        419.11        447.54         4.73 o                         
  -8   5   2         93.96         98.08         1.72 o                         
  -7   5   2         75.33         66.20         1.01 o                         
  -6   5   2       1246.28       1262.01         9.26 o                         
  -5   5   2        104.76        150.05         1.46 o                         
  -4   5   2        714.52        834.98         6.62 o                         
  -3   5   2       1725.44       1812.90        13.63 o                         
  -2   5   2        209.79        208.34         1.68 o                         
  -1   5   2          3.02          2.18         0.18 o                         
   0   5   2        152.02        156.35         1.81 o                         
   1   5   2        564.18        646.66         4.45 o                         
   2   5   2        429.63        507.43         3.76 o                         
   3   5   2        359.51        425.94         3.00 o                         
   4   5   2        543.74        549.17         4.20 o                         
   5   5   2         46.06         38.03         0.74 o                         
   6   5   2        155.30        171.40         1.80 o                         
   7   5   2        137.22        146.95         1.79 o                         
   8   5   2         65.61         71.25         1.58 o                         
   9   5   2        227.51        239.29         3.20 o                         
  10   5   2         24.36         20.67         1.32 o                         
  11   5   2          3.52          0.44         1.08 o                         
  12   5   2          5.86          5.11         1.30 o                         
  13   5   2         30.17         32.11         1.71 o                         
  14   5   2          4.04          0.19         2.26 o                         
  15   5   2          2.36          2.50         2.10 o                         
 -17   6   2          4.39          6.11         2.07 o                         
 -16   6   2          2.83          0.19         1.91 o                         
 -15   6   2          0.70         -0.81         1.47 o                         
 -14   6   2          2.59          1.71         1.31 o                         
 -13   6   2          4.72          0.54         1.14 o                         
 -12   6   2         35.90         37.61         1.42 o                         
 -11   6   2        169.00        168.08         2.78 o                         
 -10   6   2         50.29         46.27         1.42 o                         
  -9   6   2         13.62         10.93         0.81 o                         
  -8   6   2          7.35          9.74         0.60 o                         
  -7   6   2        493.43        472.13         4.81 o                         
  -6   6   2         19.76         31.26         1.39 o                         
  -5   6   2        234.25        244.12         2.02 o                         
  -4   6   2        357.46        360.65         2.84 o                         
  -3   6   2        384.91        451.55         4.02 o                         
  -2   6   2       1202.92       1307.08        10.29 o                         
  -1   6   2          5.13          6.74         0.23 o                         
   0   6   2       1051.77       1129.41         8.57 o                         
   1   6   2        132.74        169.85         1.45 o                         
   2   6   2        533.94        535.71         3.85 o                         
   3   6   2        165.58        178.09         1.58 o                         
   4   6   2        210.98        239.08         2.53 o                         
   5   6   2        201.56        192.08         1.71 o                         
   6   6   2         23.93         29.29         1.08 o                         
   7   6   2         48.56         43.92         1.07 o                         
   8   6   2        109.78        102.63         1.86 o                         
   9   6   2         33.98         21.38         1.11 o                         
  10   6   2          6.72          4.52         0.99 o                         
  11   6   2         49.00         51.66         1.95 o                         
  12   6   2         23.54         23.81         1.49 o                         
  13   6   2          3.12          3.50         1.48 o                         
  14   6   2         10.35         14.91         2.79 o                         
  15   6   2         14.29         17.71         2.24 o                         
 -17   7   2          2.33          1.94         2.14 o                         
 -16   7   2         24.96         27.50         2.51 o                         
 -15   7   2         32.06         35.92         1.85 o                         
 -14   7   2          0.84          1.22         1.35 o                         
 -13   7   2         64.18         66.66         2.24 o                         
 -12   7   2          3.77          2.51         1.08 o                         
 -11   7   2          5.34          2.58         0.95 o                         
 -10   7   2         43.95         44.56         1.40 o                         
  -8   7   2          4.03          3.96         0.59 o                         
  -7   7   2        345.27        336.15         3.34 o                         
  -6   7   2        704.71        761.05         5.89 o                         
  -5   7   2        299.00        337.95         2.62 o                         
  -4   7   2         13.08         11.67         1.11 o                         
  -3   7   2         21.95         29.09         0.64 o                         
  -2   7   2       2573.17       2823.65        22.08 o                         
  -1   7   2        321.64        404.42         3.08 o                         
   0   7   2       3431.62       3516.61        28.04 o                         
   1   7   2         57.81         76.92         0.94 o                         
   2   7   2        131.37        146.34         1.30 o                         
   3   7   2         60.44         68.27         0.74 o                         
   4   7   2       1231.23       1357.17         9.61 o                         
   5   7   2        547.90        543.17         4.29 o                         
   6   7   2         32.34         28.86         0.75 o                         
   7   7   2        533.01        528.02         4.67 o                         
   8   7   2        165.63        161.70         2.38 o                         
   9   7   2         55.43         55.54         1.67 o                         
  10   7   2         14.77         16.08         1.13 o                         
  11   7   2         20.27         17.56         1.28 o                         
  12   7   2          0.54          0.03         1.32 o                         
  13   7   2          2.49         -0.17         1.50 o                         
  14   7   2          2.68          0.99         1.95 o                         
  15   7   2         10.55         10.24         2.25 o                         
 -17   8   2          2.39         -0.59         2.29 o                         
 -16   8   2         12.41         14.75         2.02 o                         
 -15   8   2        135.56        149.90         3.60 o                         
 -14   8   2        144.79        154.84         3.39 o                         
 -13   8   2        117.91        120.91         2.68 o                         
 -12   8   2         87.77         89.37         2.40 o                         
 -11   8   2         58.31         63.13         2.48 o                         
 -10   8   2         31.70         37.24         1.21 o                         
  -9   8   2         65.32         70.92         1.87 o                         
  -8   8   2        176.26        182.23         2.10 o                         
  -7   8   2          0.96          2.00         0.45 o                         
  -6   8   2        666.88        680.39         6.37 o                         
  -5   8   2         27.11         29.41         0.82 o                         
  -4   8   2       1390.43       1403.92        12.17 o                         
  -3   8   2         21.53         31.73         0.80 o                         
  -2   8   2          3.51          4.98         0.27 o                         
  -1   8   2        845.94        971.53         7.47 o                         
   0   8   2         31.42         38.44         0.73 o                         
   1   8   2        289.40        320.75         2.93 o                         
   2   8   2        699.28        751.11         6.31 o                         
   3   8   2         64.06         71.27         1.07 o                         
   4   8   2        836.72        863.47         6.65 o                         
   5   8   2          5.90          9.60         0.44 o                         
   6   8   2         55.70         57.98         1.03 o                         
   7   8   2        432.72        424.31         3.71 o                         
   8   8   2         10.54         13.89         0.86 o                         
   9   8   2         16.70         14.18         1.01 o                         
  10   8   2         62.73         63.52         1.95 o                         
  11   8   2         16.26         12.99         1.26 o                         
  12   8   2         11.64          6.07         1.36 o                         
  13   8   2         12.82          7.05         1.76 o                         
  14   8   2          3.93          1.53         1.92 o                         
  15   8   2         17.36         19.08         2.44 o                         
 -16   9   2         61.09         59.97         2.35 o                         
 -15   9   2        120.94        127.26         3.29 o                         
 -14   9   2         25.51         21.82         1.51 o                         
 -13   9   2          2.66          1.67         1.19 o                         
 -12   9   2         38.13         33.93         1.51 o                         
 -11   9   2        649.98        626.58         7.64 o                         
 -10   9   2        520.67        510.82         5.14 o                         
  -9   9   2        588.61        538.14         5.27 o                         
  -8   9   2        751.28        722.91         7.27 o                         
  -7   9   2        256.30        249.57         2.76 o                         
  -6   9   2         16.13         12.11         0.77 o                         
  -5   9   2          9.43         11.70         0.70 o                         
  -4   9   2        166.51        166.05         1.74 o                         
  -3   9   2         54.47         47.57         0.70 o                         
  -2   9   2        688.16        684.92         6.76 o                         
  -1   9   2        682.56        738.89         5.75 o                         
   0   9   2        809.91        803.64         6.48 o                         
   1   9   2         12.19         10.11         0.47 o                         
   2   9   2         25.06         27.09         0.74 o                         
   3   9   2         14.62         13.41         0.69 o                         
   4   9   2        139.41        139.32         1.57 o                         
   5   9   2         26.65         25.25         1.05 o                         
   6   9   2       1074.35       1033.32         8.01 o                         
   7   9   2        501.85        463.41         4.18 o                         
   8   9   2        644.91        637.55         6.62 o                         
   9   9   2        610.14        585.53         7.19 o                         
  10   9   2         51.39         47.76         1.87 o                         
  11   9   2          0.30          1.46         1.45 o                         
  12   9   2        126.88        127.42         3.16 o                         
  13   9   2        211.76        225.18         5.83 o                         
  14   9   2         76.02         80.00         4.35 o                         
 -16  10   2         11.61         12.93         2.38 o                         
 -15  10   2          5.51          6.82         1.86 o                         
 -14  10   2        196.93        203.00         3.49 o                         
 -13  10   2         74.09         72.96         2.36 o                         
 -12  10   2        192.61        202.36         3.02 o                         
 -11  10   2          6.21          4.08         0.98 o                         
 -10  10   2         10.88         13.07         1.01 o                         
  -9  10   2        109.37        104.11         2.13 o                         
  -8  10   2        485.15        475.31         4.93 o                         
  -7  10   2         14.97          8.40         1.03 o                         
  -6  10   2        896.47        839.92         9.68 o                         
  -5  10   2         40.30         34.62         1.07 o                         
  -4  10   2          3.93          5.85         0.48 o                         
  -3  10   2        433.43        425.81         3.86 o                         
  -2  10   2        185.92        163.99         3.81 o                         
  -1  10   2       1474.40       1285.01        11.87 o                         
   0  10   2        143.56        114.86         1.40 o                         
   1  10   2        518.55        484.52         4.38 o                         
   2  10   2          6.78          1.35         0.41 o                         
   3  10   2        136.50        124.15         1.57 o                         
   4  10   2        638.66        597.95         6.07 o                         
   5  10   2        193.48        188.09         2.31 o                         
   6  10   2        697.45        668.38         6.07 o                         
   7  10   2         52.56         48.19         1.15 o                         
   8  10   2          3.41          2.52         0.84 o                         
   9  10   2         67.13         60.92         1.82 o                         
  10  10   2        153.68        156.07         2.74 o                         
  11  10   2          6.71          1.73         1.29 o                         
  12  10   2         21.34         10.96         1.65 o                         
  13  10   2          4.67          5.22         1.91 o                         
  14  10   2          1.40         -1.04         2.30 o                         
 -16  11   2          1.97         -2.39         2.39 o                         
 -15  11   2          1.75          0.52         1.68 o                         
 -14  11   2         13.63         15.43         1.57 o                         
 -13  11   2         45.67         40.27         1.65 o                         
 -12  11   2         34.88         39.81         1.50 o                         
 -11  11   2         35.16         30.55         1.30 o                         
 -10  11   2          6.64          4.67         0.94 o                         
  -9  11   2         19.18         12.02         1.03 o                         
  -8  11   2         24.18         22.00         1.18 o                         
  -7  11   2        391.38        401.85         5.51 o                         
  -6  11   2        912.94        855.88        10.82 o                         
  -5  11   2        225.06        213.55         2.50 o                         
  -4  11   2         26.65         28.23         0.89 o                         
  -3  11   2         39.13         47.82         1.21 o                         
  -2  11   2       2279.92       2136.59        37.57 o                         
  -1  11   2        214.04        235.18         4.75 o                         
   0  11   2        799.62        771.54         7.25 o                         
   1  11   2        345.03        345.04         2.94 o                         
   2  11   2         86.98         87.01         1.20 o                         
   3  11   2        158.67        146.29         2.02 o                         
   4  11   2        323.09        317.68         4.06 o                         
   5  11   2       1475.67       1432.21        15.00 o                         
   6  11   2         66.17         69.18         1.60 o                         
   7  11   2         80.36         70.78         1.80 o                         
   8  11   2         33.87         38.13         1.50 o                         
   9  11   2         23.66         26.64         1.21 o                         
  10  11   2          3.99          3.12         1.17 o                         
  11  11   2         99.42         92.02         2.52 o                         
  12  11   2          6.95          6.10         1.54 o                         
  13  11   2          1.74          2.24         1.75 o                         
  14  11   2         23.37         25.48         3.15 o                         
 -15  12   2          8.55          5.65         2.39 o                         
 -14  12   2         10.65          8.26         1.77 o                         
 -13  12   2          1.46          0.56         1.45 o                         
 -12  12   2          0.27         -1.65         1.65 o                         
 -11  12   2         35.69         34.42         1.70 o                         
 -10  12   2          8.22          9.16         1.51 o                         
  -9  12   2         60.79         61.78         2.47 o                         
  -8  12   2        227.33        222.64         3.61 o                         
  -7  12   2        141.02        143.06         2.64 o                         
  -6  12   2        287.45        259.54         3.81 o                         
  -5  12   2         91.98         75.86         1.72 o                         
  -4  12   2         22.91         15.82         0.69 o                         
  -3  12   2       2497.28       2349.06        22.69 o                         
  -2  12   2       1347.99       1296.73        16.18 o                         
  -1  12   2          0.00         -0.68         0.68 o                         
   0  12   2       1783.22       1676.31        18.90 o                         
   1  12   2       2486.60       2350.09        26.21 o                         
   2  12   2         55.68         41.40         0.97 o                         
   3  12   2        140.08        118.29         2.12 o                         
   4  12   2        502.08        463.35         5.66 o                         
   5  12   2        259.17        252.91         3.48 o                         
   6  12   2        451.42        437.04         5.51 o                         
   7  12   2        202.73        195.68         3.50 o                         
   8  12   2          1.24          1.94         1.59 o                         
   9  12   2         27.89         28.02         1.70 o                         
  10  12   2          3.40          0.89         1.31 o                         
  11  12   2          4.14          2.19         1.52 o                         
  12  12   2         14.21         16.58         2.00 o                         
  13  12   2         39.10         43.93         2.83 o                         
 -15  13   2         21.19         28.45         3.54 o                         
 -14  13   2          7.70          9.35         2.47 o                         
 -13  13   2          2.51         -0.05         2.56 o                         
 -12  13   2          3.31          2.44         1.69 o                         
 -11  13   2         93.70         96.32         2.93 o                         
 -10  13   2         32.83         34.61         2.50 o                         
  -9  13   2        248.54        237.48         4.51 o                         
  -8  13   2        399.82        368.08         5.32 o                         
  -7  13   2         26.10         20.21         1.15 o                         
  -6  13   2          3.77          5.66         0.99 o                         
  -5  13   2         12.18         14.63         0.84 o                         
  -4  13   2        376.89        320.56         3.91 o                         
  -3  13   2        104.38         91.46         1.60 o                         
  -2  13   2        124.37        132.92         2.05 o                         
  -1  13   2         15.03          8.31         0.77 o                         
   0  13   2         24.89         29.09         1.18 o                         
   1  13   2        513.07        435.18         5.26 o                         
   2  13   2        458.36        400.95         3.98 o                         
   3  13   2         19.25         17.74         0.79 o                         
   4  13   2         33.83         30.50         1.24 o                         
   5  13   2         77.48         72.71         1.79 o                         
   6  13   2         67.42         65.07         1.85 o                         
   7  13   2        101.42         97.68         2.64 o                         
   8  13   2         32.36         34.83         1.72 o                         
   9  13   2          8.40          4.21         1.57 o                         
  10  13   2         17.44         18.61         2.13 o                         
  11  13   2         34.32         37.56         2.41 o                         
  12  13   2         26.25         24.51         3.46 o                         
  13  13   2          3.76          1.59         2.67 o                         
 -14  14   2          0.73          1.71         2.56 o                         
 -13  14   2          2.45         -1.46         1.98 o                         
 -12  14   2        124.12        136.33         3.74 o                         
 -11  14   2         51.15         45.26         2.00 o                         
 -10  14   2         40.84         40.81         1.79 o                         
  -9  14   2         12.32         14.54         1.37 o                         
  -8  14   2         42.79         39.89         2.08 o                         
  -7  14   2         22.12         22.56         1.24 o                         
  -6  14   2          3.26          2.24         0.81 o                         
  -5  14   2         84.09         73.86         1.60 o                         
  -4  14   2          6.23          4.71         0.95 o                         
  -3  14   2        107.02         83.71         1.80 o                         
  -2  14   2         44.88         35.36         1.27 o                         
  -1  14   2         37.60         31.51         3.23 o                         
   0  14   2          8.41          8.47         0.85 o                         
   1  14   2        129.02        108.20         2.20 o                         
   2  14   2         35.39         29.68         1.08 o                         
   3  14   2        214.26        191.87         2.61 o                         
   4  14   2          1.50          1.23         0.84 o                         
   5  14   2         14.64          9.87         0.96 o                         
   6  14   2        105.80         98.86         2.22 o                         
   7  14   2          2.97          3.52         1.33 o                         
   8  14   2          3.70         -0.56         1.46 o                         
   9  14   2        139.96        141.21         4.00 o                         
  10  14   2        117.03        128.32         3.85 o                         
  11  14   2          7.32          5.72         2.19 o                         
  12  14   2          1.40          4.70         2.88 o                         
 -14  15   2         31.23         15.02         6.88 o                         
 -13  15   2         92.46        102.75         3.83 o                         
 -12  15   2          5.51          7.78         2.11 o                         
 -11  15   2         59.05         63.57         2.49 o                         
 -10  15   2          1.82          0.10         1.54 o                         
  -9  15   2        152.84        153.85         3.19 o                         
  -8  15   2        168.58        163.06         3.43 o                         
  -7  15   2        115.56        125.13         2.88 o                         
  -6  15   2        134.81        123.19         2.13 o                         
  -5  15   2          0.03         -0.74         0.80 o                         
  -4  15   2          6.58          8.65         0.84 o                         
  -3  15   2          0.30          0.03         0.73 o                         
  -2  15   2          1.25          0.57         0.79 o                         
  -1  15   2          0.06          1.09         0.95 o                         
   0  15   2         15.78         15.49         0.98 o                         
   1  15   2          4.10          4.72         1.16 o                         
   2  15   2          0.87          0.84         0.92 o                         
   3  15   2          0.33          0.28         0.80 o                         
   4  15   2        141.89        132.38         2.36 o                         
   5  15   2        162.64        169.34         2.81 o                         
   6  15   2        197.42        196.95         3.96 o                         
   7  15   2         82.31         92.64         2.88 o                         
   8  15   2          0.37          1.16         1.98 o                         
   9  15   2         74.10         75.60         4.04 o                         
  10  15   2         13.20          9.62         2.36 o                         
  11  15   2         84.11         85.42         3.72 o                         
  12  15   2         47.78         52.54         3.18 o                         
 -13  16   2          3.98          4.14         2.97 o                         
 -12  16   2          4.64          1.16         2.09 o                         
 -11  16   2         19.65         22.38         2.00 o                         
 -10  16   2         81.37         83.46         3.86 o                         
  -9  16   2          9.10         12.92         1.64 o                         
  -8  16   2        137.57        137.30         3.04 o                         
  -7  16   2         99.64         96.25         2.78 o                         
  -6  16   2         24.45         29.52         1.39 o                         
  -5  16   2         42.62         43.03         1.62 o                         
  -4  16   2         62.95         71.34         2.17 o                         
  -3  16   2        328.45        327.89         4.57 o                         
  -2  16   2          0.90         -0.42         0.85 o                         
  -1  16   2          1.92          0.66         0.94 o                         
   0  16   2          2.61          2.58         0.92 o                         
   1  16   2         27.31         36.10         1.72 o                         
   2  16   2        226.80        228.84         3.82 o                         
   3  16   2        166.09        153.12         3.58 o                         
   4  16   2         38.54         37.51         1.96 o                         
   5  16   2          7.85          6.37         1.12 o                         
   6  16   2         98.31        103.38         2.96 o                         
   7  16   2         24.70         31.83         2.04 o                         
   8  16   2         25.29         27.16         2.10 o                         
   9  16   2         17.34         21.98         2.36 o                         
  10  16   2          8.03          7.07         2.28 o                         
  11  16   2         37.95         43.53         3.66 o                         
 -12  17   2         12.55          9.50         4.13 o                         
 -11  17   2          4.77          9.63         3.04 o                         
 -10  17   2          7.19          7.25         2.39 o                         
  -9  17   2          1.93          2.52         2.05 o                         
  -8  17   2          0.51          0.57         2.14 o                         
  -7  17   2         19.14         20.23         2.08 o                         
  -6  17   2         29.79         27.99         1.77 o                         
  -5  17   2          1.80          1.74         1.35 o                         
  -4  17   2         41.50         40.75         2.04 o                         
  -3  17   2          1.09          0.00         1.20 o                         
  -2  17   2         81.81         79.64         1.99 o                         
  -1  17   2         15.37         16.09         1.37 o                         
   0  17   2         30.76         32.71         1.73 o                         
   1  17   2         12.95         12.79         1.34 o                         
   2  17   2         15.68         15.33         1.61 o                         
   3  17   2         24.32         25.93         1.79 o                         
   4  17   2         18.06         17.37         1.88 o                         
   5  17   2          2.11          3.02         2.74 o                         
   6  17   2          5.63          3.95         1.88 o                         
   7  17   2         12.54         13.56         2.21 o                         
   8  17   2          2.66          3.23         2.58 o                         
   9  17   2          0.35          2.91         3.00 o                         
  10  17   2          3.54         -0.56         3.35 o                         
 -11  18   2         39.51         39.91         3.49 o                         
 -10  18   2         17.04         24.34         3.39 o                         
  -9  18   2          2.40          2.45         2.33 o                         
  -8  18   2          2.76          4.80         2.29 o                         
  -7  18   2        166.10        166.13         4.62 o                         
  -6  18   2          5.06          6.98         2.48 o                         
  -5  18   2        170.97        180.80         5.33 o                         
  -4  18   2         19.33         25.95         1.51 o                         
  -3  18   2         90.41         96.70         2.52 o                         
  -2  18   2         47.78         50.32         1.99 o                         
  -1  18   2          1.18          1.08         0.99 o                         
   0  18   2         82.70         78.28         2.43 o                         
   1  18   2         64.23         74.96         2.55 o                         
   2  18   2         62.95         69.25         2.61 o                         
   3  18   2        117.46        126.67         3.50 o                         
   4  18   2          0.92          3.41         2.28 o                         
   5  18   2         45.38         45.22         2.88 o                         
   6  18   2          0.37         -0.63         2.39 o                         
   7  18   2          6.50          6.04         3.48 o                         
   8  18   2         11.31          8.34         3.03 o                         
   9  18   2         14.26         15.54         3.31 o                         
 -10  19   2         28.69         34.29         3.84 o                         
  -9  19   2        114.14        118.10         5.06 o                         
  -8  19   2         51.16         50.21         3.08 o                         
  -7  19   2         49.22         52.37         3.16 o                         
  -6  19   2        106.26        115.49         4.19 o                         
  -5  19   2         18.65         21.79         1.75 o                         
  -4  19   2         29.63         30.92         1.79 o                         
  -3  19   2          5.57          4.31         1.59 o                         
  -2  19   2        216.44        211.32         3.66 o                         
  -1  19   2         13.31         13.72         1.44 o                         
   0  19   2         83.49         83.87         2.65 o                         
   1  19   2          2.16          0.92         1.56 o                         
   2  19   2         85.99         87.68         2.90 o                         
   3  19   2        184.90        195.00         5.63 o                         
   4  19   2        276.48        290.09         7.02 o                         
   5  19   2         48.33         54.89         3.33 o                         
   6  19   2        109.28        104.31         5.27 o                         
   7  19   2         31.09         34.39         3.46 o                         
   8  19   2          9.84          6.67         3.66 o                         
  -9  20   2          8.47          5.82         4.23 o                         
  -8  20   2         12.72         15.03         2.85 o                         
  -7  20   2          7.35          7.78         2.53 o                         
  -6  20   2         39.03         37.60         2.43 o                         
  -5  20   2         76.53         79.88         3.49 o                         
  -4  20   2         16.66         15.67         1.84 o                         
  -3  20   2         16.70         16.57         1.82 o                         
  -2  20   2          9.70          9.49         1.72 o                         
  -1  20   2          6.06          5.75         2.55 o                         
   0  20   2          0.91          0.10         1.47 o                         
   1  20   2         14.87         16.26         1.69 o                         
   2  20   2          1.24         -0.30         1.99 o                         
   3  20   2         14.08         17.92         3.38 o                         
   4  20   2         32.40         31.06         3.09 o                         
   5  20   2          0.86          0.82         2.84 o                         
   6  20   2         10.75          6.26         3.68 o                         
   7  20   2          8.48         11.28         3.39 o                         
  -8  21   2         45.98         50.11         3.56 o                         
  -7  21   2          7.45         12.97         2.85 o                         
  -6  21   2         47.48         51.56         4.66 o                         
  -5  21   2         33.71         34.12         2.85 o                         
  -4  21   2         78.04         68.12         9.58 o                         
  -3  21   2         38.05         33.40         2.56 o                         
  -2  21   2          9.67          9.58         2.22 o                         
  -1  21   2         65.92         61.31         3.05 o                         
   0  21   2          9.73          8.39         2.17 o                         
   1  21   2         53.81         58.19         4.32 o                         
   2  21   2        119.40        114.05         6.54 o                         
   3  21   2         98.24        104.08         5.29 o                         
   4  21   2        169.50        172.56         6.27 o                         
   5  21   2         14.31         13.54         5.44 o                         
   6  21   2         35.11         38.35         3.80 o                         
  -6  22   2        122.99        121.20         5.32 o                         
  -5  22   2        119.18        126.43        10.95 o                         
  -4  22   2          9.12          9.46         6.35 o                         
  -3  22   2         31.31         29.19         3.88 o                         
  -2  22   2         19.76         18.34         5.18 o                         
  -1  22   2          4.92          3.44         3.48 o                         
   0  22   2          1.45         -3.66         3.66 o                         
   1  22   2         27.71         31.28         4.59 o                         
   2  22   2          8.24         11.73         3.12 o                         
   3  22   2         81.22         96.80        14.11 o                         
   4  22   2        116.57        117.05         5.60 o                         
  -2  23   2         11.24         22.08         6.18 o                         
  -1  23   2         14.04         13.37         4.34 o                         
   0  23   2          4.22          8.28         5.90 o                         
 -18   1   3          5.77          7.35         2.30 o                         
 -17   1   3          1.03          2.46         1.97 o                         
 -16   1   3          2.72          1.56         1.49 o                         
 -15   1   3          0.18          0.43         1.30 o                         
 -14   1   3         69.34         69.70         2.21 o                         
 -13   1   3         88.28         89.21         1.94 o                         
 -12   1   3          6.16          5.19         1.03 o                         
 -11   1   3        103.06        110.10         1.93 o                         
 -10   1   3          3.09          0.25         0.61 o                         
  -9   1   3        368.38        374.22         3.99 o                         
  -8   1   3         60.89         67.38         8.83 o                         
  -7   1   3        199.27        214.57         4.02 o                         
  -6   1   3        489.28        568.58         5.25 o                         
  -5   1   3         86.17        133.11         3.16 o                         
  -4   1   3        383.78        412.57         4.51 o                         
  -3   1   3         80.72         76.41         0.75 o                         
  -2   1   3        193.35        218.34         1.67 o                         
  -1   1   3       1228.94       1234.00         9.67 o                         
   0   1   3         43.91         38.14         0.51 o                         
   1   1   3        705.12        813.76         6.19 o                         
   2   1   3       1145.20       1165.16        10.78 o                         
   3   1   3        736.77        800.14         6.16 o                         
   4   1   3        383.05        356.11         2.91 o                         
   5   1   3        526.96        535.93         5.45 o                         
   7   1   3         15.98         14.45         0.88 o                         
   8   1   3        221.49        223.76         3.23 o                         
   9   1   3          7.68          8.28         2.74 o                         
  10   1   3        130.26        138.87         2.81 o                         
  11   1   3          6.61          2.30         1.25 o                         
  12   1   3          0.81          0.25         1.39 o                         
  13   1   3         15.22         15.65         1.77 o                         
  14   1   3          0.53         -0.66         2.05 o                         
  15   1   3          2.85          4.53         2.87 o                         
 -18   2   3          4.66          4.51         2.29 o                         
 -17   2   3         31.63         34.43         2.40 o                         
 -16   2   3        142.21        149.25         3.67 o                         
 -15   2   3         14.03         11.42         1.42 o                         
 -14   2   3        246.62        250.20         3.70 o                         
 -12   2   3         49.47         49.83         1.90 o                         
 -11   2   3         86.86         80.24         1.80 o                         
 -10   2   3        162.01        157.15         2.39 o                         
  -9   2   3        301.83        329.05         3.85 o                         
  -8   2   3          7.14          2.59         0.55 o                         
  -7   2   3        160.21        211.36         7.02 o                         
  -5   2   3       2298.03       2440.64        20.00 o                         
  -4   2   3        111.96        136.75         1.22 o                         
  -3   2   3        533.72        525.12         3.52 o                         
  -2   2   3        409.63        454.76         3.25 o                         
  -1   2   3        544.72        617.97         4.54 o                         
   0   2   3        840.62        828.31         6.15 o                         
   1   2   3         87.08         99.03         0.83 o                         
   2   2   3       1128.35       1272.33        10.63 o                         
   3   2   3        551.92        609.57         4.56 o                         
   4   2   3       1511.35       1662.51        13.13 o                         
   5   2   3          1.08          1.96         0.50 o                         
   6   2   3        347.36        345.24         4.30 o                         
   7   2   3        231.05        229.15         3.18 o                         
   8   2   3        410.38        400.23         5.10 o                         
   9   2   3        115.39        114.86         2.35 o                         
  10   2   3        513.47        535.24         6.75 o                         
  11   2   3         64.83         64.12         2.34 o                         
  12   2   3         10.10          7.53         1.50 o                         
  13   2   3         15.60          6.71         1.69 o                         
  14   2   3          3.70         -0.12         1.80 o                         
  15   2   3         29.04         31.49         2.34 o                         
 -18   3   3         30.50         28.82         2.49 o                         
 -17   3   3          4.39          3.92         1.94 o                         
 -16   3   3          5.30          2.95         1.58 o                         
 -15   3   3         39.52         36.11         1.69 o                         
 -14   3   3         14.78          6.52         1.25 o                         
 -13   3   3        210.06        210.29         3.20 o                         
 -12   3   3        132.99        121.70         2.48 o                         
 -11   3   3        160.13        158.93         2.60 o                         
 -10   3   3        439.45        431.61         4.95 o                         
  -9   3   3          7.21          1.88         0.70 o                         
  -8   3   3         19.19          6.09         1.58 o                         
  -7   3   3         54.60         62.58         1.24 o                         
  -6   3   3        498.08        485.04         3.56 o                         
  -5   3   3        155.00        170.83         2.08 o                         
  -4   3   3       1532.78       1527.00        10.38 o                         
  -3   3   3        846.78        926.67         6.13 o                         
  -2   3   3        890.83        929.24         5.97 o                         
  -1   3   3       1279.67       1265.50         8.34 o                         
   0   3   3       2652.83       2537.52        17.16 o                         
   1   3   3        461.13        512.99         3.83 o                         
   2   3   3        181.97        200.01         1.63 o                         
   3   3   3        198.18        220.26         2.05 o                         
   4   3   3        392.40        377.04         2.95 o                         
   5   3   3        195.89        200.04         2.08 o                         
   6   3   3         65.88         59.28         1.33 o                         
   7   3   3         97.37         87.28         4.10 o                         
   8   3   3        221.68        218.40         3.18 o                         
   9   3   3        188.45        188.40         3.03 o                         
  10   3   3         72.14         70.17         2.16 o                         
  11   3   3        164.16        169.72         3.21 o                         
  12   3   3         17.47         19.52         1.48 o                         
  13   3   3          0.42          0.51         1.53 o                         
  14   3   3         24.29         26.67         2.00 o                         
  15   3   3         43.98         48.04         2.46 o                         
 -18   4   3          1.27         -2.26         2.26 o                         
 -17   4   3          3.69          3.91         1.83 o                         
 -16   4   3          1.25          0.61         1.59 o                         
 -15   4   3         23.13         24.76         1.62 o                         
 -14   4   3          4.13          4.31         1.25 o                         
 -13   4   3         10.70          5.59         1.10 o                         
 -12   4   3          3.52          2.99         1.04 o                         
 -11   4   3        305.94        318.71         3.68 o                         
 -10   4   3         17.54         12.93         0.78 o                         
  -9   4   3        377.26        373.14         4.29 o                         
  -8   4   3        129.27        113.80         1.39 o                         
  -7   4   3         27.68         28.31         2.56 o                         
  -6   4   3         46.67         51.36         0.83 o                         
  -5   4   3       2436.72       2473.03        18.50 o                         
  -4   4   3        182.17        227.20         2.53 o                         
  -3   4   3          3.93          7.57         0.22 o                         
  -2   4   3        553.75        772.59         6.17 o                         
  -1   4   3       7554.85       7397.23        47.19 o                         
   0   4   3         16.83         19.13         0.42 o                         
   1   4   3        483.36        541.61         3.89 o                         
   2   4   3        705.76        795.46         5.66 o                         
   3   4   3        172.57        171.44         2.39 o                         
   4   4   3        305.26        333.08         2.98 o                         
   5   4   3        122.33        110.19         1.32 o                         
   6   4   3        338.93        344.75         3.57 o                         
   7   4   3         92.41        107.40         2.36 o                         
   8   4   3         61.94         64.25         1.63 o                         
   9   4   3         21.62         20.88         1.70 o                         
  10   4   3        103.59        105.11         2.27 o                         
  11   4   3         13.30         15.05         1.29 o                         
  12   4   3         15.17         16.16         1.45 o                         
  13   4   3         10.27         11.14         1.64 o                         
  14   4   3          8.12          9.40         2.02 o                         
  15   4   3          6.50          8.10         2.21 o                         
 -18   5   3         12.34         10.69         2.50 o                         
 -17   5   3          0.95         -1.67         1.88 o                         
 -16   5   3         35.83         37.47         2.22 o                         
 -15   5   3         34.19         30.20         1.65 o                         
 -14   5   3         94.51         92.43         2.53 o                         
 -13   5   3         89.22         92.74         2.28 o                         
 -12   5   3         48.41         42.39         2.63 o                         
 -11   5   3         26.90         22.82         0.97 o                         
 -10   5   3          5.00          4.03         0.71 o                         
  -9   5   3         42.10         41.41         1.06 o                         
  -8   5   3         77.76         82.20         1.34 o                         
  -7   5   3         68.31         73.95         0.97 o                         
  -6   5   3         37.97         40.38         1.17 o                         
  -5   5   3         32.53         45.65         0.73 o                         
  -4   5   3         67.79         69.42         0.75 o                         
  -3   5   3        150.21        205.32         1.65 o                         
  -2   5   3        108.39        138.01         1.02 o                         
  -1   5   3        295.50        338.77         2.26 o                         
   0   5   3       1213.49       1355.19         8.70 o                         
   1   5   3         45.35         58.30         0.59 o                         
   2   5   3        251.46        275.45         2.19 o                         
   3   5   3         28.42         32.27         0.53 o                         
   4   5   3         24.13         17.28         0.58 o                         
   5   5   3        351.79        362.89         3.26 o                         
   6   5   3         72.05         70.74         1.17 o                         
   7   5   3         30.71         26.57         1.03 o                         
   8   5   3         78.25         73.97         1.71 o                         
   9   5   3        169.15        169.72         2.65 o                         
  10   5   3         83.25         78.55         2.10 o                         
  11   5   3         61.01         59.23         2.12 o                         
  12   5   3        103.11        106.67         2.82 o                         
  13   5   3          6.81          3.41         1.65 o                         
  14   5   3          2.85         -0.41         1.86 o                         
  15   5   3         15.59         14.21         2.32 o                         
 -17   6   3          1.29          1.60         1.95 o                         
 -16   6   3          1.10         -1.91         1.91 o                         
 -15   6   3          7.63          8.26         1.49 o                         
 -14   6   3          7.73          9.13         1.32 o                         
 -13   6   3          3.52          2.15         1.20 o                         
 -12   6   3        190.76        198.49         3.00 o                         
 -11   6   3         24.82         17.17         1.32 o                         
 -10   6   3        104.83        100.42         1.69 o                         
  -9   6   3         15.68         12.08         0.63 o                         
  -8   6   3        134.41        146.48         1.97 o                         
  -7   6   3        118.00        143.32         1.92 o                         
  -6   6   3        945.91        979.25         7.52 o                         
  -5   6   3         60.63         90.14         1.94 o                         
  -4   6   3        400.07        441.28         3.11 o                         
  -3   6   3         57.43         70.78         0.65 o                         
  -2   6   3          8.05         11.14         0.32 o                         
  -1   6   3         15.22         15.95         0.38 o                         
   0   6   3        327.74        364.34         2.68 o                         
   1   6   3         30.61         48.18         0.85 o                         
   2   6   3        801.63        859.15         6.34 o                         
   3   6   3        190.85        222.35         1.70 o                         
   4   6   3        275.91        298.94         2.38 o                         
   5   6   3         47.16         55.21         0.86 o                         
   6   6   3         52.37         59.76         1.02 o                         
   7   6   3         55.13         55.00         1.20 o                         
   8   6   3        164.09        159.34         2.42 o                         
   9   6   3         20.55         11.33         1.00 o                         
  10   6   3         34.47         35.26         1.37 o                         
  11   6   3         39.09         41.07         1.63 o                         
  12   6   3          1.73         -0.32         1.37 o                         
  13   6   3          9.58          7.81         2.03 o                         
  14   6   3          3.70          0.08         2.27 o                         
 -17   7   3         21.89         27.83         2.20 o                         
 -16   7   3         11.58          6.84         1.97 o                         
 -15   7   3         13.48         10.96         1.70 o                         
 -14   7   3          2.02         -0.10         1.40 o                         
 -13   7   3          1.36          1.01         1.22 o                         
 -12   7   3          9.55          6.12         1.10 o                         
 -11   7   3         18.00         20.24         1.00 o                         
 -10   7   3        402.38        404.26         5.30 o                         
  -9   7   3        258.11        248.42         2.90 o                         
  -8   7   3        968.85        948.75         9.39 o                         
  -7   7   3        205.14        179.04         1.96 o                         
  -6   7   3          8.41         16.01         0.44 o                         
  -5   7   3         31.31         43.92         0.61 o                         
  -4   7   3       2092.61       2277.94        16.55 o                         
  -3   7   3        703.09        732.46         6.02 o                         
  -2   7   3        370.57        481.76         3.63 o                         
  -1   7   3        440.22        477.72         3.74 o                         
   0   7   3        109.07        106.57         1.23 o                         
   1   7   3        281.98        396.05         3.49 o                         
   2   7   3         33.68         39.47         0.56 o                         
   3   7   3          0.63          1.90         0.60 o                         
   4   7   3         50.14         46.25         0.70 o                         
   5   7   3        430.34        418.81         3.30 o                         
   6   7   3         21.64          5.37         1.15 o                         
   7   7   3         55.59         57.43         1.91 o                         
   8   7   3         17.09         18.88         0.99 o                         
   9   7   3         79.85         85.04         1.98 o                         
  10   7   3          0.95          1.31         1.66 o                         
  11   7   3          3.54          1.41         1.23 o                         
  12   7   3         33.14         34.54         1.71 o                         
  13   7   3        109.62        120.06         4.91 o                         
  14   7   3          2.86          3.03         1.90 o                         
 -17   8   3          8.81         13.08         2.09 o                         
 -16   8   3         21.44         21.18         2.15 o                         
 -15   8   3         18.47         14.02         1.63 o                         
 -14   8   3          3.06          0.19         1.39 o                         
 -13   8   3          3.33          1.73         1.26 o                         
 -12   8   3          1.15         -0.25         1.25 o                         
 -11   8   3         52.21         53.46         1.84 o                         
 -10   8   3         33.69         34.37         1.06 o                         
  -9   8   3        247.08        248.11         2.73 o                         
  -8   8   3        131.38        126.19         1.81 o                         
  -7   8   3       1002.65        989.19         8.70 o                         
  -6   8   3          7.23          3.84         0.35 o                         
  -5   8   3         79.15         89.02         1.13 o                         
  -4   8   3        163.73        183.74         2.36 o                         
  -3   8   3         52.09         71.04         0.80 o                         
  -2   8   3        215.99        236.25         1.98 o                         
  -1   8   3        323.59        332.14         2.62 o                         
   0   8   3        700.83        727.61         5.87 o                         
   1   8   3        600.53        593.42         5.05 o                         
   2   8   3        110.33        112.09         1.13 o                         
   3   8   3         18.75         20.46         0.54 o                         
   4   8   3        612.11        607.76         4.78 o                         
   5   8   3        441.03        454.70         4.03 o                         
   6   8   3        217.60        220.62         2.14 o                         
   7   8   3         12.95         16.37         0.73 o                         
   8   8   3         24.73         23.73         1.08 o                         
   9   8   3          9.03         10.50         1.05 o                         
  10   8   3          0.44         -0.99         1.09 o                         
  11   8   3         36.12         36.80         1.56 o                         
  12   8   3         81.16         83.70         3.28 o                         
  13   8   3         87.86         89.88         3.81 o                         
  14   8   3         43.33         48.53         2.42 o                         
 -17   9   3         11.04         11.54         3.11 o                         
 -16   9   3         51.68         55.97         2.54 o                         
 -15   9   3         14.37         13.53         1.64 o                         
 -14   9   3         81.66         87.08         2.51 o                         
 -13   9   3         20.88         20.32         1.28 o                         
 -12   9   3          1.68         -0.10         1.02 o                         
 -11   9   3         21.45         19.81         1.04 o                         
 -10   9   3          0.34          0.00         0.70 o                         
  -9   9   3         74.75         70.52         1.29 o                         
  -8   9   3        722.44        719.20         8.87 o                         
  -7   9   3         35.01         51.42         1.90 o                         
  -6   9   3        217.40        216.93         2.92 o                         
  -5   9   3         12.79         13.78         0.57 o                         
  -4   9   3        539.14        533.69         5.07 o                         
  -3   9   3         99.17        111.32         2.31 o                         
  -2   9   3        100.44        100.00         1.01 o                         
  -1   9   3        153.93        136.78         1.30 o                         
   0   9   3        442.30        444.09         3.70 o                         
   1   9   3         64.99         77.07         1.14 o                         
   2   9   3         12.60         10.97         0.56 o                         
   3   9   3         28.11         32.04         0.88 o                         
   4   9   3        442.73        458.13         3.85 o                         
   5   9   3         78.01         91.66         3.59 o                         
   6   9   3         93.02         97.56         1.36 o                         
   7   9   3          4.43          6.09         0.73 o                         
   8   9   3          7.72          5.57         1.00 o                         
   9   9   3         19.79         22.55         1.17 o                         
  10   9   3         28.56         30.17         1.38 o                         
  11   9   3         22.92         16.76         1.45 o                         
  12   9   3         43.85         47.47         2.26 o                         
  13   9   3         19.54         14.72         2.34 o                         
  14   9   3         50.99         57.32         2.69 o                         
 -16  10   3         29.14         34.15         2.27 o                         
 -15  10   3         17.22         12.05         1.68 o                         
 -14  10   3          9.89          3.82         1.39 o                         
 -13  10   3         69.76         72.23         2.23 o                         
 -12  10   3          6.37          4.49         1.12 o                         
 -11  10   3          6.93          1.93         0.89 o                         
 -10  10   3         57.56         64.91         1.49 o                         
  -9  10   3        963.65        940.34         8.39 o                         
  -8  10   3        214.55        218.93         2.46 o                         
  -7  10   3        235.20        198.97         3.17 o                         
  -6  10   3         40.66         49.55         2.84 o                         
  -5  10   3         28.21         22.32         1.54 o                         
  -4  10   3         32.88         34.47         1.72 o                         
  -3  10   3         13.09         13.34         0.67 o                         
  -2  10   3        383.84        304.66         2.71 o                         
  -1  10   3         99.74         90.65         1.05 o                         
   0  10   3        160.84        140.65         1.48 o                         
   1  10   3        320.98        289.51         2.92 o                         
   2  10   3        246.34        205.61         2.37 o                         
   3  10   3        292.20        288.49         3.44 o                         
   4  10   3         37.63         36.24         1.16 o                         
   5  10   3        118.35        119.97         1.75 o                         
   6  10   3        208.88        195.98         3.31 o                         
   7  10   3         38.22         42.03         1.28 o                         
   8  10   3         81.34         69.01         1.83 o                         
   9  10   3          0.66          0.24         1.03 o                         
  10  10   3         39.77         40.54         1.69 o                         
  11  10   3         88.23         91.57         2.68 o                         
  12  10   3         17.07         17.49         1.77 o                         
  13  10   3         21.67         22.54         2.21 o                         
 -16  11   3         11.58         16.02         2.21 o                         
 -15  11   3         15.13         14.89         1.92 o                         
 -14  11   3         23.16         21.29         1.51 o                         
 -13  11   3         15.06         15.90         1.39 o                         
 -12  11   3         92.85         89.83         2.29 o                         
 -11  11   3        138.27        142.71         2.35 o                         
 -10  11   3         39.02         29.62         1.21 o                         
  -9  11   3        428.91        424.44         5.47 o                         
  -8  11   3        135.10        123.83         2.32 o                         
  -7  11   3        262.25        235.23         3.30 o                         
  -6  11   3        180.82        169.58         2.54 o                         
  -5  11   3        526.58        496.21         5.81 o                         
  -4  11   3        183.31        196.63         2.30 o                         
  -3  11   3         42.99         55.95         0.92 o                         
  -2  11   3       2334.14       2371.56        18.65 o                         
  -1  11   3        468.75        509.52         4.67 o                         
   0  11   3        366.30        403.53         3.76 o                         
   1  11   3         80.89         90.03         1.29 o                         
   2  11   3        400.03        357.90         4.08 o                         
   3  11   3        603.26        568.35         6.31 o                         
   4  11   3         22.18         21.13         1.93 o                         
   5  11   3         11.57          8.20         1.01 o                         
   6  11   3         51.80         43.01         7.65 o                         
   7  11   3        201.59        192.97         3.06 o                         
   8  11   3        105.24        103.29         2.12 o                         
   9  11   3          6.91          3.38         1.08 o                         
  10  11   3          1.61          1.12         1.22 o                         
  11  11   3         44.27         44.11         2.01 o                         
  12  11   3         32.75         36.41         2.05 o                         
  13  11   3          7.09          9.98         2.39 o                         
 -15  12   3          4.10          2.84         2.15 o                         
 -14  12   3          5.85          3.48         1.62 o                         
 -13  12   3         42.40         44.97         1.86 o                         
 -12  12   3         13.78         11.85         1.57 o                         
 -11  12   3         26.78         22.90         1.69 o                         
 -10  12   3         88.17         90.54         2.40 o                         
  -9  12   3          2.95          0.32         1.03 o                         
  -8  12   3         20.92         17.30         1.11 o                         
  -7  12   3         20.84         20.34         1.05 o                         
  -6  12   3         83.28         80.35         1.75 o                         
  -5  12   3        184.31        172.54         2.78 o                         
  -4  12   3         19.31         23.46         0.97 o                         
  -3  12   3        193.42        176.75         1.82 o                         
  -2  12   3       1092.18        904.41         7.61 o                         
  -1  12   3         91.30         97.57         1.39 o                         
   0  12   3        177.17        145.82         1.84 o                         
   1  12   3        179.02        160.54         2.00 o                         
   2  12   3        376.55        361.47         4.18 o                         
   3  12   3        255.04        253.68         3.44 o                         
   4  12   3         13.14         11.73         1.09 o                         
   5  12   3         21.70         20.57         1.27 o                         
   6  12   3          7.50          7.85         1.15 o                         
   7  12   3        115.49        115.47         2.81 o                         
   8  12   3          2.30          0.61         1.08 o                         
   9  12   3         26.50         24.93         1.70 o                         
  10  12   3          3.43         -1.33         1.45 o                         
  11  12   3         17.16         16.19         1.91 o                         
  12  12   3          3.02          3.92         2.66 o                         
  13  12   3          0.24          4.17         3.30 o                         
 -15  13   3          6.44          8.69         2.75 o                         
 -14  13   3          3.86          1.08         2.07 o                         
 -13  13   3         13.49         13.27         2.00 o                         
 -12  13   3         31.96         34.21         1.88 o                         
 -11  13   3        103.71        109.70         3.23 o                         
 -10  13   3          4.54          2.09         1.25 o                         
  -9  13   3         32.27         24.61         1.34 o                         
  -8  13   3         77.63         74.29         2.07 o                         
  -7  13   3         39.36         36.16         1.47 o                         
  -6  13   3        132.46        118.50         2.15 o                         
  -5  13   3         58.94         52.61         1.48 o                         
  -4  13   3        290.43        257.14         2.77 o                         
  -3  13   3        132.43        120.01         1.33 o                         
  -2  13   3        347.42        304.57         3.97 o                         
  -1  13   3        133.55        101.32         1.67 o                         
   0  13   3        108.52         97.34         1.50 o                         
   1  13   3         27.85         36.61         1.24 o                         
   2  13   3          4.35          4.50         0.82 o                         
   3  13   3         11.17          9.25         1.04 o                         
   4  13   3        130.43        127.00         2.56 o                         
   5  13   3          6.84          2.75         1.28 o                         
   6  13   3        171.29        162.83         4.17 o                         
   7  13   3         62.12         56.86         3.01 o                         
   8  13   3        170.57        169.38         3.66 o                         
   9  13   3         25.99         28.24         1.93 o                         
  10  13   3          6.83          6.67         2.05 o                         
  11  13   3         47.14         50.60         2.65 o                         
  12  13   3         69.58         81.51         3.64 o                         
 -14  14   3        103.63        113.97         4.23 o                         
 -13  14   3          8.08          5.27         2.13 o                         
 -12  14   3          8.30          7.69         1.88 o                         
 -11  14   3          1.18          0.67         1.54 o                         
 -10  14   3        211.79        215.12         4.14 o                         
  -9  14   3         15.07          7.40         1.22 o                         
  -8  14   3         75.96         70.83         2.15 o                         
  -7  14   3         26.64         28.28         1.31 o                         
  -6  14   3         21.68         21.09         0.94 o                         
  -5  14   3         33.20         32.03         1.63 o                         
  -4  14   3        114.10        103.88         1.82 o                         
  -3  14   3          1.54          2.07         0.52 o                         
  -2  14   3         86.26         75.76         1.77 o                         
  -1  14   3        103.25         84.66         1.87 o                         
   0  14   3         20.85         23.79         0.97 o                         
   1  14   3          8.88         11.18         0.74 o                         
   2  14   3         11.31         13.00         0.93 o                         
   3  14   3         20.94         21.95         1.04 o                         
   4  14   3         51.49         48.54         1.72 o                         
   5  14   3         13.06         13.86         1.26 o                         
   6  14   3        160.03        158.25         3.70 o                         
   7  14   3         15.54         10.40         1.48 o                         
   8  14   3          9.51         10.49         1.69 o                         
   9  14   3          3.83          3.12         1.82 o                         
  10  14   3         28.99         29.67         2.38 o                         
  11  14   3         14.81          9.32         2.42 o                         
 -14  15   3         47.25         52.25         4.33 o                         
 -13  15   3          7.64          7.41         3.45 o                         
 -12  15   3         82.97         86.59         3.43 o                         
 -11  15   3         45.38         45.96         2.03 o                         
 -10  15   3         19.50         20.31         1.98 o                         
  -9  15   3         13.98         12.96         1.41 o                         
  -8  15   3          6.73          7.38         1.23 o                         
  -7  15   3         67.05         69.96         2.05 o                         
  -6  15   3         11.11         11.29         0.95 o                         
  -5  15   3         38.97         39.36         1.57 o                         
  -4  15   3        103.23         88.50         1.79 o                         
  -3  15   3         57.06         61.30         1.44 o                         
  -2  15   3         53.90         46.54         1.45 o                         
  -1  15   3         35.98         36.49         1.75 o                         
   0  15   3        180.08        162.83         3.09 o                         
   1  15   3         13.00         11.93         1.10 o                         
   2  15   3          3.32          3.03         0.84 o                         
   3  15   3         14.78         16.62         1.04 o                         
   4  15   3         30.47         30.11         1.35 o                         
   5  15   3         10.76          9.90         1.21 o                         
   6  15   3          1.99          0.03         1.68 o                         
   7  15   3         37.49         33.37         1.86 o                         
   8  15   3         41.05         40.11         2.09 o                         
   9  15   3         17.53         15.86         2.30 o                         
  10  15   3         16.76         18.31         2.38 o                         
  11  15   3         16.06         13.88         2.97 o                         
 -13  16   3          4.78          4.77         2.84 o                         
 -12  16   3          3.72         -0.55         2.69 o                         
 -11  16   3          2.55         -0.06         1.77 o                         
 -10  16   3          5.59          6.18         1.66 o                         
  -9  16   3         26.72         32.19         2.12 o                         
  -8  16   3         36.63         37.52         1.75 o                         
  -7  16   3         80.68         79.86         2.26 o                         
  -6  16   3         36.74         43.29         1.83 o                         
  -5  16   3        282.82        270.17         3.81 o                         
  -4  16   3         89.10         89.15         2.50 o                         
  -3  16   3        136.69        128.06         2.58 o                         
  -2  16   3         30.35         31.62         1.35 o                         
  -1  16   3        190.88        175.20         3.76 o                         
   0  16   3         18.62         19.61         1.52 o                         
   1  16   3         54.14         58.55         1.85 o                         
   2  16   3         91.40         95.71         2.07 o                         
   3  16   3        369.36        378.93         4.97 o                         
   4  16   3         19.78         18.86         1.19 o                         
   5  16   3         40.50         45.47         1.77 o                         
   6  16   3         62.80         65.55         2.69 o                         
   7  16   3          6.42          6.57         1.74 o                         
   8  16   3         34.87         32.64         2.33 o                         
   9  16   3         50.36         54.29         2.62 o                         
  10  16   3          1.81          1.28         2.84 o                         
 -12  17   3         19.10         24.98         3.34 o                         
 -11  17   3          3.32          2.03         3.52 o                         
 -10  17   3          5.64          6.49         3.21 o                         
  -9  17   3          9.37          9.19         2.16 o                         
  -8  17   3         41.91         46.28         3.70 o                         
  -7  17   3         19.58         18.33         1.96 o                         
  -6  17   3         65.86         61.55         2.58 o                         
  -5  17   3          1.57          1.87         1.20 o                         
  -4  17   3          7.72         12.58         2.08 o                         
  -3  17   3         55.09         56.27         2.33 o                         
  -2  17   3          3.31          3.85         1.01 o                         
  -1  17   3         42.99         41.27         2.21 o                         
   0  17   3          4.12          4.09         1.41 o                         
   1  17   3        104.39        102.13         2.76 o                         
   2  17   3          1.12          0.84         1.44 o                         
   3  17   3          4.84          2.86         1.33 o                         
   4  17   3         81.58         82.17         2.61 o                         
   5  17   3         13.11         14.49         2.18 o                         
   6  17   3          6.66          8.64         2.03 o                         
   7  17   3         14.53         15.73         2.70 o                         
   8  17   3         35.44         36.83         3.36 o                         
   9  17   3          2.77         -1.20         3.13 o                         
 -11  18   3          7.34         13.39         3.06 o                         
 -10  18   3         23.52         31.02         3.38 o                         
  -9  18   3         11.48          9.26         2.43 o                         
  -8  18   3         55.67         58.42         2.80 o                         
  -7  18   3         46.81         44.38         2.48 o                         
  -6  18   3         21.13         20.52         2.02 o                         
  -5  18   3         31.17         36.72         1.65 o                         
  -4  18   3         92.15         83.99         2.72 o                         
  -3  18   3         18.85         21.78         1.61 o                         
  -2  18   3         73.82         70.81         2.42 o                         
  -1  18   3          7.12          9.80         1.46 o                         
   0  18   3        145.58        138.67         3.57 o                         
   1  18   3         20.22         20.81         1.60 o                         
   2  18   3        142.58        130.38         3.64 o                         
   3  18   3          3.50          2.14         1.83 o                         
   4  18   3         62.57         62.32         3.69 o                         
   5  18   3          8.69          9.36         2.96 o                         
   6  18   3         71.04         71.17         5.09 o                         
   7  18   3         12.23          6.30         4.59 o                         
   8  18   3          4.16          4.29         5.91 o                         
   9  18   3         20.60         16.52         6.00 o                         
 -10  19   3         41.19         48.27         3.45 o                         
  -9  19   3          0.41         -0.72         2.51 o                         
  -8  19   3          7.58          4.23         2.36 o                         
  -7  19   3         12.26          9.82         2.33 o                         
  -6  19   3        166.99        171.87         4.44 o                         
  -5  19   3        379.33        376.35         5.44 o                         
  -4  19   3        261.13        252.75         4.94 o                         
  -3  19   3          7.28          5.44         2.23 o                         
  -2  19   3         38.36         48.89         2.72 o                         
  -1  19   3        157.31        152.93         3.30 o                         
   0  19   3         28.05         28.80         1.69 o                         
   1  19   3         38.21         46.18         2.32 o                         
   2  19   3         72.76         91.36         3.53 o                         
   3  19   3         79.06         88.96         4.60 o                         
   4  19   3         28.04         22.96         4.04 o                         
   5  19   3        103.60        102.67         5.28 o                         
   6  19   3          0.03          0.10         2.91 o                         
   7  19   3          4.26          8.81         3.17 o                         
   8  19   3         48.68         44.19         4.85 o                         
  -9  20   3         29.90         36.84         3.37 o                         
  -8  20   3          5.27          1.30         2.41 o                         
  -7  20   3         27.62         29.36         2.74 o                         
  -6  20   3         12.85         13.64         2.43 o                         
  -5  20   3        112.72        122.41         5.10 o                         
  -4  20   3         79.12         80.21         3.79 o                         
  -3  20   3         31.76         34.13         2.68 o                         
  -2  20   3          7.69          3.97         2.05 o                         
  -1  20   3          4.14          5.46         1.96 o                         
   0  20   3        204.74        194.35         4.31 o                         
   1  20   3        159.98        157.07         4.44 o                         
   2  20   3        112.50        103.66         8.51 o                         
   3  20   3         13.55         18.07         2.88 o                         
   4  20   3          3.60          2.97         2.84 o                         
   5  20   3         42.54         47.52         3.73 o                         
   6  20   3         13.12         11.73         3.37 o                         
  -8  21   3         16.27         15.91         3.24 o                         
  -7  21   3         16.93         19.96         3.54 o                         
  -6  21   3         86.03         89.12        11.86 o                         
  -5  21   3        163.21        153.78         5.82 o                         
  -4  21   3         75.20         75.89         5.08 o                         
  -3  21   3         40.63         44.60         2.36 o                         
  -2  21   3          9.56          8.06         2.43 o                         
  -1  21   3          0.70          1.29         2.05 o                         
   0  21   3          5.13          5.09         3.71 o                         
   1  21   3         66.54         68.35         4.75 o                         
   2  21   3         92.22         85.57        15.95 o                         
   3  21   3         48.78         50.23         4.36 o                         
   4  21   3         12.07         13.16         3.29 o                         
   5  21   3          6.98          6.45         3.40 o                         
  -6  22   3         71.27         72.81         4.32 o                         
  -5  22   3         46.37         54.67         5.83 o                         
  -4  22   3        112.83        119.45         5.77 o                         
  -3  22   3         67.47         71.64         4.62 o                         
  -2  22   3          0.74          1.23         3.52 o                         
  -1  22   3          8.24         12.59         2.72 o                         
   0  22   3         21.71         23.44         2.81 o                         
   1  22   3         29.45         40.74         4.22 o                         
   2  22   3        127.59        145.05        12.27 o                         
   3  22   3          7.09          4.87         3.91 o                         
 -18   0   4         85.17         95.27         7.18 o                         
 -17   0   4         13.47          9.30         2.88 o                         
 -16   0   4          5.88          7.41         2.29 o                         
 -15   0   4          1.32         -2.15         2.44 o                         
 -14   0   4         10.34         12.02         1.50 o                         
 -13   0   4         60.61         54.81         2.91 o                         
 -12   0   4        131.08        124.26         2.87 o                         
 -11   0   4         11.47          6.49         1.04 o                         
 -10   0   4        412.80        428.96         6.45 o                         
  -9   0   4        336.70        373.41         5.62 o                         
  -8   0   4       5241.69       5438.69        84.99 o                         
  -7   0   4       9045.35       8903.95       105.38 o                         
  -6   0   4       5670.24       6039.32        57.66 o                         
  -5   0   4         12.64         14.60         0.82 o                         
  -4   0   4        107.46        106.68         1.23 o                         
  -3   0   4      11056.08      10936.08       120.25 o                         
  -2   0   4       1933.31       2034.49        25.54 o                         
  -1   0   4      10507.11      10208.62       179.32 o                         
   0   0   4         40.24         32.81         0.71 o                         
   1   0   4         74.29         87.05         1.29 o                         
   2   0   4       7289.09       7574.14        72.38 o                         
   3   0   4      13249.90      12609.46       128.93 o                         
   4   0   4       8869.66       9312.08       390.08 o                         
   5   0   4        320.64        363.15         6.33 o                         
   6   0   4        203.27        212.68         4.76 o                         
   7   0   4         60.79         57.06         2.95 o                         
   8   0   4        301.22        311.70         5.97 o                         
   9   0   4        105.87        101.55         3.30 o                         
  10   0   4          5.93          2.09         1.71 o                         
  11   0   4          0.26         -1.01         1.92 o                         
  12   0   4          7.39          6.49         2.28 o                         
  13   0   4          6.62          3.97         2.63 o                         
  14   0   4         37.92         39.97         3.43 o                         
 -18   1   4         10.09          7.56         2.21 o                         
 -17   1   4          0.28          0.76         1.96 o                         
 -16   1   4         26.13         21.86         1.73 o                         
 -15   1   4          2.55         -0.11         1.25 o                         
 -14   1   4          1.31         -1.09         1.09 o                         
 -13   1   4         35.26         30.77         1.90 o                         
 -12   1   4          6.95          5.57         0.92 o                         
 -11   1   4          6.34          2.47         0.70 o                         
 -10   1   4         96.12         98.64         1.61 o                         
  -9   1   4        233.11        244.67         3.00 o                         
  -8   1   4        102.16        124.29         2.43 o                         
  -7   1   4       5869.74       5855.85        52.01 o                         
  -6   1   4         42.78         50.01         0.67 o                         
  -5   1   4       4496.28       4608.33        31.45 o                         
  -4   1   4         88.11         68.72         0.64 o                         
  -3   1   4        202.08        217.13         1.53 o                         
  -2   1   4        464.22        551.92         4.55 o                         
  -1   1   4        620.72        667.53         5.60 o                         
   0   1   4          6.62          7.34         0.27 o                         
   1   1   4       1178.46       1381.02        13.80 o                         
   2   1   4         40.55         50.98         0.69 o                         
   3   1   4       1223.03       1315.63        12.26 o                         
   4   1   4         10.28          9.35         1.08 o                         
   5   1   4        525.36        540.02         6.42 o                         
   6   1   4        366.16        348.18         4.40 o                         
   7   1   4         30.46         30.84         2.04 o                         
   8   1   4         10.22         11.61         1.03 o                         
   9   1   4         53.96         56.83         1.99 o                         
  10   1   4         17.22         16.59         1.33 o                         
  11   1   4         20.98         18.45         1.51 o                         
  12   1   4         29.82         29.40         1.84 o                         
  13   1   4          3.46          2.05         1.67 o                         
  14   1   4         54.44         63.30         2.52 o                         
 -18   2   4          3.42          0.90         2.20 o                         
 -17   2   4          6.13          4.72         1.94 o                         
 -16   2   4          4.03         -0.78         1.43 o                         
 -15   2   4          4.49          1.08         1.28 o                         
 -14   2   4        161.98        167.10         3.15 o                         
 -13   2   4        330.33        330.79         4.27 o                         
 -12   2   4        270.41        273.80         3.89 o                         
 -11   2   4        467.11        443.02         5.14 o                         
 -10   2   4       1545.77       1542.82        16.19 o                         
  -9   2   4         30.56         27.72         1.07 o                         
  -8   2   4         19.54         13.46         0.60 o                         
  -7   2   4       1387.81       1656.91        11.71 o                         
  -6   2   4        138.10        185.82         1.52 o                         
  -5   2   4       4524.19       4669.86        31.54 o                         
  -4   2   4        279.81        279.77         1.96 o                         
  -3   2   4        122.54        137.17         1.09 o                         
  -2   2   4        102.47         96.92         0.82 o                         
  -1   2   4         46.30         50.89         0.61 o                         
   0   2   4        241.75        234.87         1.90 o                         
   1   2   4       1672.55       1878.61        18.03 o                         
   2   2   4         10.73         17.53         0.84 o                         
   3   2   4       2257.73       2583.26        18.77 o                         
   4   2   4          2.53          2.19         0.47 o                         
   5   2   4         55.31         38.93         1.10 o                         
   6   2   4        814.74        823.44        10.47 o                         
   7   2   4        588.47        595.06         7.15 o                         
   8   2   4         62.45         60.03         2.49 o                         
   9   2   4         46.41         36.39         3.67 o                         
  10   2   4        183.12        182.99         3.27 o                         
  11   2   4         60.09         61.06         2.35 o                         
  12   2   4         50.63         56.49         2.06 o                         
  13   2   4          3.28          3.03         1.69 o                         
  14   2   4         46.86         50.66         2.45 o                         
 -18   3   4          3.39          2.92         2.20 o                         
 -17   3   4         25.02         25.18         1.97 o                         
 -16   3   4         27.67         27.19         1.72 o                         
 -15   3   4         90.82         90.30         2.60 o                         
 -14   3   4         61.17         55.62         2.30 o                         
 -13   3   4         10.47         10.23         1.10 o                         
 -12   3   4        817.88        825.89         9.81 o                         
 -11   3   4        444.94        417.70         4.90 o                         
 -10   3   4        652.26        635.55         7.00 o                         
  -9   3   4         23.72         32.94         1.84 o                         
  -8   3   4         86.86         76.40         1.41 o                         
  -7   3   4        390.15        398.15         3.01 o                         
  -6   3   4        264.91        277.13         2.13 o                         
  -5   3   4       2531.24       2638.81        19.46 o                         
  -4   3   4        446.87        527.96         3.69 o                         
  -3   3   4        551.01        655.99         4.39 o                         
  -2   3   4         31.54         34.62         0.51 o                         
  -1   3   4        126.74        176.77         1.37 o                         
   0   3   4        325.91        378.44         2.87 o                         
   1   3   4       2647.61       2663.38        23.25 o                         
   2   3   4        514.32        511.76         3.85 o                         
   3   3   4        296.10        306.97         2.45 o                         
   4   3   4         35.28         37.14         1.00 o                         
   5   3   4         97.56        107.65         1.58 o                         
   6   3   4        764.25        757.92         8.17 o                         
   7   3   4        410.45        390.90         4.57 o                         
   8   3   4        483.95        485.15         5.60 o                         
   9   3   4          2.79          3.08         0.98 o                         
  10   3   4        160.24        164.59         2.84 o                         
  11   3   4         78.90         79.22         2.43 o                         
  12   3   4         23.37         22.08         1.61 o                         
  13   3   4          6.34          3.04         1.86 o                         
  14   3   4          1.14          1.22         2.18 o                         
 -18   4   4          0.66          2.30         2.16 o                         
 -17   4   4          1.51         -0.83         1.75 o                         
 -16   4   4          1.86          0.71         1.48 o                         
 -15   4   4          7.88          6.60         1.37 o                         
 -14   4   4        147.94        150.66         3.06 o                         
 -13   4   4         38.79         25.56         1.25 o                         
 -12   4   4        269.25        257.74         3.25 o                         
 -11   4   4         33.49         29.50         1.09 o                         
 -10   4   4        186.96        198.80         2.50 o                         
  -9   4   4        221.69        224.67         3.10 o                         
  -8   4   4         12.65         13.37         0.90 o                         
  -7   4   4        511.66        596.85         4.70 o                         
  -6   4   4        333.79        350.52         2.63 o                         
  -5   4   4         26.59         26.44         0.51 o                         
  -4   4   4       2283.13       2429.38        17.00 o                         
  -3   4   4       1029.19       1268.91         9.50 o                         
  -2   4   4        532.04        555.14         5.10 o                         
  -1   4   4       5532.71       5515.51        36.15 o                         
   0   4   4       1581.03       1755.05        13.20 o                         
   1   4   4        133.60        138.45         1.11 o                         
   2   4   4         32.02         41.33         0.98 o                         
   3   4   4       1485.01       1532.48        12.97 o                         
   4   4   4          4.55          2.61         0.48 o                         
   5   4   4        177.95        191.71         5.91 o                         
   6   4   4         13.96          5.20         0.95 o                         
   7   4   4         17.47         14.76         0.88 o                         
   8   4   4         86.92         86.20         1.90 o                         
   9   4   4        170.67        159.20         2.64 o                         
  10   4   4         11.21          4.58         1.13 o                         
  11   4   4          9.67          9.69         1.34 o                         
  12   4   4          2.14          3.01         1.47 o                         
  13   4   4         16.75         17.77         1.86 o                         
  14   4   4          4.39          3.48         2.21 o                         
 -18   5   4          3.26          1.89         2.30 o                         
 -17   5   4          8.00          7.06         1.84 o                         
 -16   5   4          0.79          1.40         1.55 o                         
 -15   5   4          7.19          4.15         1.39 o                         
 -14   5   4        127.63        129.84         3.21 o                         
 -13   5   4         27.40         23.64         1.39 o                         
 -12   5   4        284.42        283.11         3.47 o                         
 -11   5   4          1.87          0.83         0.76 o                         
 -10   5   4        324.49        302.45         3.66 o                         
  -9   5   4         19.48         15.84         0.64 o                         
  -8   5   4         93.88         93.91         1.42 o                         
  -7   5   4        174.23        188.05         1.86 o                         
  -6   5   4        130.64        102.63         1.03 o                         
  -5   5   4        172.88        184.80         1.48 o                         
  -4   5   4        875.71        959.17         6.57 o                         
  -3   5   4        160.92        182.78         1.31 o                         
  -2   5   4       1661.06       1896.07        14.10 o                         
  -1   5   4         40.98         52.27         0.67 o                         
   0   5   4        229.32        299.89         2.10 o                         
   1   5   4        188.23        193.35         1.49 o                         
   2   5   4         15.44         10.84         0.54 o                         
   3   5   4         22.66         25.38         0.70 o                         
   4   5   4         10.81          8.15         0.46 o                         
   5   5   4          2.75          2.01         0.52 o                         
   6   5   4        138.01        123.79         1.80 o                         
   7   5   4         24.05         22.17         0.98 o                         
   8   5   4         57.72         56.94         1.69 o                         
   9   5   4        144.01        151.42         2.59 o                         
  10   5   4         14.42          7.32         1.17 o                         
  11   5   4         42.21         47.67         1.77 o                         
  12   5   4          0.22         -1.46         1.46 o                         
  13   5   4         35.71         37.46         2.05 o                         
  14   5   4         19.44         24.70         3.59 o                         
 -18   6   4         30.09         35.17         2.78 o                         
 -17   6   4         32.90         31.18         2.24 o                         
 -16   6   4          2.84          3.45         1.74 o                         
 -15   6   4          0.15         -0.74         1.36 o                         
 -14   6   4          3.20         -0.89         1.28 o                         
 -13   6   4          0.71          1.39         1.07 o                         
 -12   6   4          3.11          1.64         0.92 o                         
 -11   6   4          2.91          0.54         0.78 o                         
 -10   6   4        430.03        400.81         4.61 o                         
  -9   6   4        183.85        189.74         3.57 o                         
  -8   6   4         40.11         38.11         1.08 o                         
  -7   6   4         21.97         26.07         0.81 o                         
  -6   6   4       1406.59       1523.94        11.57 o                         
  -5   6   4         39.41         33.84         0.55 o                         
  -4   6   4        224.31        247.25         1.90 o                         
  -3   6   4        768.46        776.69         5.20 o                         
  -2   6   4       1192.26       1213.60         7.61 o                         
  -1   6   4        529.25        553.35         3.75 o                         
   0   6   4         92.94        102.36         0.84 o                         
   1   6   4         24.38         24.27         0.49 o                         
   2   6   4        871.89        946.21         7.26 o                         
   3   6   4         35.91         27.16         0.61 o                         
   4   6   4         26.96         25.30         0.67 o                         
   5   6   4        202.93        195.50         1.90 o                         
   6   6   4         76.71         68.48         1.26 o                         
   7   6   4         35.88         31.55         1.09 o                         
   8   6   4         39.59         31.95         1.17 o                         
   9   6   4          0.29          0.09         0.99 o                         
  10   6   4         38.54         38.00         1.48 o                         
  11   6   4          1.47          2.31         1.30 o                         
  12   6   4         22.81         29.93         1.83 o                         
  13   6   4         38.54         36.05         2.21 o                         
  14   6   4         17.81         21.53         2.67 o                         
 -18   7   4         30.07         33.79         9.39 o                         
 -17   7   4         22.83         29.65         2.26 o                         
 -16   7   4         31.86         36.37         2.21 o                         
 -15   7   4          0.12         -1.20         1.52 o                         
 -14   7   4          0.56          1.48         1.44 o                         
 -13   7   4          4.73          4.82         1.19 o                         
 -12   7   4         60.15         56.80         1.96 o                         
 -11   7   4         97.62         92.01         2.07 o                         
 -10   7   4         85.77         93.73         1.75 o                         
  -9   7   4        368.62        365.21         3.71 o                         
  -8   7   4         90.63         98.76         1.78 o                         
  -7   7   4         39.27         44.92         0.90 o                         
  -6   7   4        179.56        182.93         2.75 o                         
  -5   7   4        305.05        388.80         2.91 o                         
  -4   7   4         66.53         65.58         0.69 o                         
  -3   7   4        107.94         96.33         0.92 o                         
  -2   7   4         36.31         46.42         1.26 o                         
  -1   7   4        573.29        621.90         4.65 o                         
   0   7   4        207.25        193.42         1.46 o                         
   1   7   4       1450.11       1684.05        11.15 o                         
   2   7   4        977.92        947.19         6.94 o                         
   3   7   4        362.47        344.70         2.84 o                         
   4   7   4        350.55        321.39         3.69 o                         
   5   7   4        791.57        771.00         6.29 o                         
   6   7   4         56.82         63.53         1.15 o                         
   7   7   4        157.97        149.23         1.98 o                         
   8   7   4         14.04         11.38         0.98 o                         
   9   7   4         19.48         20.86         1.22 o                         
  10   7   4          1.56          0.56         1.16 o                         
  11   7   4          1.12          0.94         1.34 o                         
  12   7   4          7.40          6.21         1.72 o                         
  13   7   4         18.62         18.50         1.93 o                         
  14   7   4          2.39         -1.97         2.28 o                         
 -17   8   4         39.98         44.47         2.27 o                         
 -16   8   4         75.60         82.06         3.31 o                         
 -15   8   4          0.40          1.05         1.41 o                         
 -14   8   4         28.40         30.11         1.61 o                         
 -13   8   4          5.75          2.46         1.13 o                         
 -12   8   4          5.49          2.92         1.00 o                         
 -11   8   4         15.96         13.46         0.95 o                         
 -10   8   4         43.33         45.36         1.38 o                         
  -9   8   4        433.96        453.15         4.49 o                         
  -8   8   4         35.31         44.40         1.15 o                         
  -7   8   4        588.86        593.26         5.38 o                         
  -6   8   4         68.75         69.62         1.09 o                         
  -5   8   4         58.63         44.80         0.69 o                         
  -4   8   4        855.48        873.06         7.64 o                         
  -3   8   4        235.55        243.28         2.06 o                         
  -2   8   4        398.92        403.06         3.52 o                         
  -1   8   4        175.06        176.47         1.65 o                         
   0   8   4        931.79        996.67         7.97 o                         
   1   8   4         11.81          8.43         0.37 o                         
   2   8   4        130.06        125.57         1.28 o                         
   3   8   4        121.91        141.30         1.40 o                         
   4   8   4         76.75         66.88         1.25 o                         
   5   8   4        401.91        411.67         3.54 o                         
   6   8   4          6.63          6.09         0.63 o                         
   7   8   4         86.63         85.72         1.63 o                         
   8   8   4         25.16         25.67         1.15 o                         
   9   8   4         60.06         63.24         1.97 o                         
  10   8   4          2.84          1.25         1.19 o                         
  11   8   4          0.35         -0.83         1.33 o                         
  12   8   4         53.52         56.13         2.77 o                         
  13   8   4         17.33         17.71         2.15 o                         
 -17   9   4          2.02          1.17         2.20 o                         
 -16   9   4         16.94         19.81         1.86 o                         
 -15   9   4          8.96          8.20         1.47 o                         
 -14   9   4         16.19         15.20         1.47 o                         
 -13   9   4         27.03         26.74         1.29 o                         
 -12   9   4         14.40         11.92         1.04 o                         
 -11   9   4        145.05        148.87         2.29 o                         
 -10   9   4        849.18        794.25         7.20 o                         
  -9   9   4        321.22        273.88         2.80 o                         
  -8   9   4       1770.59       1599.46        30.42 o                         
  -7   9   4        538.84        479.28         4.40 o                         
  -6   9   4        552.67        527.20         5.79 o                         
  -5   9   4        324.75        324.89         3.26 o                         
  -4   9   4          7.40          5.03         0.45 o                         
  -3   9   4        186.68        181.44         1.75 o                         
  -2   9   4         11.02         12.16         0.61 o                         
  -1   9   4        382.60        375.67         4.75 o                         
   0   9   4          2.11          2.64         0.41 o                         
   1   9   4        241.87        246.24         2.46 o                         
   2   9   4       1016.51        956.91         8.87 o                         
   3   9   4        878.61        800.05         6.81 o                         
   4   9   4       1377.81       1248.32        11.43 o                         
   5   9   4        843.68        744.25         6.40 o                         
   6   9   4        345.64        311.33         3.03 o                         
   7   9   4         64.08         66.77         1.75 o                         
   8   9   4         47.13         44.57         1.69 o                         
   9   9   4         18.99         17.95         1.31 o                         
  10   9   4         22.70         17.83         1.42 o                         
  11   9   4          3.95          3.32         1.48 o                         
  12   9   4          6.89          9.22         1.94 o                         
  13   9   4         22.85         23.87         2.32 o                         
 -17  10   4        167.04        180.27         4.50 o                         
 -16  10   4         17.06         18.66         1.90 o                         
 -15  10   4         50.86         55.74         2.25 o                         
 -14  10   4          0.30          1.43         1.37 o                         
 -13  10   4        162.14        165.42         2.78 o                         
 -12  10   4         20.33         19.58         1.13 o                         
 -11  10   4        211.62        213.36         2.87 o                         
 -10  10   4         17.91         13.06         0.76 o                         
  -9  10   4         67.80         49.53         1.14 o                         
  -8  10   4         22.37         14.48         1.28 o                         
  -7  10   4          0.39         -0.51         0.71 o                         
  -6  10   4        260.05        254.06         3.35 o                         
  -5  10   4         72.28         73.11         1.21 o                         
  -4  10   4       1152.17       1034.59         8.67 o                         
  -3  10   4         94.63         81.71         1.04 o                         
  -2  10   4         18.71         12.13         0.48 o                         
  -1  10   4        315.84        262.02         2.56 o                         
   0  10   4        475.21        467.96         3.95 o                         
   1  10   4         69.24         70.39         1.33 o                         
   2  10   4         73.86         66.32         1.76 o                         
   3  10   4          5.05          0.80         0.73 o                         
   4  10   4        120.14        122.83         2.06 o                         
   5  10   4        134.45        121.22         1.65 o                         
   6  10   4        112.18        108.94         1.62 o                         
   7  10   4        601.52        598.68         6.32 o                         
   8  10   4          4.30          3.25         1.04 o                         
   9  10   4         14.40          6.84         1.26 o                         
  10  10   4          0.07         -1.05         1.34 o                         
  11  10   4         90.76         97.83         3.30 o                         
  12  10   4          1.41          4.21         1.80 o                         
  13  10   4         35.38         32.21         2.27 o                         
 -16  11   4          7.24          5.91         1.98 o                         
 -15  11   4         10.74         10.44         1.70 o                         
 -14  11   4          0.90          0.21         1.31 o                         
 -13  11   4         37.57         39.96         1.72 o                         
 -12  11   4          0.05         -1.01         1.01 o                         
 -11  11   4        274.47        266.90         3.35 o                         
 -10  11   4        355.53        371.38         4.53 o                         
  -9  11   4        443.10        399.79         5.19 o                         
  -8  11   4          7.08         10.20         0.97 o                         
  -7  11   4         31.44         29.81         1.27 o                         
  -6  11   4        264.40        255.04         3.51 o                         
  -5  11   4        300.71        268.66         3.26 o                         
  -4  11   4        141.14        144.83         1.61 o                         
  -3  11   4        199.57        225.33         2.16 o                         
  -2  11   4         39.54         37.04         0.85 o                         
  -1  11   4        592.68        553.24         5.03 o                         
   0  11   4        667.09        635.64         5.52 o                         
   1  11   4        129.60        129.19         2.16 o                         
   2  11   4        737.20        668.88         7.86 o                         
   3  11   4          7.46         10.37         0.79 o                         
   4  11   4         27.55         34.67         1.28 o                         
   5  11   4        105.65         90.08         1.84 o                         
   6  11   4        442.00        459.53         5.37 o                         
   7  11   4        537.29        518.92         5.60 o                         
   8  11   4          0.56          1.26         1.05 o                         
   9  11   4         80.91         79.58         2.30 o                         
  10  11   4          3.10          2.29         1.37 o                         
  11  11   4         15.93         18.74         1.68 o                         
  12  11   4         26.25         29.72         2.05 o                         
 -16  12   4         40.76         44.26         3.23 o                         
 -15  12   4         37.46         35.92         2.75 o                         
 -14  12   4         20.08         25.53         1.55 o                         
 -13  12   4         24.66         20.93         1.55 o                         
 -12  12   4         19.22         16.58         1.30 o                         
 -11  12   4         42.06         36.07         3.91 o                         
 -10  12   4         19.58         13.56         1.25 o                         
  -9  12   4         63.89         59.13         1.97 o                         
  -8  12   4         31.72         29.68         1.21 o                         
  -7  12   4         98.75         94.36         2.95 o                         
  -6  12   4          1.49          1.09         0.77 o                         
  -5  12   4         75.63         79.92         1.56 o                         
  -4  12   4       1396.94       1279.39        11.24 o                         
  -3  12   4        735.58        723.95         6.72 o                         
  -2  12   4       3659.75       3341.67        30.28 o                         
  -1  12   4        351.06        363.98         3.65 o                         
   0  12   4       1412.99       1320.77        12.96 o                         
   1  12   4        115.63        118.83         3.19 o                         
   2  12   4          1.52          1.98         0.79 o                         
   3  12   4        104.42         94.85         1.94 o                         
   4  12   4        109.19        122.04         3.46 o                         
   5  12   4        144.80        139.56         2.56 o                         
   6  12   4         81.30         72.81         2.13 o                         
   7  12   4        216.80        210.59         3.91 o                         
   8  12   4         80.07         78.23         2.38 o                         
   9  12   4        112.61        116.79         2.99 o                         
  10  12   4         43.12         43.15         3.48 o                         
  11  12   4         99.79         97.36         3.92 o                         
  12  12   4         26.87         27.82         2.75 o                         
 -15  13   4        156.57        174.50         5.22 o                         
 -14  13   4          1.11          0.39         2.14 o                         
 -13  13   4        181.22        187.82         4.39 o                         
 -12  13   4         79.28         77.81         2.90 o                         
 -11  13   4        112.60        107.11         2.78 o                         
 -10  13   4          6.34          8.35         1.28 o                         
  -9  13   4         16.11         13.28         1.23 o                         
  -8  13   4        113.11        112.27         2.34 o                         
  -7  13   4         54.06         42.61         1.58 o                         
  -6  13   4        117.33        111.46         2.08 o                         
  -5  13   4          5.53          5.65         0.76 o                         
  -4  13   4         14.01         20.37         0.84 o                         
  -3  13   4         11.78         13.05         0.60 o                         
  -2  13   4        363.58        298.65         3.10 o                         
  -1  13   4         13.19         16.97         0.94 o                         
   0  13   4         96.69         97.46         1.59 o                         
   1  13   4          0.45          0.26         0.77 o                         
   2  13   4        239.81        213.82         3.10 o                         
   3  13   4          8.41          8.91         0.92 o                         
   4  13   4         92.46         83.01         2.30 o                         
   5  13   4        111.79        107.09         2.36 o                         
   6  13   4          1.17          0.45         1.12 o                         
   7  13   4         82.61         90.38         2.88 o                         
   8  13   4         80.22         87.12         3.13 o                         
   9  13   4         53.51         45.61         2.51 o                         
  10  13   4          5.04          6.50         2.09 o                         
  11  13   4         57.85         57.10         3.12 o                         
 -15  14   4        179.38        209.47         8.54 o                         
 -14  14   4        202.34        213.92         7.30 o                         
 -13  14   4         36.37         40.65         2.42 o                         
 -12  14   4          6.10          0.80         1.80 o                         
 -11  14   4         27.29         30.18         1.81 o                         
 -10  14   4        120.39        115.44         3.17 o                         
  -9  14   4         21.86         17.73         1.49 o                         
  -8  14   4         74.72         71.51         2.13 o                         
  -7  14   4          8.37          8.13         1.01 o                         
  -6  14   4         31.23         29.09         1.27 o                         
  -5  14   4          5.89          7.06         0.80 o                         
  -4  14   4          7.45          5.92         0.72 o                         
  -3  14   4        187.96        158.27         1.96 o                         
  -2  14   4         21.84         25.20         0.91 o                         
  -1  14   4        378.21        323.78         4.57 o                         
   0  14   4          1.68          0.02         0.74 o                         
   1  14   4         35.01         27.24         1.27 o                         
   2  14   4         38.84         33.84         1.38 o                         
   3  14   4          0.62         -0.21         0.95 o                         
   4  14   4          8.65          7.31         1.21 o                         
   5  14   4        143.23        137.34         2.70 o                         
   6  14   4         57.95         60.53         2.22 o                         
   7  14   4         79.38         73.06         2.88 o                         
   8  14   4         43.39         39.96         3.46 o                         
   9  14   4         41.44         48.11         2.52 o                         
  10  14   4        220.58        231.97         5.64 o                         
  11  14   4         52.61         46.29         2.96 o                         
 -14  15   4         54.15         61.26         3.58 o                         
 -13  15   4         25.04         24.95         2.71 o                         
 -12  15   4          2.53          1.41         2.17 o                         
 -11  15   4         48.96         50.36         2.24 o                         
 -10  15   4         15.08         18.18         1.59 o                         
  -9  15   4         37.96         35.34         1.59 o                         
  -8  15   4         25.05         29.08         1.44 o                         
  -7  15   4        249.02        254.12         3.38 o                         
  -6  15   4        172.71        169.41         2.79 o                         
  -5  15   4        126.42        123.17         2.20 o                         
  -4  15   4         96.10         90.87         1.81 o                         
  -3  15   4         10.34         12.97         0.73 o                         
  -2  15   4          0.94          0.55         0.77 o                         
  -1  15   4         10.15          8.78         0.83 o                         
   0  15   4         85.62         85.20         1.84 o                         
   1  15   4        210.13        202.90         3.30 o                         
   2  15   4        194.67        198.64         3.08 o                         
   3  15   4        133.62        142.74         2.61 o                         
   4  15   4         12.10         18.59         1.54 o                         
   5  15   4         63.72         63.73         2.22 o                         
   6  15   4         33.78         37.97         1.73 o                         
   7  15   4         42.79         41.64         2.40 o                         
   8  15   4          0.20          1.75         2.30 o                         
   9  15   4          8.12         10.22         2.25 o                         
  10  15   4         20.95         19.49         3.30 o                         
 -13  16   4          8.78         10.66         2.56 o                         
 -12  16   4         26.45         27.80         2.28 o                         
 -11  16   4          0.26          0.12         1.95 o                         
 -10  16   4          2.57          3.16         1.59 o                         
  -9  16   4          5.53          5.73         1.59 o                         
  -8  16   4        179.99        179.05         3.31 o                         
  -7  16   4         16.04         16.32         1.37 o                         
  -6  16   4        328.19        323.51         4.16 o                         
  -5  16   4         75.72         69.60         1.80 o                         
  -4  16   4          4.68          4.03         0.95 o                         
  -3  16   4         33.65         39.38         1.62 o                         
  -2  16   4          0.66          0.95         1.37 o                         
  -1  16   4        428.70        415.79         5.91 o                         
   0  16   4         59.52         51.85         2.15 o                         
   1  16   4          6.06          6.93         0.99 o                         
   2  16   4         55.45         57.53         1.91 o                         
   3  16   4        191.50        195.67         3.26 o                         
   4  16   4         67.01         74.15         2.66 o                         
   5  16   4          1.78          1.78         1.30 o                         
   6  16   4          3.15          5.34         1.51 o                         
   7  16   4          0.32         -2.01         2.01 o                         
   8  16   4          7.11          4.79         2.11 o                         
   9  16   4          0.66         -2.36         2.36 o                         
 -13  17   4          0.05          0.73         4.82 o                         
 -12  17   4          1.21         -0.80         4.97 o                         
 -11  17   4          1.18          1.04         2.51 o                         
 -10  17   4         21.33         19.90         3.51 o                         
  -9  17   4          0.04          1.97         2.01 o                         
  -8  17   4         37.42         38.71         2.47 o                         
  -7  17   4         14.19         16.92         1.73 o                         
  -6  17   4         64.93         62.59         2.32 o                         
  -5  17   4         43.55         39.64         2.14 o                         
  -4  17   4          4.03          5.48         1.35 o                         
  -3  17   4          5.25          4.61         1.59 o                         
  -2  17   4         47.01         43.56         1.84 o                         
  -1  17   4         13.62         14.32         1.64 o                         
   0  17   4          0.58          0.76         1.68 o                         
   1  17   4         28.56         28.39         1.70 o                         
   2  17   4          7.50          9.33         1.42 o                         
   3  17   4          7.36          7.88         1.51 o                         
   4  17   4         27.58         28.15         1.90 o                         
   5  17   4          0.00         -1.46         1.78 o                         
   6  17   4          2.86         -2.18         2.40 o                         
   7  17   4          0.17         -1.84         2.72 o                         
   8  17   4          5.86          2.91         3.15 o                         
   9  17   4          0.56          0.91         4.97 o                         
 -12  18   4          5.70          5.27         3.56 o                         
 -11  18   4         25.54         31.32         5.06 o                         
 -10  18   4         60.15         61.33         3.17 o                         
  -9  18   4         29.89         34.48         2.62 o                         
  -8  18   4         29.45         28.22         2.10 o                         
  -7  18   4         43.40         54.79         2.53 o                         
  -6  18   4          3.72          4.38         1.44 o                         
  -5  18   4         46.05         43.61         2.33 o                         
  -4  18   4         23.57         24.02         1.65 o                         
  -3  18   4          8.69          8.24         1.76 o                         
  -2  18   4         24.00         26.18         1.86 o                         
  -1  18   4          6.86         10.27         1.96 o                         
   0  18   4          2.07          3.86         1.62 o                         
   1  18   4         10.28         11.15         1.97 o                         
   2  18   4         49.39         52.33         3.33 o                         
   3  18   4         43.48         47.00         2.56 o                         
   4  18   4         69.66         72.70         5.59 o                         
   5  18   4         27.62         27.92         4.09 o                         
   6  18   4         12.63         15.37         3.09 o                         
   7  18   4          5.82          9.47         3.21 o                         
   8  18   4          1.36         -3.29         3.29 o                         
 -11  19   4          5.46         13.93         4.95 o                         
 -10  19   4          1.35          4.74         4.22 o                         
  -9  19   4          0.03         -1.47         2.27 o                         
  -8  19   4          9.90          9.39         2.17 o                         
  -7  19   4        125.76        114.58         4.56 o                         
  -6  19   4         12.83         13.38         2.26 o                         
  -5  19   4        343.53        351.76         9.57 o                         
  -4  19   4          8.89          5.79         2.81 o                         
  -3  19   4         36.26         47.45         2.50 o                         
  -2  19   4          2.59          3.74         1.88 o                         
  -1  19   4        397.50        391.90         5.97 o                         
   0  19   4         98.91        102.46         3.53 o                         
   1  19   4        348.01        350.12         7.28 o                         
   2  19   4         38.79         41.34         3.56 o                         
   3  19   4         10.39         17.17         3.39 o                         
   4  19   4          2.10          2.75         2.63 o                         
   5  19   4          0.00         -2.85         2.85 o                         
   6  19   4         11.67         13.10         3.54 o                         
   7  19   4          0.64         -0.25         3.31 o                         
  -9  20   4          0.62         -3.12         3.12 o                         
  -8  20   4          2.05          8.07         3.73 o                         
  -7  20   4          1.99          4.42         3.61 o                         
  -6  20   4          0.54          4.58         2.78 o                         
  -5  20   4         36.13         40.50         2.74 o                         
  -4  20   4         72.12         67.75         3.26 o                         
  -3  20   4        100.41         95.87         4.13 o                         
  -2  20   4          3.33          2.17         1.98 o                         
  -1  20   4         50.57         51.64         2.74 o                         
   0  20   4         66.53         64.94         3.57 o                         
   1  20   4         26.93         30.90         2.81 o                         
   2  20   4          1.98          1.01         4.16 o                         
   3  20   4         18.34         21.54         5.00 o                         
   4  20   4          0.93         -1.42         2.93 o                         
   5  20   4          3.24          4.70         3.25 o                         
  -8  21   4          1.15         -1.79         3.26 o                         
  -7  21   4          3.15          3.65         3.59 o                         
  -6  21   4          7.46          9.32         5.04 o                         
  -5  21   4         47.60         52.94         3.53 o                         
  -4  21   4          0.51          3.49         2.80 o                         
  -3  21   4        107.66        106.07         5.51 o                         
  -2  21   4          0.18          0.31         3.58 o                         
  -1  21   4        143.34        138.36         4.42 o                         
   0  21   4          6.81         10.10         3.45 o                         
   1  21   4         90.60        103.09        16.97 o                         
   2  21   4          4.46          3.79         5.00 o                         
   3  21   4          5.24          3.36         3.73 o                         
   4  21   4          4.29         -0.99         3.44 o                         
  -6  22   4         12.43         13.90         6.32 o                         
  -5  22   4         60.95         61.50         4.01 o                         
  -4  22   4         59.71         73.29         5.19 o                         
  -3  22   4        148.73        147.11         7.14 o                         
  -2  22   4          2.65          3.43         2.65 o                         
  -1  22   4        105.96        105.96         8.92 o                         
   0  22   4        126.93        127.96         7.46 o                         
   1  22   4         41.85         42.74         4.57 o                         
   2  22   4          9.12          8.42         5.63 o                         
 -19   1   5          1.90          1.97         2.75 o                         
 -18   1   5         43.30         49.73         2.52 o                         
 -17   1   5          6.50          7.12         3.47 o                         
 -16   1   5          3.33          0.91         1.56 o                         
 -15   1   5          1.46          1.22         1.51 o                         
 -14   1   5         21.84         22.00         1.39 o                         
 -13   1   5         29.76         27.38         1.24 o                         
 -12   1   5        183.63        168.78         2.60 o                         
 -11   1   5        195.85        186.75         2.89 o                         
 -10   1   5        207.07        214.36         2.62 o                         
  -9   1   5         13.06         14.66         0.70 o                         
  -8   1   5        263.87        257.73         5.03 o                         
  -7   1   5        195.10        239.79         1.82 o                         
  -6   1   5         39.68         52.49         1.30 o                         
  -5   1   5        192.21        240.36         1.80 o                         
  -4   1   5        593.46        745.92         5.15 o                         
  -3   1   5         11.57         20.95         0.50 o                         
  -2   1   5          3.37          5.53         0.28 o                         
  -1   1   5       1809.72       1829.77        13.80 o                         
   0   1   5       1855.96       1925.55        22.56 o                         
   1   1   5        544.77        525.21         4.12 o                         
   2   1   5        725.93        828.02         6.17 o                         
   3   1   5        277.71        318.26         3.80 o                         
   4   1   5         63.84         58.02         1.19 o                         
   5   1   5         22.23         16.19         1.65 o                         
   6   1   5         15.27          6.38         1.58 o                         
   7   1   5        127.39        121.17         2.08 o                         
   8   1   5          2.90          1.12         0.89 o                         
   9   1   5         31.45         28.97         1.30 o                         
  10   1   5          3.75          0.66         1.18 o                         
  11   1   5         36.73         36.98         1.69 o                         
  12   1   5          6.78          4.31         2.12 o                         
  13   1   5          3.19          0.56         2.24 o                         
  14   1   5         12.21          8.86         2.47 o                         
 -19   2   5         15.29         15.93         2.55 o                         
 -18   2   5          2.94          1.37         2.10 o                         
 -17   2   5         71.71         74.35         3.24 o                         
 -16   2   5         29.21         26.26         1.61 o                         
 -15   2   5         15.69         13.21         1.47 o                         
 -14   2   5         54.81         45.08         1.81 o                         
 -13   2   5        428.28        420.12         5.10 o                         
 -11   2   5         17.61          4.18         0.88 o                         
 -10   2   5        111.99        117.12         5.49 o                         
  -9   2   5        506.82        522.58         5.40 o                         
  -8   2   5        598.63        672.02         6.02 o                         
  -7   2   5        125.73        108.51         1.05 o                         
  -6   2   5        519.46        564.23         3.99 o                         
  -5   2   5        199.57        244.10         1.93 o                         
  -4   2   5        130.21        155.07         1.25 o                         
  -3   2   5        527.00        547.86         3.95 o                         
  -2   2   5         38.97         50.85         0.67 o                         
  -1   2   5        447.53        496.17         4.02 o                         
   0   2   5       1257.03       1434.06        11.11 o                         
   1   2   5         39.65         55.09         1.75 o                         
   2   2   5        210.27        213.97         1.81 o                         
   3   2   5        394.38        417.29         4.65 o                         
   4   2   5        377.28        357.34         3.80 o                         
   5   2   5        987.47        951.65         9.47 o                         
   6   2   5        242.23        213.97         2.83 o                         
   7   2   5        747.93        741.72         8.13 o                         
   9   2   5         13.21          9.37         1.25 o                         
  10   2   5          6.03          2.76         1.21 o                         
  11   2   5         64.27         63.45         2.50 o                         
  12   2   5          6.81          1.60         2.55 o                         
  13   2   5          4.37          0.97         2.10 o                         
  14   2   5          3.92          0.97         2.40 o                         
 -18   3   5          4.48          2.32         2.11 o                         
 -17   3   5         25.73         20.01         2.05 o                         
 -16   3   5          2.36          0.29         1.42 o                         
 -15   3   5          1.89         -0.68         1.36 o                         
 -14   3   5         57.66         53.90         2.00 o                         
 -13   3   5          6.28          3.34         1.13 o                         
 -12   3   5        173.40        156.83         2.54 o                         
 -11   3   5        184.72        157.33         2.41 o                         
 -10   3   5        103.73         84.63         1.70 o                         
  -9   3   5        729.21        671.25         6.83 o                         
  -8   3   5        197.18        163.73         1.65 o                         
  -7   3   5        280.20        329.46         2.65 o                         
  -6   3   5        455.41        456.15         3.27 o                         
  -5   3   5        712.82        694.76         4.77 o                         
  -4   3   5         17.10         26.19         0.45 o                         
  -3   3   5        781.64        755.05         5.58 o                         
  -2   3   5         69.23         84.10         1.00 o                         
  -1   3   5        209.71        215.58         1.73 o                         
   0   3   5        175.81        213.55         1.81 o                         
   1   3   5        578.38        573.59         4.32 o                         
   2   3   5       1050.87       1016.65        10.00 o                         
   3   3   5         15.81          7.87         0.76 o                         
   4   3   5        169.40        151.47         3.03 o                         
   5   3   5        326.29        299.55         3.60 o                         
   6   3   5         20.15          8.32         0.78 o                         
   7   3   5         99.90         90.66         1.86 o                         
   8   3   5         66.05         63.82         1.80 o                         
   9   3   5          7.68          4.59         1.07 o                         
  10   3   5          0.82          0.86         1.19 o                         
  11   3   5          6.96          5.33         1.42 o                         
  12   3   5         15.50         15.73         2.83 o                         
  13   3   5          8.74          6.84         2.10 o                         
  14   3   5          3.19         -0.60         2.85 o                         
 -18   4   5          2.11          0.78         2.04 o                         
 -17   4   5          0.47         -0.94         1.83 o                         
 -16   4   5          0.44         -0.30         1.46 o                         
 -15   4   5         23.92         25.23         1.64 o                         
 -14   4   5        104.36        106.54         2.47 o                         
 -13   4   5         10.87         12.14         1.23 o                         
 -12   4   5         40.75          5.21         2.56 o                         
 -11   4   5         13.47         12.76         0.92 o                         
 -10   4   5        154.98        153.78         2.30 o                         
  -9   4   5         14.27          7.78         0.86 o                         
  -8   4   5        450.80        416.04         3.97 o                         
  -7   4   5        143.96        130.07         1.32 o                         
  -6   4   5        142.96        163.39         2.55 o                         
  -5   4   5        718.52        763.38         5.14 o                         
  -4   4   5       2181.61       2108.95        14.31 o                         
  -3   4   5        151.56        192.51         1.42 o                         
  -2   4   5        831.55        907.93         6.26 o                         
  -1   4   5        178.63        233.98         1.85 o                         
   0   4   5       1375.60       1411.37         9.97 o                         
   1   4   5         75.22         55.22         0.71 o                         
   2   4   5        360.14        405.25         3.70 o                         
   3   4   5         80.31         82.05         1.22 o                         
   4   4   5        175.83        171.84         1.88 o                         
   5   4   5        209.43        198.45         2.44 o                         
   6   4   5         72.30         61.12         1.53 o                         
   7   4   5        532.27        522.06         5.93 o                         
   8   4   5          6.64          4.47         0.98 o                         
   9   4   5         70.11         71.22         2.08 o                         
  10   4   5          2.83          1.83         1.23 o                         
  11   4   5          0.60         -0.16         1.39 o                         
  12   4   5          0.18         -1.90         1.90 o                         
  13   4   5          3.38          2.89         1.99 o                         
 -18   5   5          0.14          1.50         2.14 o                         
 -17   5   5         25.22         21.00         2.10 o                         
 -16   5   5         13.87         17.21         1.74 o                         
 -15   5   5          7.49          9.02         1.49 o                         
 -14   5   5         62.30         62.64         2.20 o                         
 -13   5   5        117.75        115.38         2.38 o                         
 -12   5   5        199.42        184.73         2.78 o                         
 -11   5   5        111.53        100.85         1.88 o                         
 -10   5   5         63.71         54.28         1.38 o                         
  -9   5   5          8.97          4.92         0.56 o                         
  -8   5   5         24.80         26.87         0.67 o                         
  -7   5   5         73.27         81.69         1.12 o                         
  -6   5   5        284.96        329.94         2.52 o                         
  -5   5   5        236.69        267.03         2.00 o                         
  -4   5   5        445.58        476.89         3.17 o                         
  -3   5   5        865.06        941.73         5.95 o                         
  -2   5   5        442.83        501.86         3.32 o                         
  -1   5   5        178.22        218.94         1.71 o                         
   0   5   5         19.12         28.02         0.55 o                         
   1   5   5         61.76         79.93         0.80 o                         
   2   5   5        394.39        427.31         3.71 o                         
   3   5   5         22.38         22.65         0.70 o                         
   4   5   5        120.55        110.08         1.51 o                         
   5   5   5          4.70          1.02         0.55 o                         
   6   5   5        264.84        237.78         2.68 o                         
   7   5   5        100.00         86.02         1.84 o                         
   8   5   5        145.17        138.07         2.52 o                         
   9   5   5        104.02        105.14         2.84 o                         
  10   5   5          8.81          7.93         1.30 o                         
  11   5   5         16.37         19.38         1.72 o                         
  12   5   5          4.08          2.20         1.89 o                         
  13   5   5          0.77         -2.11         2.11 o                         
 -18   6   5          1.43          0.27         2.16 o                         
 -17   6   5          2.70          2.85         1.94 o                         
 -16   6   5         16.56         18.71         1.79 o                         
 -15   6   5         15.25         15.37         1.67 o                         
 -14   6   5          2.70          2.74         1.25 o                         
 -13   6   5         16.41         15.94         1.28 o                         
 -12   6   5         48.22         49.77         1.67 o                         
 -11   6   5         15.35          6.82         1.05 o                         
 -10   6   5        507.39        511.51         5.29 o                         
  -9   6   5         40.21         53.05         3.67 o                         
  -8   6   5        198.50        205.99         2.12 o                         
  -7   6   5        105.79        104.83         1.58 o                         
  -6   6   5          1.82          1.15         0.33 o                         
  -5   6   5         66.07         58.52         1.21 o                         
  -4   6   5        228.96        208.41         1.50 o                         
  -3   6   5         36.13         41.08         0.50 o                         
  -2   6   5        189.88        174.24         1.41 o                         
  -1   6   5         17.09         20.67         0.45 o                         
   0   6   5         69.69         65.62         0.73 o                         
   1   6   5         12.51         18.75         0.58 o                         
   2   6   5        174.34        184.68         2.31 o                         
   3   6   5         15.77         14.91         1.49 o                         
   4   6   5        552.62        560.84         4.66 o                         
   5   6   5         37.92          4.09         3.53 o                         
   6   6   5        210.21        202.92         2.27 o                         
   7   6   5         18.11         19.76         1.04 o                         
   8   6   5          1.52          1.15         0.94 o                         
   9   6   5         11.32         10.35         1.19 o                         
  10   6   5         10.47          7.98         1.32 o                         
  11   6   5          1.76          0.83         1.44 o                         
  12   6   5          6.16          3.69         1.90 o                         
  13   6   5         17.53         17.50         2.10 o                         
 -18   7   5          2.65          1.37         2.25 o                         
 -17   7   5          9.26         10.88         2.11 o                         
 -16   7   5         13.03         11.45         1.81 o                         
 -15   7   5          7.02          2.11         1.61 o                         
 -14   7   5         71.54         79.84         2.52 o                         
 -13   7   5          1.75          2.44         1.16 o                         
 -12   7   5         14.95         14.28         1.04 o                         
 -11   7   5         18.70          7.08         1.01 o                         
 -10   7   5         60.29         61.10         1.43 o                         
  -9   7   5        210.70        192.24         2.22 o                         
  -8   7   5         84.21         69.60         1.10 o                         
  -7   7   5       2563.96       2564.80        22.08 o                         
  -6   7   5         29.91         20.16         0.83 o                         
  -5   7   5        497.30        464.50         3.34 o                         
  -4   7   5         94.12        142.39         1.32 o                         
  -3   7   5        509.20        522.91         3.58 o                         
  -2   7   5        196.33        237.91         1.86 o                         
  -1   7   5         16.52         18.53         0.44 o                         
   0   7   5         39.72         48.65         1.00 o                         
   1   7   5         15.47         11.43         0.41 o                         
   2   7   5        268.24        303.34         4.52 o                         
   3   7   5         10.25          9.01         0.54 o                         
   4   7   5         30.95         27.95         0.86 o                         
   5   7   5         10.38          7.46         0.59 o                         
   6   7   5        228.95        217.53         2.39 o                         
   7   7   5          4.94          3.83         0.86 o                         
   8   7   5          4.35          2.81         0.98 o                         
   9   7   5          7.98          6.50         1.15 o                         
  10   7   5         75.29         79.50         2.45 o                         
  11   7   5         13.43         11.73         1.56 o                         
  12   7   5         15.58         16.09         2.02 o                         
  13   7   5         31.19         35.14         2.47 o                         
 -18   8   5          1.01          1.91         4.13 o                         
 -17   8   5         11.57         11.67         2.23 o                         
 -16   8   5         14.73         14.24         1.79 o                         
 -15   8   5         31.22         32.66         1.73 o                         
 -14   8   5          0.34         -0.63         1.18 o                         
 -13   8   5          7.32          5.62         1.12 o                         
 -12   8   5          0.37         -0.95         0.95 o                         
 -11   8   5          2.16          1.60         0.83 o                         
 -10   8   5         85.54         78.19         1.45 o                         
  -9   8   5          4.40          4.42         0.68 o                         
  -8   8   5         44.06         46.69         1.30 o                         
  -7   8   5        350.21        357.26         3.35 o                         
  -6   8   5        445.30        411.98         3.46 o                         
  -5   8   5        239.35        241.64         1.98 o                         
  -4   8   5        776.42        766.90         5.53 o                         
  -3   8   5        556.91        543.64         4.26 o                         
  -2   8   5        145.59        152.66         1.42 o                         
  -1   8   5        179.64        191.16         1.76 o                         
   0   8   5        808.05        780.55         5.46 o                         
   1   8   5       1016.44       1023.00         8.18 o                         
   2   8   5        678.40        689.62         5.86 o                         
   3   8   5        243.73        260.64         2.63 o                         
   4   8   5         21.90         28.55         0.87 o                         
   5   8   5         24.14         20.49         0.75 o                         
   6   8   5          2.00          2.07         0.67 o                         
   7   8   5          0.05         -0.88         0.88 o                         
   8   8   5          0.90         -0.12         0.98 o                         
   9   8   5          4.61          4.22         1.16 o                         
  10   8   5          8.20          7.23         1.41 o                         
  11   8   5          4.38          2.69         1.56 o                         
  12   8   5          8.81          6.93         2.07 o                         
  13   8   5         12.57         17.04         2.47 o                         
 -17   9   5         20.60         19.25         2.18 o                         
 -16   9   5         90.10         91.24         3.73 o                         
 -15   9   5         35.64         40.70         1.77 o                         
 -14   9   5          2.67          2.86         1.26 o                         
 -13   9   5         23.12         23.12         1.28 o                         
 -12   9   5         15.49         19.48         1.11 o                         
 -11   9   5         53.07         55.74         1.86 o                         
 -10   9   5         29.08         27.66         0.96 o                         
  -9   9   5          4.44          2.51         0.59 o                         
  -8   9   5          3.01          0.60         0.85 o                         
  -7   9   5        599.65        606.33         9.78 o                         
  -6   9   5         90.96         93.41         1.14 o                         
  -5   9   5        240.45        243.90         2.80 o                         
  -4   9   5          8.26         10.46         0.50 o                         
  -3   9   5         49.66         43.31         1.29 o                         
  -2   9   5         20.91         24.06         0.80 o                         
  -1   9   5          0.65          1.16         0.47 o                         
   0   9   5         17.72         23.64         0.75 o                         
   1   9   5        133.31        146.06         2.42 o                         
   2   9   5         83.08         90.79         1.20 o                         
   3   9   5         32.01         31.08         0.88 o                         
   4   9   5          0.95          1.15         0.56 o                         
   5   9   5          8.39          7.59         0.68 o                         
   6   9   5        148.03        148.12         2.10 o                         
   7   9   5         12.58         13.48         0.99 o                         
   8   9   5         27.17         28.93         1.31 o                         
   9   9   5          0.20         -0.64         1.15 o                         
  10   9   5          8.25          7.29         1.74 o                         
  11   9   5         44.13         49.28         3.60 o                         
  12   9   5        114.78        128.68         4.22 o                         
 -17  10   5          3.36         -0.25         2.03 o                         
 -16  10   5          8.71          2.36         1.85 o                         
 -15  10   5         40.38         40.31         1.84 o                         
 -14  10   5          7.59          2.82         1.27 o                         
 -13  10   5        290.16        301.59         3.86 o                         
 -12  10   5        433.18        446.17         5.02 o                         
 -11  10   5         37.62         40.38         2.10 o                         
 -10  10   5        174.81        169.37         2.06 o                         
  -9  10   5          8.34          6.45         0.62 o                         
  -8  10   5        177.94        165.93         2.12 o                         
  -7  10   5         61.04         49.59         1.84 o                         
  -6  10   5         21.99         24.76         2.40 o                         
  -5  10   5          2.61          6.81         0.60 o                         
  -4  10   5         28.82         34.79         0.92 o                         
  -3  10   5         64.29         54.74         1.30 o                         
  -2  10   5         71.31         74.29         1.12 o                         
  -1  10   5        377.45        329.81         3.35 o                         
   0  10   5          7.47          3.35         0.87 o                         
   1  10   5        267.79        273.83         3.57 o                         
   2  10   5        133.42        107.03         1.70 o                         
   3  10   5         14.55          9.92         0.77 o                         
   4  10   5         26.92         21.90         1.00 o                         
   5  10   5         27.50         22.48         0.88 o                         
   6  10   5         65.53         63.15         1.61 o                         
   7  10   5         32.41         18.41         3.81 o                         
   8  10   5        128.24        126.12         2.56 o                         
   9  10   5         51.95         55.08         2.06 o                         
  10  10   5          3.12          4.40         1.65 o                         
  11  10   5         72.41         74.89         3.06 o                         
  12  10   5         37.33         42.12         2.51 o                         
 -16  11   5          3.00          4.13         1.99 o                         
 -15  11   5        153.22        164.53         6.19 o                         
 -14  11   5          8.62          4.36         1.30 o                         
 -13  11   5         28.20         28.90         1.33 o                         
 -12  11   5         90.48         92.54         2.06 o                         
 -11  11   5         53.62         46.08         1.44 o                         
 -10  11   5         15.90         17.42         0.92 o                         
  -9  11   5          4.34          1.77         0.94 o                         
  -8  11   5        469.94        470.42         5.83 o                         
  -7  11   5         37.45         33.10         1.30 o                         
  -6  11   5         30.76         38.50         1.25 o                         
  -5  11   5       1406.90       1327.81        13.97 o                         
  -4  11   5        141.79        175.17         2.37 o                         
  -3  11   5        148.85        151.40         1.84 o                         
  -2  11   5         28.83         22.22         0.76 o                         
  -1  11   5       1791.81       1732.76        18.03 o                         
   0  11   5        104.08        126.04         2.32 o                         
   1  11   5         97.87         98.08         1.86 o                         
   2  11   5         53.67         49.84         1.91 o                         
   3  11   5        330.26        303.11         4.11 o                         
   4  11   5         47.60         40.80         1.38 o                         
   5  11   5         58.86         56.09         1.66 o                         
   6  11   5         33.72         32.32         1.20 o                         
   7  11   5         10.37          8.93         1.02 o                         
   8  11   5          3.96          4.45         1.19 o                         
   9  11   5        118.28        123.26         2.81 o                         
  10  11   5         11.32          3.76         1.63 o                         
  11  11   5         15.55         16.61         1.88 o                         
  12  11   5         21.17         23.82         3.59 o                         
 -16  12   5          0.25          2.08         2.66 o                         
 -15  12   5          0.21          0.19         1.96 o                         
 -14  12   5         13.44         13.90         1.54 o                         
 -13  12   5          2.14          1.72         1.17 o                         
 -12  12   5         93.39         90.20         2.73 o                         
 -11  12   5          9.40          9.34         1.26 o                         
 -10  12   5        149.82        138.59         2.74 o                         
  -9  12   5         38.72         45.19         4.79 o                         
  -8  12   5        116.07        108.48         2.46 o                         
  -7  12   5          0.57          0.70         0.85 o                         
  -6  12   5         74.06         71.58         1.59 o                         
  -5  12   5        347.14        316.07         3.82 o                         
  -4  12   5        213.55        208.23         2.55 o                         
  -3  12   5         33.60         32.86         1.10 o                         
  -2  12   5         55.62         44.83         1.25 o                         
  -1  12   5        635.35        554.38         6.13 o                         
   0  12   5        411.38        387.18         5.31 o                         
   1  12   5        130.49        117.04         2.28 o                         
   2  12   5          7.70          7.44         0.96 o                         
   3  12   5         59.42         55.97         2.01 o                         
   4  12   5        420.88        406.09         5.28 o                         
   5  12   5         12.88          7.72         1.10 o                         
   6  12   5         31.13         30.08         1.46 o                         
   7  12   5         51.05         50.33         3.04 o                         
   8  12   5          0.72          0.86         1.82 o                         
   9  12   5         24.13         27.11         2.09 o                         
  10  12   5          1.74         -1.72         1.80 o                         
  11  12   5          3.05          3.24         3.42 o                         
 -16  13   5          0.14          5.25         6.51 o                         
 -15  13   5         19.10         16.22         3.46 o                         
 -14  13   5         27.76         33.69         2.81 o                         
 -13  13   5         38.88         27.42         1.91 o                         
 -12  13   5         25.98         28.12         2.01 o                         
 -11  13   5          3.80          2.76         1.33 o                         
 -10  13   5        225.15        224.26         3.60 o                         
  -9  13   5         54.04         54.99         1.99 o                         
  -8  13   5         55.51         45.05         1.70 o                         
  -7  13   5         43.51         41.72         1.54 o                         
  -6  13   5          2.17          2.04         0.82 o                         
  -5  13   5         33.75         38.81         1.82 o                         
  -4  13   5        197.22        167.95         2.37 o                         
  -3  13   5         16.69         16.32         0.81 o                         
  -2  13   5        113.08        114.46         1.89 o                         
  -1  13   5        111.93         94.21         1.86 o                         
   0  13   5        257.43        229.64         3.53 o                         
   1  13   5          5.88          6.15         0.94 o                         
   2  13   5         25.35         31.85         1.36 o                         
   3  13   5         10.76          9.55         1.13 o                         
   4  13   5         10.97         10.60         1.13 o                         
   5  13   5         72.53         73.00         2.25 o                         
   6  13   5          0.29         -1.45         1.45 o                         
   7  13   5          1.92          0.86         1.59 o                         
   8  13   5        244.83        255.65         4.94 o                         
   9  13   5          5.45          8.79         2.95 o                         
  10  13   5        176.48        193.60         7.82 o                         
  11  13   5          0.05          0.69         2.71 o                         
 -15  14   5          5.25          4.85         2.74 o                         
 -14  14   5         33.85         36.97         3.07 o                         
 -13  14   5        123.97        137.26         4.30 o                         
 -12  14   5         12.59         14.04         1.70 o                         
 -11  14   5         29.29         30.49         1.72 o                         
 -10  14   5         19.66         21.85         1.45 o                         
  -9  14   5         34.34         37.18         1.51 o                         
  -8  14   5        116.00        114.97         2.44 o                         
  -7  14   5         12.30         13.75         1.03 o                         
  -6  14   5         21.33         18.57         1.01 o                         
  -5  14   5         21.93         21.89         0.99 o                         
  -4  14   5         28.57         24.14         1.09 o                         
  -3  14   5         47.22         51.06         1.42 o                         
  -2  14   5         42.90         38.27         1.31 o                         
  -1  14   5         35.63         32.44         1.23 o                         
   0  14   5          2.95          3.33         1.01 o                         
   1  14   5          1.67          1.21         1.22 o                         
   2  14   5        112.37        109.72         2.56 o                         
   3  14   5         53.52         57.42         2.02 o                         
   4  14   5          3.88          4.20         2.07 o                         
   5  14   5         11.12          7.95         1.26 o                         
   6  14   5          9.12          8.21         1.41 o                         
   7  14   5         19.59         21.34         1.92 o                         
   8  14   5        105.34        105.42         4.15 o                         
   9  14   5         54.71         59.14         2.69 o                         
  10  14   5         65.90         77.97         4.01 o                         
 -14  15   5          5.23          9.17         2.65 o                         
 -13  15   5         26.24         25.50         2.77 o                         
 -12  15   5         11.94         14.05         2.15 o                         
 -11  15   5         60.19         60.50         2.82 o                         
 -10  15   5        154.53        156.49         3.23 o                         
  -9  15   5         18.97         19.17         1.41 o                         
  -8  15   5         24.88         27.37         1.36 o                         
  -7  15   5         30.57         31.51         3.23 o                         
  -6  15   5        140.83        139.10         2.55 o                         
  -5  15   5          4.23          3.04         0.89 o                         
  -4  15   5          7.30          9.94         0.86 o                         
  -3  15   5        168.44        156.94         2.62 o                         
  -2  15   5         13.56         15.68         1.00 o                         
  -1  15   5         18.75         20.73         1.04 o                         
   0  15   5          7.82          8.40         1.32 o                         
   1  15   5         41.96         41.89         3.89 o                         
   2  15   5         68.13         66.26         2.35 o                         
   3  15   5          9.08          8.46         1.20 o                         
   4  15   5         86.54         84.41         2.42 o                         
   5  15   5         21.54         20.54         1.47 o                         
   6  15   5         77.77         82.23         2.78 o                         
   7  15   5         14.59         15.11         3.38 o                         
   8  15   5          4.14          5.48         2.11 o                         
   9  15   5         20.69         23.28         2.59 o                         
 -14  16   5         20.91         27.77         3.79 o                         
 -13  16   5         14.72          9.51         2.85 o                         
 -12  16   5          5.86          6.27         2.42 o                         
 -11  16   5          6.69          8.07         1.88 o                         
 -10  16   5         30.17         28.25         1.77 o                         
  -9  16   5          5.76          5.77         1.48 o                         
  -8  16   5         42.61         43.73         1.71 o                         
  -7  16   5          9.82         12.14         1.19 o                         
  -6  16   5         97.54         96.74         2.28 o                         
  -5  16   5        107.43        103.43         2.11 o                         
  -4  16   5        254.64        247.95         3.68 o                         
  -3  16   5        102.47         98.93         1.93 o                         
  -2  16   5        100.96         92.54         2.13 o                         
  -1  16   5        219.60        216.71         3.28 o                         
   0  16   5        175.26        169.26         3.33 o                         
   1  16   5         22.83         25.40         1.28 o                         
   2  16   5         24.98         26.74         1.53 o                         
   3  16   5        144.69        144.00         2.92 o                         
   4  16   5         61.47         61.10         2.28 o                         
   5  16   5         81.90         82.46         2.94 o                         
   6  16   5          1.17         -1.74         1.74 o                         
   7  16   5         16.93         21.08         2.25 o                         
   8  16   5         28.47         26.39         2.56 o                         
   9  16   5         20.73         18.48         3.23 o                         
 -13  17   5          2.96          1.38         3.55 o                         
 -12  17   5         51.86         57.89         4.08 o                         
 -11  17   5         17.75         21.86         3.17 o                         
 -10  17   5          3.16         -1.06         2.35 o                         
  -9  17   5         37.47         42.60         3.53 o                         
  -8  17   5          2.96          1.77         2.21 o                         
  -7  17   5         11.46         16.26         2.16 o                         
  -6  17   5         11.17         13.84         1.75 o                         
  -5  17   5         15.72         17.93         1.87 o                         
  -4  17   5         39.62         34.71         2.08 o                         
  -3  17   5          7.38          6.89         1.70 o                         
  -2  17   5         42.52         40.92         2.08 o                         
  -1  17   5          4.89          5.92         1.53 o                         
   0  17   5         25.24         31.33         3.32 o                         
   1  17   5         90.04         98.16         3.66 o                         
   2  17   5          1.31          1.35         1.48 o                         
   3  17   5         17.94         18.87         1.84 o                         
   4  17   5         33.62         30.62         1.95 o                         
   5  17   5         38.42         41.16         2.54 o                         
   6  17   5         25.14         26.82         2.89 o                         
   7  17   5          3.84          0.03         3.01 o                         
   8  17   5         39.67         33.50         3.82 o                         
 -12  18   5          1.39          0.00         3.57 o                         
 -11  18   5          3.60          0.20         3.15 o                         
 -10  18   5         10.34         11.74         2.63 o                         
  -9  18   5          5.75          4.01         2.20 o                         
  -8  18   5         25.90         26.94         2.39 o                         
  -7  18   5         11.04         11.17         2.02 o                         
  -6  18   5        114.60        115.65         4.20 o                         
  -5  18   5          5.72          6.66         2.29 o                         
  -4  18   5        167.83        159.45         4.30 o                         
  -3  18   5         17.33         22.76         2.04 o                         
  -2  18   5        236.64        221.52         4.80 o                         
  -1  18   5         13.91         18.43         2.18 o                         
   0  18   5         56.62         58.47         3.32 o                         
   1  18   5          8.42         10.73         2.10 o                         
   2  18   5         60.77         64.08         2.99 o                         
   3  18   5          2.34         -1.30         2.11 o                         
   4  18   5         16.10         18.02         2.82 o                         
   5  18   5         18.33         19.71         3.44 o                         
   6  18   5          0.42          1.45         3.00 o                         
   7  18   5          6.71          8.48         4.02 o                         
 -11  19   5          3.15          3.60         3.17 o                         
 -10  19   5         48.50         49.92         3.39 o                         
  -9  19   5         11.58          9.69         3.07 o                         
  -8  19   5         15.29         16.04         5.56 o                         
  -7  19   5         41.21         42.61         3.42 o                         
  -6  19   5         27.51         32.06         2.91 o                         
  -5  19   5         18.68         17.41         2.54 o                         
  -4  19   5        299.60        299.23         7.37 o                         
  -3  19   5        523.81        524.38         8.81 o                         
  -2  19   5         47.27         71.64         4.37 o                         
  -1  19   5        193.25        214.67         9.44 o                         
   0  19   5        155.04        151.80         7.28 o                         
   1  19   5          2.02          1.38         2.34 o                         
   2  19   5        122.97        120.19         4.63 o                         
   3  19   5          5.30          5.07         2.70 o                         
   4  19   5          3.37          2.91         2.81 o                         
   5  19   5          5.13          3.94         3.02 o                         
   6  19   5          3.35          2.36         3.36 o                         
  -9  20   5          2.48          6.60         3.32 o                         
  -8  20   5          9.35          8.21         4.31 o                         
  -7  20   5          5.00          4.92         3.03 o                         
  -6  20   5         24.55         25.38         3.05 o                         
  -5  20   5          0.59          0.92         2.90 o                         
  -4  20   5         10.69          9.62         2.69 o                         
  -3  20   5        413.18        420.75         7.67 o                         
  -2  20   5         51.90         62.60         3.94 o                         
  -1  20   5        122.32        128.72         5.69 o                         
   0  20   5          0.22         -1.30         2.97 o                         
   1  20   5         76.78         75.67         4.58 o                         
   2  20   5          5.08          3.77         4.93 o                         
   3  20   5          2.13          5.35         3.56 o                         
   4  20   5          0.18          4.82         3.11 o                         
   5  20   5          4.76          0.47         4.14 o                         
  -8  21   5         35.80         35.86         3.82 o                         
  -7  21   5         30.62         28.22         3.51 o                         
  -6  21   5          0.13         -0.08         4.48 o                         
  -5  21   5         21.73         19.39         3.96 o                         
  -4  21   5        144.43        147.52         6.08 o                         
  -3  21   5        131.75        125.85         7.13 o                         
  -2  21   5          9.66         15.05         2.40 o                         
  -1  21   5        121.35        117.60         6.23 o                         
   0  21   5         14.83         10.58         7.09 o                         
   1  21   5          1.72          4.69         3.84 o                         
   2  21   5         45.12         41.03         4.34 o                         
   3  21   5         14.55         11.26         4.09 o                         
  -5  22   5          2.09          1.58         3.25 o                         
  -4  22   5        128.90        125.52         5.12 o                         
  -3  22   5         35.38         49.72         4.15 o                         
  -2  22   5        165.88        185.09        14.25 o                         
  -1  22   5         30.91         32.08         4.33 o                         
   0  22   5          2.00         -1.65         5.44 o                         
 -19   0   6         49.29         58.16         4.08 o                         
 -18   0   6         51.72         56.99         3.57 o                         
 -17   0   6         47.44         42.26         3.54 o                         
 -16   0   6         47.16         57.84         6.14 o                         
 -15   0   6         16.09         10.42         2.08 o                         
 -14   0   6         70.20         74.38         3.32 o                         
 -13   0   6        252.90        266.22         6.47 o                         
 -12   0   6        240.45        239.84         5.00 o                         
 -11   0   6       2356.66       2458.26        33.72 o                         
 -10   0   6        644.35        694.79         9.98 o                         
  -9   0   6         60.58         79.10         1.92 o                         
  -8   0   6        103.85        100.39         1.88 o                         
  -7   0   6       2988.55       3256.25        35.31 o                         
  -6   0   6        525.09        471.58         4.77 o                         
  -5   0   6          1.56          5.30         0.38 o                         
  -4   0   6       1952.40       2205.21        22.73 o                         
  -3   0   6         57.23         71.89         3.77 o                         
  -2   0   6       2366.28       2614.85        41.49 o                         
  -1   0   6         18.87         39.04         0.80 o                         
   0   0   6        299.59        275.59         3.41 o                         
   1   0   6       4240.19       4429.12        91.90 o                         
   2   0   6        324.68        339.35         5.12 o                         
   3   0   6        265.98        298.02         4.07 o                         
   4   0   6       1765.79       1814.30        22.31 o                         
   5   0   6       5621.80       5543.21        75.13 o                         
   6   0   6        575.75        592.10         8.68 o                         
   7   0   6        193.35        199.33         4.48 o                         
   8   0   6         29.94         27.74         2.50 o                         
   9   0   6         37.00         36.30         2.92 o                         
  10   0   6         52.82         53.66         2.66 o                         
  11   0   6        114.89        119.48         4.38 o                         
  12   0   6         70.33         81.56         4.61 o                         
  13   0   6         83.68        108.48         6.06 o                         
 -19   1   6         40.08         41.10         2.71 o                         
 -18   1   6         14.65         21.17         2.22 o                         
 -17   1   6          2.03          1.91         2.29 o                         
 -16   1   6          7.66          5.64         1.71 o                         
 -15   1   6         10.21          7.76         1.60 o                         
 -14   1   6         22.25         20.63         1.41 o                         
 -13   1   6          8.05          7.01         1.11 o                         
 -12   1   6        128.79        144.10         2.61 o                         
 -11   1   6        993.18       1002.75        10.03 o                         
 -10   1   6       1044.05       1097.73        10.86 o                         
  -9   1   6        936.09        972.73         9.62 o                         
  -8   1   6        124.85        166.01         1.79 o                         
  -7   1   6         23.24         29.30         1.62 o                         
  -6   1   6       1187.76       1212.63         8.62 o                         
  -5   1   6       1160.67       1183.12         8.40 o                         
  -4   1   6       2012.52       2135.53        16.65 o                         
  -3   1   6        372.00        373.84         2.99 o                         
  -2   1   6        531.71        635.12         5.61 o                         
  -1   1   6        621.93        660.37         5.13 o                         
   0   1   6         88.42        113.60         1.35 o                         
   1   1   6        321.26        333.54         5.26 o                         
   2   1   6         66.48         68.25         1.12 o                         
   3   1   6        349.90        358.14         3.81 o                         
   4   1   6        132.10        147.42         8.62 o                         
   5   1   6        105.54        135.39         4.08 o                         
   6   1   6        292.70        284.83         3.28 o                         
   7   1   6         13.12         10.77         0.86 o                         
   8   1   6          7.92          4.69         0.92 o                         
   9   1   6         48.68         45.63         1.56 o                         
  10   1   6          2.77          1.26         1.21 o                         
  11   1   6         10.55         10.94         1.65 o                         
  12   1   6          7.04          5.84         2.13 o                         
  13   1   6         24.49         24.96         2.47 o                         
 -19   2   6          3.46          4.74         2.36 o                         
 -18   2   6         15.54         16.49         2.17 o                         
 -17   2   6         73.06         67.47         3.73 o                         
 -16   2   6         27.58         25.85         1.92 o                         
 -15   2   6          7.36          2.81         1.51 o                         
 -14   2   6          0.72         -1.07         1.07 o                         
 -13   2   6        211.27        213.73         3.15 o                         
 -12   2   6         15.46         10.90         1.00 o                         
 -11   2   6        223.04        201.64         2.81 o                         
 -10   2   6       1239.69       1236.68        12.22 o                         
  -9   2   6        311.03        296.02         2.90 o                         
  -8   2   6       2206.29       2284.48        19.72 o                         
  -7   2   6          8.92          8.56         0.45 o                         
  -6   2   6        182.81        191.10         1.54 o                         
  -5   2   6        366.96        455.95         3.37 o                         
  -4   2   6       1201.05       1372.06        10.04 o                         
  -3   2   6        942.32       1089.39         7.74 o                         
  -2   2   6        402.42        496.33         4.89 o                         
  -1   2   6        724.88        837.05         6.45 o                         
   0   2   6        113.83        143.88         1.36 o                         
   1   2   6         11.42         14.05         0.66 o                         
   2   2   6        987.06       1029.94         9.54 o                         
   3   2   6         40.12         43.31         1.11 o                         
   4   2   6       1029.39       1070.02        10.59 o                         
   5   2   6        198.55        204.94         2.55 o                         
   6   2   6         70.09         61.91         1.81 o                         
   7   2   6        268.80        264.36         3.48 o                         
   8   2   6          9.38          8.38         1.08 o                         
   9   2   6         42.25         45.62         2.27 o                         
  10   2   6         25.02         27.01         1.39 o                         
  11   2   6         27.45         27.32         1.94 o                         
  12   2   6          3.97          3.69         2.04 o                         
  13   2   6          5.26          4.05         2.61 o                         
 -19   3   6         22.77         24.73         2.60 o                         
 -18   3   6          7.65          8.77         2.05 o                         
 -17   3   6          2.08          3.60         3.16 o                         
 -16   3   6         16.75         18.75         1.87 o                         
 -15   3   6         17.33         17.18         1.42 o                         
 -14   3   6          2.56          2.04         1.13 o                         
 -13   3   6         76.64         67.85         1.96 o                         
 -12   3   6         23.67         20.12         1.35 o                         
 -11   3   6        298.33        280.27         3.56 o                         
 -10   3   6       1125.51       1080.52        10.12 o                         
  -9   3   6       1629.82       1609.55        14.78 o                         
  -8   3   6        200.77        175.69         1.91 o                         
  -7   3   6          6.12          8.29         0.44 o                         
  -6   3   6        316.84        325.15         2.41 o                         
  -5   3   6        341.53        329.79         2.42 o                         
  -4   3   6         16.34         21.44         0.51 o                         
  -3   3   6       1194.65       1305.93         9.25 o                         
  -2   3   6        180.09        170.27         1.31 o                         
  -1   3   6         36.78         42.63         0.84 o                         
   0   3   6        241.79        255.27         2.17 o                         
   1   3   6          1.79          3.78         0.49 o                         
   2   3   6        137.42        117.00         1.41 o                         
   3   3   6       2402.77       2300.24        22.24 o                         
   4   3   6        742.68        718.46         7.27 o                         
   5   3   6        182.20        180.64         2.76 o                         
   6   3   6         62.97         63.24         1.61 o                         
   7   3   6        114.70        108.92         2.11 o                         
   8   3   6          5.32          5.22         1.06 o                         
   9   3   6          1.74         -0.80         1.14 o                         
  10   3   6         20.10         21.83         1.73 o                         
  11   3   6         27.83         29.82         1.97 o                         
  12   3   6         27.01         27.42         2.22 o                         
  13   3   6         30.22         30.05         2.53 o                         
 -19   4   6         11.42         16.87         2.70 o                         
 -18   4   6          1.17         -2.04         2.22 o                         
 -17   4   6         44.66         45.37         2.87 o                         
 -16   4   6         31.18         30.38         1.98 o                         
 -15   4   6         16.39         17.98         1.40 o                         
 -14   4   6         32.37         27.23         1.53 o                         
 -13   4   6         17.60         10.36         1.10 o                         
 -12   4   6        353.01        330.76         4.46 o                         
 -11   4   6        116.72        105.48         4.44 o                         
 -10   4   6        400.70        367.11         4.28 o                         
  -9   4   6        246.76        241.69         2.62 o                         
  -8   4   6         57.95         66.14         1.19 o                         
  -7   4   6        235.28        221.61         2.06 o                         
  -6   4   6        764.16        908.19         8.17 o                         
  -5   4   6          9.05         13.85         0.52 o                         
  -4   4   6       1964.27       2038.24        14.32 o                         
  -3   4   6       1470.00       1624.53        11.62 o                         
  -2   4   6        642.28        725.55         4.91 o                         
  -1   4   6          0.87          1.02         0.27 o                         
   0   4   6       2853.44       2829.28        34.14 o                         
   1   4   6         30.06         26.87         0.82 o                         
   2   4   6          4.67          5.46         0.49 o                         
   3   4   6         38.15         34.21         1.53 o                         
   4   4   6        158.14        135.21         2.04 o                         
   5   4   6         10.02          8.13         0.77 o                         
   6   4   6        207.63        187.58         2.31 o                         
   7   4   6         13.14         10.17         0.98 o                         
   8   4   6          8.80          5.89         1.08 o                         
   9   4   6          9.28         10.45         1.26 o                         
  10   4   6         58.82         55.22         2.30 o                         
  11   4   6         21.35         20.57         2.31 o                         
  12   4   6          0.56          1.13         2.01 o                         
  13   4   6          6.16          4.21         2.38 o                         
 -18   5   6          0.83          3.77         2.11 o                         
 -17   5   6         15.10         22.60         2.60 o                         
 -16   5   6         56.39         47.23         2.33 o                         
 -15   5   6         13.95         15.08         1.32 o                         
 -14   5   6          3.15          1.99         1.11 o                         
 -13   5   6        140.65        128.98         2.55 o                         
 -12   5   6          5.36          2.13         0.82 o                         
 -11   5   6         45.77         35.63         1.28 o                         
 -10   5   6        144.05        129.78         2.00 o                         
  -9   5   6         45.92         34.54         0.84 o                         
  -8   5   6        201.65        195.72         1.97 o                         
  -7   5   6         91.02         95.04         1.19 o                         
  -6   5   6        334.97        400.80         3.24 o                         
  -5   5   6         11.54         15.60         0.42 o                         
  -4   5   6         76.77        110.88         1.02 o                         
  -3   5   6        139.87        160.25         1.30 o                         
  -2   5   6        903.93        976.00         6.54 o                         
  -1   5   6        158.46        162.28         1.33 o                         
   0   5   6        352.00        405.86         3.76 o                         
   1   5   6        171.89        202.27         1.98 o                         
   2   5   6         23.13         27.69         0.92 o                         
   3   5   6         20.67         14.98         0.92 o                         
   4   5   6         10.69          6.00         0.64 o                         
   5   5   6         39.87         40.88         1.16 o                         
   6   5   6         20.60         21.30         0.91 o                         
   7   5   6         15.03         10.62         0.93 o                         
   8   5   6          9.29         11.39         1.25 o                         
   9   5   6          1.44         -0.84         1.17 o                         
  10   5   6        131.75        124.62         2.99 o                         
  11   5   6          9.08          7.71         2.08 o                         
  12   5   6          0.09         -0.04         2.13 o                         
 -18   6   6          3.13          3.01         2.13 o                         
 -17   6   6         32.85         33.96         2.59 o                         
 -16   6   6        111.22        121.82         3.26 o                         
 -15   6   6         20.50         18.80         1.54 o                         
 -14   6   6         20.23         18.15         1.39 o                         
 -13   6   6         21.07         18.89         1.15 o                         
 -12   6   6          0.48         -0.72         0.72 o                         
 -11   6   6          4.64          5.81         0.60 o                         
 -10   6   6        154.97        172.57         4.11 o                         
  -9   6   6        776.68        732.98         6.57 o                         
  -8   6   6         39.19         31.66         0.97 o                         
  -7   6   6        633.74        638.40         5.77 o                         
  -6   6   6         76.76         86.25         1.01 o                         
  -5   6   6        878.11        902.27         6.68 o                         
  -4   6   6          0.73          0.98         0.27 o                         
  -3   6   6         75.55         87.81         1.07 o                         
  -2   6   6          9.67         14.53         0.42 o                         
  -1   6   6       1004.27        987.91         7.89 o                         
   0   6   6          9.95         11.57         0.58 o                         
   1   6   6        268.64        272.56         3.48 o                         
   2   6   6          3.16          2.11         0.45 o                         
   3   6   6        449.74        421.62         3.76 o                         
   4   6   6         17.80         21.49         1.40 o                         
   5   6   6          2.92          2.73         0.62 o                         
   6   6   6          5.78          5.40         0.73 o                         
   7   6   6         19.46         16.73         1.08 o                         
   8   6   6         20.99         18.28         1.23 o                         
   9   6   6         69.20         71.22         2.28 o                         
  10   6   6         86.53        100.38         3.01 o                         
  11   6   6         61.75         59.67         5.15 o                         
  12   6   6          2.28         -1.32         2.11 o                         
 -18   7   6         16.92         22.23         3.09 o                         
 -17   7   6         20.34         20.99         2.25 o                         
 -16   7   6         41.27         43.20         1.87 o                         
 -15   7   6         57.06         63.69         2.37 o                         
 -14   7   6         72.89         69.60         2.17 o                         
 -13   7   6         77.97         79.06         2.27 o                         
 -12   7   6         53.92         52.97         1.82 o                         
 -11   7   6        181.86        190.94         2.68 o                         
 -10   7   6         78.42         66.51         1.43 o                         
  -9   7   6         14.29         14.89         1.73 o                         
  -8   7   6        176.48        176.42         2.18 o                         
  -7   7   6         34.93         36.15         1.04 o                         
  -6   7   6        101.32        123.44         1.73 o                         
  -5   7   6         89.21         90.99         0.97 o                         
  -4   7   6         24.50         36.41         1.20 o                         
  -3   7   6          8.90         12.67         0.48 o                         
  -2   7   6          7.03         15.06         0.47 o                         
  -1   7   6        369.44        318.83         2.64 o                         
   0   7   6       1106.34       1106.78         9.52 o                         
   1   7   6        135.11        114.16         1.37 o                         
   2   7   6       1074.89       1015.96         8.96 o                         
   3   7   6        176.23        201.26         2.20 o                         
   4   7   6         98.74         93.56         1.48 o                         
   5   7   6         16.95         14.20         0.94 o                         
   6   7   6          4.18          1.41         0.74 o                         
   7   7   6        105.85        110.19         2.28 o                         
   8   7   6         53.70         45.59         2.87 o                         
   9   7   6         34.35         29.20         1.59 o                         
  10   7   6          8.24          6.96         1.47 o                         
  11   7   6          1.53         -0.31         1.85 o                         
  12   7   6         10.82         11.48         2.40 o                         
 -18   8   6         12.92         13.53         2.67 o                         
 -17   8   6          1.77          2.10         2.11 o                         
 -16   8   6          9.35         10.49         2.09 o                         
 -15   8   6          4.00          3.43         1.33 o                         
 -14   8   6         56.50         58.93         2.01 o                         
 -13   8   6          7.35          6.30         1.21 o                         
 -12   8   6         62.50         66.24         1.80 o                         
 -11   8   6          2.07          0.46         0.86 o                         
 -10   8   6          8.92          7.97         0.76 o                         
  -9   8   6         10.90          7.44         0.57 o                         
  -8   8   6        175.59        184.38         2.09 o                         
  -7   8   6        713.39        726.66         8.41 o                         
  -6   8   6        349.69        380.40         3.26 o                         
  -5   8   6        403.25        386.00         3.28 o                         
  -4   8   6        273.08        278.36         2.17 o                         
  -3   8   6       1088.80       1107.71         8.48 o                         
  -2   8   6        170.06        168.96         1.60 o                         
  -1   8   6        122.90        127.79         1.40 o                         
   0   8   6        643.38        653.14         5.58 o                         
   1   8   6        546.21        561.54         7.37 o                         
   2   8   6         49.52         41.52         0.93 o                         
   3   8   6        101.12         90.64         1.25 o                         
   4   8   6          1.62          1.85         0.59 o                         
   5   8   6         17.00         16.05         0.84 o                         
   6   8   6        132.42        130.18         2.07 o                         
   7   8   6         49.62         47.36         1.76 o                         
   8   8   6          5.13          2.91         1.12 o                         
   9   8   6         50.27         53.98         2.02 o                         
  10   8   6         38.91         43.67         2.07 o                         
  11   8   6         10.72         14.26         2.12 o                         
  12   8   6          9.04          6.17         2.65 o                         
 -17   9   6          6.87          6.66         2.12 o                         
 -16   9   6         13.46         15.03         2.10 o                         
 -15   9   6        107.11        108.48         3.07 o                         
 -14   9   6        116.80        110.68         2.82 o                         
 -13   9   6        139.19        142.55         2.70 o                         
 -12   9   6         45.28         46.80         1.59 o                         
 -11   9   6        173.72        160.57         2.45 o                         
 -10   9   6          0.08         -0.66         0.66 o                         
  -9   9   6         14.92         20.67         0.84 o                         
  -8   9   6        769.65        664.08         5.99 o                         
  -7   9   6       1074.17        968.71         7.85 o                         
  -6   9   6        838.97        730.52         6.24 o                         
  -5   9   6       1170.95       1092.90         9.60 o                         
  -4   9   6         21.30         24.29         0.64 o                         
  -3   9   6          1.05          1.18         0.51 o                         
  -2   9   6         31.47         24.96         0.77 o                         
  -1   9   6       1244.49       1134.55        10.49 o                         
   0   9   6        589.90        511.46         5.20 o                         
   1   9   6       1440.94       1280.68        13.39 o                         
   2   9   6        598.83        510.17         4.69 o                         
   3   9   6         94.28        107.58         1.38 o                         
   4   9   6          0.06         -0.60         0.60 o                         
   5   9   6         72.43         68.38         1.52 o                         
   6   9   6          3.41          1.68         0.88 o                         
   7   9   6         21.53         16.70         1.11 o                         
   8   9   6         41.22         37.42         2.14 o                         
   9   9   6         91.50         88.45         2.83 o                         
  10   9   6         14.27         13.43         1.84 o                         
  11   9   6          0.60          0.12         2.21 o                         
 -17  10   6          0.22         -1.57         2.47 o                         
 -16  10   6        171.62        181.21         4.85 o                         
 -15  10   6         13.44         11.75         1.63 o                         
 -14  10   6         54.51         57.33         4.54 o                         
 -13  10   6         34.87         36.08         1.33 o                         
 -12  10   6         48.78         51.73         1.83 o                         
 -11  10   6         27.00         25.76         1.06 o                         
 -10  10   6         18.62         15.34         0.77 o                         
  -9  10   6        196.49        196.95         2.54 o                         
  -8  10   6          2.37          1.91         0.62 o                         
  -7  10   6        331.19        269.10         3.39 o                         
  -6  10   6         18.38         21.52         0.86 o                         
  -5  10   6          6.36          2.89         0.65 o                         
  -4  10   6        198.18        192.33         2.15 o                         
  -3  10   6        237.48        227.50         2.64 o                         
  -2  10   6        198.54        192.37         3.40 o                         
  -1  10   6          3.61          3.60         0.67 o                         
   0  10   6         24.24         23.41         1.12 o                         
   1  10   6        167.43        137.33         2.15 o                         
   2  10   6         31.06         36.88         1.29 o                         
   3  10   6        242.04        229.76         2.52 o                         
   4  10   6        113.34        107.76         1.56 o                         
   5  10   6         75.79         75.01         1.71 o                         
   6  10   6         78.20         77.86         1.87 o                         
   7  10   6          8.56          7.68         1.08 o                         
   8  10   6        391.83        398.36         5.13 o                         
   9  10   6         16.43         18.76         1.69 o                         
  10  10   6         47.37         46.54         2.37 o                         
  11  10   6          3.07          2.14         1.96 o                         
 -17  11   6         14.20         21.71         2.58 o                         
 -16  11   6          7.99          9.83         1.93 o                         
 -15  11   6         47.50         45.98         1.89 o                         
 -14  11   6        173.78        181.16         3.32 o                         
 -13  11   6        253.97        255.06         3.78 o                         
 -12  11   6         20.51         22.14         1.56 o                         
 -11  11   6         25.35         24.48         1.03 o                         
 -10  11   6        247.72        236.70         2.93 o                         
  -9  11   6         35.14         43.80         1.48 o                         
  -8  11   6         16.72         12.62         0.94 o                         
  -7  11   6        435.30        379.96         5.57 o                         
  -6  11   6        225.62        239.31         3.10 o                         
  -5  11   6        171.48        150.80         2.34 o                         
  -4  11   6         41.73         36.87         1.10 o                         
  -3  11   6        261.88        246.24         3.00 o                         
  -2  11   6          8.20          9.16         0.73 o                         
  -1  11   6         32.83         24.79         1.30 o                         
   0  11   6         89.40         84.98         1.94 o                         
   1  11   6        249.08        264.61         4.48 o                         
   2  11   6        169.41        149.03         2.50 o                         
   3  11   6        150.66        160.60         2.33 o                         
   4  11   6        354.14        335.48         4.16 o                         
   5  11   6         26.98         24.79         1.03 o                         
   6  11   6          3.92          4.64         0.99 o                         
   7  11   6        129.75        123.71         2.56 o                         
   8  11   6        294.01        309.99         4.35 o                         
   9  11   6         72.92         78.39         2.72 o                         
  10  11   6          8.43         11.72         2.07 o                         
  11  11   6         17.41         20.22         2.43 o                         
 -16  12   6          3.08          5.04         2.91 o                         
 -15  12   6         28.24         23.39         1.91 o                         
 -14  12   6         27.33         31.71         1.60 o                         
 -13  12   6         78.23         76.35         3.37 o                         
 -12  12   6          8.28          4.76         1.52 o                         
 -11  12   6          4.86          3.56         1.29 o                         
 -10  12   6          0.87          1.91         1.47 o                         
  -9  12   6         37.60         36.41         2.43 o                         
  -8  12   6        183.40        180.37         2.84 o                         
  -7  12   6       1078.13       1046.99        13.41 o                         
  -6  12   6        950.62        883.37         9.57 o                         
  -5  12   6        410.77        367.82         4.34 o                         
  -4  12   6         91.25         75.53         1.45 o                         
  -3  12   6          9.18          7.48         0.72 o                         
  -2  12   6         30.95         24.70         1.17 o                         
  -1  12   6        269.20        255.87         3.79 o                         
   0  12   6        676.24        639.68         8.36 o                         
   1  12   6       1230.03       1191.51        18.72 o                         
   2  12   6        155.69        140.86         2.51 o                         
   3  12   6        115.50        111.87         2.37 o                         
   4  12   6          6.32          4.34         1.11 o                         
   5  12   6         19.79         17.67         1.34 o                         
   6  12   6         18.49         19.10         1.26 o                         
   7  12   6        205.28        196.42         3.30 o                         
   8  12   6          3.06          1.62         1.67 o                         
   9  12   6        123.21        121.51         3.53 o                         
  10  12   6         29.81         30.16         2.58 o                         
 -16  13   6         21.03         27.47         3.03 o                         
 -15  13   6        122.83        123.48         5.46 o                         
 -14  13   6         77.04         84.14         3.68 o                         
 -13  13   6        109.60        105.42         3.72 o                         
 -12  13   6        101.91        102.41         3.69 o                         
 -11  13   6          0.05         -0.85         1.28 o                         
 -10  13   6         22.61         15.08         1.52 o                         
  -9  13   6         69.31         60.90         2.09 o                         
  -8  13   6         11.61          9.92         1.01 o                         
  -7  13   6        147.57        144.86         2.73 o                         
  -6  13   6          6.80          5.39         0.86 o                         
  -5  13   6         32.56         27.19         1.15 o                         
  -4  13   6        115.41        108.58         1.87 o                         
  -3  13   6         33.84         28.96         1.11 o                         
  -2  13   6         45.69         45.36         1.44 o                         
  -1  13   6         83.22         64.74         2.62 o                         
   0  13   6         61.57         50.86         2.23 o                         
   1  13   6         27.77         31.08         1.46 o                         
   2  13   6        147.64        151.64         3.63 o                         
   3  13   6          6.24          6.72         1.11 o                         
   4  13   6        170.80        168.22         3.08 o                         
   5  13   6          0.06         -0.74         1.32 o                         
   6  13   6        234.37        230.16         3.96 o                         
   7  13   6         36.77         34.87         2.13 o                         
   8  13   6        141.65        149.65         4.30 o                         
   9  13   6         28.46         29.45         2.85 o                         
  10  13   6         14.48         17.69         2.71 o                         
 -15  14   6         36.82         37.34         3.74 o                         
 -14  14   6         71.98         85.80         4.10 o                         
 -13  14   6        333.80        346.92         6.26 o                         
 -12  14   6        261.21        266.32         5.00 o                         
 -11  14   6          2.55          2.17         1.44 o                         
 -10  14   6          5.72          3.87         1.52 o                         
  -9  14   6         74.46         74.18         2.12 o                         
  -8  14   6         49.52         48.07         1.96 o                         
  -7  14   6         16.54         16.16         1.49 o                         
  -6  14   6        196.58        174.22         2.65 o                         
  -5  14   6         57.17         51.15         1.54 o                         
  -4  14   6        126.86        115.23         2.27 o                         
  -3  14   6         31.96         26.48         1.14 o                         
  -2  14   6         43.45         40.06         1.52 o                         
  -1  14   6         29.62         25.91         1.26 o                         
   0  14   6         40.16         30.88         1.63 o                         
   1  14   6        152.78        137.15         2.76 o                         
   2  14   6         20.31         22.78         1.27 o                         
   3  14   6         89.16         82.25         2.30 o                         
   4  14   6          7.66          7.48         1.29 o                         
   5  14   6         29.69         31.06         1.66 o                         
   6  14   6        230.43        243.63         4.20 o                         
   7  14   6         87.75         95.59         3.78 o                         
   8  14   6         26.85         28.32         2.44 o                         
   9  14   6         17.54         23.27         3.86 o                         
 -14  15   6         67.75         70.84         3.59 o                         
 -13  15   6         48.07         56.95         2.69 o                         
 -12  15   6         64.28         72.79         3.08 o                         
 -11  15   6         27.15         28.52         2.04 o                         
 -10  15   6         50.38         50.15         2.03 o                         
  -9  15   6         56.24         58.06         2.36 o                         
  -8  15   6         34.77         35.18         1.54 o                         
  -7  15   6         26.92         24.54         1.52 o                         
  -6  15   6         89.68         91.40         2.03 o                         
  -5  15   6        290.29        277.20         3.99 o                         
  -4  15   6         19.85         24.40         1.23 o                         
  -3  15   6        418.08        413.34         5.35 o                         
  -2  15   6         62.54         61.20         2.04 o                         
  -1  15   6        102.27        104.66         2.58 o                         
   0  15   6         18.52         23.06         1.39 o                         
   1  15   6         28.81         30.84         1.56 o                         
   2  15   6        110.32        111.33         2.55 o                         
   3  15   6         80.15         78.76         2.40 o                         
   4  15   6         28.08         29.42         1.62 o                         
   5  15   6          7.40          4.40         1.48 o                         
   6  15   6         47.67         48.70         2.17 o                         
   7  15   6         13.06         12.72         2.18 o                         
   8  15   6         29.58         27.49         2.57 o                         
   9  15   6          6.81          4.62         3.34 o                         
 -14  16   6          3.65          0.67         3.63 o                         
 -13  16   6          2.69          3.06         2.46 o                         
 -12  16   6        110.34        110.42         4.00 o                         
 -11  16   6          0.31         -1.98         1.98 o                         
 -10  16   6         47.17         47.83         2.64 o                         
  -9  16   6          2.17         -0.83         1.51 o                         
  -8  16   6          0.17         -1.35         1.35 o                         
  -7  16   6         17.88         17.40         1.61 o                         
  -6  16   6        144.23        147.09         2.61 o                         
  -5  16   6         17.02         21.98         2.05 o                         
  -4  16   6        496.29        478.06         6.14 o                         
  -3  16   6         15.61         19.39         1.21 o                         
  -2  16   6         48.79         56.05         2.15 o                         
  -1  16   6         72.21         76.20         2.74 o                         
   0  16   6        331.57        324.56         5.46 o                         
   1  16   6          1.36         -0.44         1.23 o                         
   2  16   6          0.06          0.61         1.27 o                         
   3  16   6          0.47          0.80         1.37 o                         
   4  16   6          4.98          2.12         1.58 o                         
   5  16   6          0.67          0.92         1.62 o                         
   6  16   6          8.99          2.85         1.88 o                         
   7  16   6         16.63         17.97         2.47 o                         
   8  16   6          2.24          1.91         3.84 o                         
 -13  17   6         10.20          4.48         3.53 o                         
 -12  17   6         30.97         34.59         3.15 o                         
 -11  17   6         16.17         13.86         2.58 o                         
 -10  17   6         38.88         40.78         3.26 o                         
  -9  17   6         73.02         74.34         6.46 o                         
  -8  17   6          3.71          2.74         2.02 o                         
  -7  17   6          1.34          4.43         1.67 o                         
  -6  17   6         24.43         25.79         2.08 o                         
  -5  17   6          2.70          4.50         1.59 o                         
  -4  17   6          2.23          3.30         1.50 o                         
  -3  17   6          1.58          1.66         1.43 o                         
  -2  17   6         20.13         18.78         1.71 o                         
  -1  17   6         25.54         26.38         3.15 o                         
   0  17   6          8.84         10.14         2.45 o                         
   1  17   6          0.24         -0.71         1.59 o                         
   2  17   6          7.38          7.91         2.07 o                         
   3  17   6          8.38         11.03         1.81 o                         
   4  17   6          3.69          1.31         1.86 o                         
   5  17   6         18.49         17.77         2.66 o                         
   6  17   6          8.44          8.09         3.84 o                         
   7  17   6          5.34          5.78         3.86 o                         
 -12  18   6          9.45          5.33         4.35 o                         
 -11  18   6          4.80          9.42         2.79 o                         
 -10  18   6          8.75          5.21         2.50 o                         
  -9  18   6          1.76         -0.09         2.68 o                         
  -8  18   6          0.02         -1.91         2.53 o                         
  -7  18   6         10.73          9.98         2.79 o                         
  -6  18   6          7.46          6.09         2.50 o                         
  -5  18   6         11.27         10.25         2.02 o                         
  -4  18   6          4.76          5.76         2.05 o                         
  -3  18   6         83.44         87.49         4.51 o                         
  -2  18   6          4.51          4.46         2.49 o                         
  -1  18   6         39.73         39.82         3.39 o                         
   0  18   6          7.78          8.86         2.24 o                         
   1  18   6          9.06          8.24         2.42 o                         
   2  18   6          0.19         -1.91         2.29 o                         
   3  18   6          5.84          7.81         2.23 o                         
   4  18   6         48.28         51.78         3.45 o                         
   5  18   6         13.37          9.03         3.19 o                         
   6  18   6         42.27         43.31         3.84 o                         
 -11  19   6          3.29          0.10         3.52 o                         
 -10  19   6         18.61         21.08         3.42 o                         
  -9  19   6         51.30         53.60         3.65 o                         
  -8  19   6         39.27         43.31         4.12 o                         
  -7  19   6         26.50         23.75         3.49 o                         
  -6  19   6         62.01         64.28         4.33 o                         
  -5  19   6          0.68         -0.91         3.06 o                         
  -4  19   6        583.26        586.46        11.31 o                         
  -3  19   6         19.48         25.34         2.39 o                         
  -2  19   6        251.06        258.60         8.69 o                         
  -1  19   6          2.81          8.26         2.87 o                         
   0  19   6         42.82         45.82         4.46 o                         
   1  19   6         17.67         16.31         3.16 o                         
   2  19   6         17.72         15.34         3.29 o                         
   3  19   6         38.26         40.66         7.90 o                         
   4  19   6         14.78         11.42         7.83 o                         
   5  19   6          5.69          7.87         3.40 o                         
  -9  20   6          9.49         15.45         3.43 o                         
  -8  20   6          8.51         10.91         3.27 o                         
  -7  20   6          0.25         -1.11         4.38 o                         
  -6  20   6         20.62         17.73         3.33 o                         
  -5  20   6         32.41         31.64         3.73 o                         
  -4  20   6         21.58         25.50         2.53 o                         
  -3  20   6        233.11        245.45         6.67 o                         
  -2  20   6         10.89         14.95         3.26 o                         
  -1  20   6         89.01         91.46        12.45 o                         
   0  20   6         12.53         15.92         2.80 o                         
   1  20   6          0.71          0.02         2.77 o                         
   2  20   6          3.05          0.58         3.63 o                         
   3  20   6          1.03          4.63         9.88 o                         
  -7  21   6          4.49          3.13         3.26 o                         
  -6  21   6          6.06         12.83         3.28 o                         
  -5  21   6          8.77          7.78         3.09 o                         
  -4  21   6          0.41         -1.71         2.76 o                         
  -3  21   6         41.78         51.85         7.07 o                         
  -2  21   6          0.14          0.52         3.36 o                         
  -1  21   6         20.22         22.61         3.09 o                         
   0  21   6         38.61         37.94         4.21 o                         
   1  21   6          2.17          6.98         3.86 o                         
  -3  22   6        168.71        186.30        12.23 o                         
 -19   1   7          7.33          3.71         2.33 o                         
 -18   1   7          9.77          9.59         2.08 o                         
 -17   1   7         22.30         20.47         2.12 o                         
 -16   1   7         21.48         21.09         1.70 o                         
 -15   1   7         10.70          6.24         1.45 o                         
 -14   1   7         65.81         69.81         2.35 o                         
 -13   1   7         46.99         44.99         1.85 o                         
 -12   1   7         52.26         54.95         1.59 o                         
 -11   1   7        158.83        138.89         1.94 o                         
 -10   1   7        441.32        412.59         3.94 o                         
  -9   1   7          0.81          1.59         0.52 o                         
  -8   1   7        191.17        217.82         2.21 o                         
  -7   1   7        115.50        125.06         1.53 o                         
  -6   1   7         79.53         83.54         1.69 o                         
  -5   1   7        511.42        514.83         3.68 o                         
  -4   1   7       1050.28       1060.51         7.56 o                         
  -3   1   7       1124.33       1212.10         9.27 o                         
  -2   1   7        204.08        192.23         1.72 o                         
  -1   1   7         37.25         42.92         1.13 o                         
   0   1   7        443.89        492.81         9.06 o                         
   1   1   7         33.09         42.59         1.18 o                         
   2   1   7          8.42          6.69         0.64 o                         
   3   1   7         44.36         53.42         1.24 o                         
   4   1   7        273.83        273.25         3.16 o                         
   5   1   7        153.01        153.57         2.30 o                         
   6   1   7          4.87          3.07         0.70 o                         
   7   1   7          7.91          6.54         0.90 o                         
   8   1   7         21.98         21.48         1.19 o                         
   9   1   7         37.28         38.22         1.68 o                         
  10   1   7         26.72         26.24         1.90 o                         
  11   1   7          4.72          3.01         1.97 o                         
  12   1   7         52.75         55.25         2.70 o                         
 -19   2   7          7.45          5.37         2.38 o                         
 -18   2   7          0.16          0.04         1.99 o                         
 -17   2   7          0.94          1.73         2.85 o                         
 -16   2   7        118.25        128.94         3.58 o                         
 -15   2   7         73.72         73.15         3.11 o                         
 -14   2   7          0.26          0.06         1.21 o                         
 -13   2   7          2.21          1.56         1.07 o                         
 -12   2   7        928.45        900.22         9.12 o                         
 -11   2   7          5.52          4.32         0.69 o                         
 -10   2   7        404.91        377.13         3.83 o                         
  -9   2   7        261.55        284.20         3.01 o                         
  -8   2   7         79.54         95.07         1.45 o                         
  -7   2   7         51.08         65.17         1.23 o                         
  -6   2   7         69.68         98.24         2.13 o                         
  -5   2   7         42.28         49.19         0.76 o                         
  -4   2   7        213.97        249.29         1.91 o                         
  -3   2   7         97.02        102.92         1.05 o                         
  -2   2   7         87.66         86.44         1.05 o                         
  -1   2   7          5.14          7.00         0.49 o                         
   0   2   7        617.89        614.43        10.64 o                         
   1   2   7        740.54        690.19         8.04 o                         
   2   2   7        429.25        350.94         3.76 o                         
   3   2   7        999.10        911.52         8.59 o                         
   4   2   7         70.88         57.78         1.73 o                         
   5   2   7        126.36        122.60         2.88 o                         
   6   2   7         28.75         30.19         1.21 o                         
   7   2   7          0.21          0.01         0.97 o                         
   8   2   7        119.77        122.08         2.22 o                         
   9   2   7         25.83         17.43         1.43 o                         
  10   2   7         12.70         14.67         1.79 o                         
  11   2   7          0.01          0.71         1.95 o                         
  12   2   7         23.16         26.50         2.49 o                         
 -19   3   7         31.46         39.31         3.98 o                         
 -18   3   7         38.37         44.66         2.61 o                         
 -17   3   7          6.28          6.60         2.04 o                         
 -16   3   7         40.63         41.85         2.13 o                         
 -15   3   7          0.66          0.21         1.21 o                         
 -14   3   7          1.41         -1.07         1.07 o                         
 -13   3   7         65.30         64.12         1.86 o                         
 -12   3   7          0.07          0.42         0.78 o                         
 -11   3   7         24.72         13.89         0.76 o                         
 -10   3   7        396.06        339.87         3.55 o                         
  -9   3   7         14.94          9.96         0.70 o                         
  -8   3   7        696.00        640.43         6.10 o                         
  -7   3   7        474.88        401.18         3.42 o                         
  -6   3   7         40.64         49.20         0.91 o                         
  -5   3   7         60.24         46.01         1.24 o                         
  -4   3   7        109.63        107.31         1.06 o                         
  -3   3   7         27.89         24.80         0.57 o                         
  -2   3   7          4.51          3.90         0.36 o                         
  -1   3   7        466.10        389.03         4.85 o                         
   0   3   7         39.69         38.12         0.94 o                         
   1   3   7        105.02        100.26         3.61 o                         
   2   3   7        186.63        165.48         2.07 o                         
   3   3   7        200.94        215.96         2.58 o                         
   4   3   7        154.58        140.05         2.02 o                         
   5   3   7          0.96          0.89         0.74 o                         
   6   3   7          6.69          4.50         0.92 o                         
   7   3   7         18.09         19.99         1.16 o                         
   8   3   7          0.36         -0.87         1.13 o                         
   9   3   7          3.68          3.20         1.34 o                         
  10   3   7         11.26         12.70         2.31 o                         
  11   3   7         10.84          8.24         2.07 o                         
  12   3   7         12.56         15.66         2.57 o                         
 -19   4   7          6.21          8.86         2.58 o                         
 -18   4   7         76.10         84.27         3.38 o                         
 -17   4   7          3.81          5.32         3.07 o                         
 -16   4   7          1.63         -0.26         1.43 o                         
 -15   4   7          7.46          5.17         1.32 o                         
 -14   4   7         18.00         13.71         1.17 o                         
 -13   4   7         28.67         26.80         1.29 o                         
 -12   4   7          5.39          0.66         0.78 o                         
 -11   4   7         49.76         41.49         1.26 o                         
 -10   4   7        106.99        130.39         1.91 o                         
  -9   4   7         51.18         51.07         1.13 o                         
  -8   4   7         49.93         60.09         1.95 o                         
  -7   4   7        482.29        424.37         3.59 o                         
  -6   4   7        146.61        148.13         1.79 o                         
  -5   4   7        284.70        261.88         2.65 o                         
  -4   4   7        488.31        499.30         4.28 o                         
  -3   4   7        422.32        438.81         3.64 o                         
  -2   4   7         44.51         38.79         0.75 o                         
  -1   4   7        605.01        656.29         5.88 o                         
   0   4   7        146.80        140.42         1.69 o                         
   1   4   7        644.65        613.25         6.21 o                         
   2   4   7         99.09         86.06         1.48 o                         
   3   4   7        959.74        863.03         8.64 o                         
   4   4   7        311.50        264.68         3.35 o                         
   5   4   7         61.16         51.00         1.45 o                         
   6   4   7         26.48         21.62         1.02 o                         
   7   4   7         13.67         11.47         1.09 o                         
   8   4   7         22.37         25.27         1.37 o                         
   9   4   7         18.12         17.91         1.45 o                         
  10   4   7         14.45         17.24         1.79 o                         
  11   4   7          6.89          3.48         1.96 o                         
  12   4   7          9.38         12.23         2.40 o                         
 -19   5   7         95.68        113.17         4.60 o                         
 -18   5   7         48.23         51.64         4.00 o                         
 -17   5   7          5.25          3.52         2.83 o                         
 -16   5   7         12.83         13.23         1.65 o                         
 -15   5   7         51.26         49.19         2.26 o                         
 -14   5   7          5.96          2.35         1.08 o                         
 -13   5   7         29.75         29.38         1.28 o                         
 -12   5   7        111.88        109.76         2.07 o                         
 -11   5   7        329.46        312.93         3.83 o                         
 -10   5   7         94.09         75.40         1.45 o                         
  -9   5   7        497.32        488.33         5.08 o                         
  -8   5   7        181.10        195.41         1.93 o                         
  -7   5   7        300.53        289.65         2.50 o                         
  -6   5   7        739.99        751.37         6.63 o                         
  -5   5   7         36.99         41.28         0.80 o                         
  -4   5   7         42.85         49.42         0.76 o                         
  -3   5   7          5.07          6.12         0.40 o                         
  -2   5   7         64.26         72.74         0.90 o                         
  -1   5   7        111.23        130.78         1.42 o                         
   0   5   7        134.08        127.92         1.73 o                         
   1   5   7         69.71         72.28         1.39 o                         
   2   5   7         71.62         73.97         1.47 o                         
   3   5   7        154.29        135.41         1.90 o                         
   4   5   7         99.53         86.80         1.59 o                         
   5   5   7        212.48        195.54         2.59 o                         
   6   5   7          2.60          1.25         0.86 o                         
   7   5   7          9.54          9.85         1.09 o                         
   8   5   7          8.64          6.57         1.20 o                         
   9   5   7          1.97         -0.07         1.33 o                         
  10   5   7          0.60         -1.38         2.07 o                         
  11   5   7         27.29         23.80         2.16 o                         
  12   5   7          7.41          1.63         2.57 o                         
 -18   6   7         13.54         14.34         3.54 o                         
 -17   6   7         30.54         31.22         2.59 o                         
 -16   6   7         12.19         13.04         1.65 o                         
 -15   6   7         11.07          8.94         1.32 o                         
 -14   6   7         44.30         45.43         1.97 o                         
 -13   6   7         48.73         49.04         1.85 o                         
 -12   6   7          8.79         12.93         1.41 o                         
 -11   6   7          9.31          9.33         1.02 o                         
 -10   6   7          1.25         -0.03         0.62 o                         
  -9   6   7        239.79        224.95         2.83 o                         
  -8   6   7        147.45        129.13         1.58 o                         
  -7   6   7        114.08        117.13         1.33 o                         
  -6   6   7        146.40        145.44         1.57 o                         
  -5   6   7         82.43         84.59         1.05 o                         
  -4   6   7         65.05         56.53         0.78 o                         
  -3   6   7         23.28         24.54         0.60 o                         
  -2   6   7        152.36        141.96         1.51 o                         
  -1   6   7         54.60         54.45         0.97 o                         
   0   6   7        250.18        238.97         2.70 o                         
   1   6   7         63.97         56.12         1.12 o                         
   2   6   7        165.37        148.91         1.92 o                         
   3   6   7          0.18         -0.44         0.61 o                         
   4   6   7         42.68         40.46         1.27 o                         
   5   6   7         52.26         50.73         1.50 o                         
   6   6   7         84.91         90.15         1.99 o                         
   7   6   7         19.10         17.42         1.19 o                         
   8   6   7         52.86         50.54         2.27 o                         
   9   6   7         11.96         11.25         1.43 o                         
  10   6   7          8.71          3.62         2.36 o                         
  11   6   7         47.43         49.39         2.66 o                         
 -18   7   7          0.53          2.28         2.15 o                         
 -17   7   7          8.45          9.76         2.54 o                         
 -16   7   7         26.24         23.47         1.81 o                         
 -15   7   7          8.27         10.84         2.09 o                         
 -14   7   7         11.77          5.78         1.11 o                         
 -13   7   7        120.20        122.83         3.34 o                         
 -12   7   7          6.15          4.15         0.84 o                         
 -11   7   7        146.68        150.83         2.62 o                         
 -10   7   7        144.23        143.41         2.22 o                         
  -9   7   7         23.62         21.75         0.96 o                         
  -8   7   7         33.83         42.91         1.11 o                         
  -7   7   7        113.77        107.85         1.44 o                         
  -6   7   7       1114.46       1070.11         8.97 o                         
  -5   7   7        882.98        862.97         7.63 o                         
  -4   7   7        158.59        138.25         1.48 o                         
  -3   7   7        123.02        110.43         1.22 o                         
  -2   7   7        307.50        329.88         2.98 o                         
  -1   7   7        131.58        151.37         1.88 o                         
   0   7   7        144.59        151.15         1.93 o                         
   1   7   7         74.03         61.59         1.17 o                         
   2   7   7        113.10        100.10         1.52 o                         
   3   7   7        115.05        109.92         1.77 o                         
   4   7   7         14.00         13.57         0.91 o                         
   5   7   7         14.28         15.17         0.92 o                         
   6   7   7         18.85         15.65         1.13 o                         
   7   7   7        142.14        145.32         2.89 o                         
   8   7   7          3.18          3.50         1.24 o                         
   9   7   7         73.33         75.43         2.86 o                         
  10   7   7         17.84         17.93         2.21 o                         
  11   7   7          1.49          2.25         2.23 o                         
 -18   8   7         15.44         18.52         2.88 o                         
 -17   8   7         10.92         11.41         2.75 o                         
 -16   8   7          0.59         -1.40         1.60 o                         
 -15   8   7         19.57         20.35         1.61 o                         
 -14   8   7         41.32         40.50         1.79 o                         
 -13   8   7         10.51          8.93         1.02 o                         
 -12   8   7          0.05          0.81         1.16 o                         
 -11   8   7          7.44          6.17         1.00 o                         
 -10   8   7          2.25          1.73         0.72 o                         
  -9   8   7         50.43         37.30         1.18 o                         
  -8   8   7         17.88         19.65         0.75 o                         
  -7   8   7        166.85        154.65         1.65 o                         
  -6   8   7        465.36        461.53         4.09 o                         
  -5   8   7        156.94        158.39         1.59 o                         
  -4   8   7        189.54        228.23         2.31 o                         
  -3   8   7       1907.53       1912.58        21.49 o                         
  -2   8   7        595.12        574.71         4.75 o                         
  -1   8   7        459.14        460.04         4.24 o                         
   0   8   7        272.66        290.11         3.44 o                         
   1   8   7        122.90         98.80         1.42 o                         
   2   8   7          7.73          7.25         1.03 o                         
   3   8   7          0.62          1.16         0.68 o                         
   4   8   7          3.64          4.39         0.71 o                         
   5   8   7          0.01          0.33         0.89 o                         
   6   8   7          1.84          0.73         0.90 o                         
   7   8   7          4.86          4.12         1.41 o                         
   8   8   7          8.77         10.44         1.51 o                         
   9   8   7          1.28          3.75         1.70 o                         
  10   8   7          1.31          1.42         1.91 o                         
  11   8   7         12.85         13.51         2.43 o                         
 -18   9   7          0.46         -1.76         2.51 o                         
 -17   9   7         46.42         51.00         3.32 o                         
 -16   9   7         52.30         55.72         2.36 o                         
 -15   9   7        100.73        105.95         3.01 o                         
 -14   9   7        105.17        114.47         2.83 o                         
 -13   9   7         27.81         33.34         1.50 o                         
 -12   9   7         10.54         10.60         1.16 o                         
 -11   9   7         49.20         44.82         2.01 o                         
 -10   9   7         29.29         31.92         1.05 o                         
  -9   9   7          2.56          1.20         0.65 o                         
  -8   9   7          1.80          0.22         0.58 o                         
  -7   9   7         34.36         29.20         0.88 o                         
  -6   9   7         98.59         86.50         1.19 o                         
  -5   9   7        187.94        190.34         1.75 o                         
  -4   9   7        182.55        173.19         1.72 o                         
  -3   9   7         15.24         19.35         0.72 o                         
  -2   9   7         15.66         19.74         0.64 o                         
  -1   9   7         18.64         18.79         0.74 o                         
   0   9   7          5.29          3.48         0.61 o                         
   1   9   7         15.33         12.02         0.70 o                         
   2   9   7          1.05         -0.75         0.75 o                         
   3   9   7         73.51         67.68         1.37 o                         
   4   9   7          4.91          4.40         0.76 o                         
   5   9   7         16.10         17.26         1.03 o                         
   6   9   7         11.31         13.22         1.10 o                         
   7   9   7         10.72          8.74         1.27 o                         
   8   9   7        188.36        209.78         3.55 o                         
   9   9   7         33.69         33.15         1.85 o                         
  10   9   7         55.32         59.44         2.35 o                         
  11   9   7          0.17          1.97         2.23 o                         
 -17  10   7         19.40         15.94         2.93 o                         
 -16  10   7        182.36        189.83         5.61 o                         
 -15  10   7        101.32        114.75         3.02 o                         
 -14  10   7         14.52         11.56         1.50 o                         
 -13  10   7         96.88         99.40         3.02 o                         
 -12  10   7        208.27        211.79         3.19 o                         
 -11  10   7         33.77         31.88         1.34 o                         
 -10  10   7         39.33         39.42         1.55 o                         
  -9  10   7        127.27        127.76         1.85 o                         
  -8  10   7         16.55         14.85         0.74 o                         
  -7  10   7          4.33          7.48         1.03 o                         
  -6  10   7        186.53        176.80         2.09 o                         
  -5  10   7          1.42         -0.39         0.61 o                         
  -4  10   7          3.91          3.01         0.65 o                         
  -3  10   7         34.32         39.29         1.21 o                         
  -2  10   7         13.22          6.79         0.64 o                         
  -1  10   7         14.88         15.89         0.93 o                         
   0  10   7         58.46         54.04         2.39 o                         
   1  10   7         18.31         19.36         0.73 o                         
   2  10   7        202.66        199.98         2.33 o                         
   3  10   7         25.48         24.85         0.89 o                         
   4  10   7         69.86         68.08         1.68 o                         
   5  10   7         19.79         15.70         1.03 o                         
   6  10   7         42.27         46.80         1.85 o                         
   7  10   7         99.25        100.67         2.58 o                         
   8  10   7         88.63         99.53         2.97 o                         
   9  10   7        101.29        110.63         3.39 o                         
  10  10   7          8.58          8.66         2.00 o                         
 -17  11   7          0.86         -2.61         2.61 o                         
 -16  11   7          0.09         -1.15         1.82 o                         
 -15  11   7          6.17          7.84         1.64 o                         
 -14  11   7        103.58        106.03         2.71 o                         
 -13  11   7         18.84         19.55         1.36 o                         
 -12  11   7        109.86        107.10         2.34 o                         
 -11  11   7        110.49        105.33         2.16 o                         
 -10  11   7          0.58          1.12         0.87 o                         
  -9  11   7        159.90        152.87         2.49 o                         
  -8  11   7        108.26        120.91         2.38 o                         
  -7  11   7        126.64        128.35         2.19 o                         
  -6  11   7         37.07         45.34         2.60 o                         
  -5  11   7        250.66        241.09         3.10 o                         
  -4  11   7        886.26        810.92         8.17 o                         
  -3  11   7        140.60        143.94         2.15 o                         
  -2  11   7         78.39         81.18         1.93 o                         
  -1  11   7        306.40        258.09         5.92 o                         
   0  11   7        653.86        604.76        13.91 o                         
   1  11   7         69.87         76.97         1.86 o                         
   2  11   7        117.91        114.61         1.98 o                         
   3  11   7          1.31          1.07         0.90 o                         
   4  11   7         15.60         12.71         1.09 o                         
   5  11   7         86.69         88.55         2.00 o                         
   6  11   7         72.09         68.36         2.03 o                         
   7  11   7         20.87         16.98         1.41 o                         
   8  11   7         29.97         33.75         1.72 o                         
   9  11   7          1.27          4.28         1.92 o                         
  10  11   7          3.34          0.85         2.28 o                         
 -16  12   7         20.57         21.32         2.65 o                         
 -15  12   7          7.27          5.01         1.78 o                         
 -14  12   7         10.26          7.17         1.40 o                         
 -13  12   7         14.09         13.39         1.61 o                         
 -12  12   7          9.44          9.33         1.64 o                         
 -11  12   7         14.35         11.01         1.51 o                         
 -10  12   7         11.69         11.17         1.29 o                         
  -9  12   7        429.88        412.68         5.47 o                         
  -8  12   7         75.65         93.73         2.36 o                         
  -7  12   7        328.21        309.67         3.96 o                         
  -6  12   7          4.76          3.48         0.87 o                         
  -5  12   7         63.60         55.57         1.75 o                         
  -4  12   7         73.57         56.63         1.41 o                         
  -3  12   7         11.20         11.89         1.32 o                         
  -2  12   7          7.68          7.53         0.99 o                         
  -1  12   7         12.05         10.76         1.11 o                         
   0  12   7         71.78         68.66         2.26 o                         
   1  12   7        850.17        797.91        10.38 o                         
   2  12   7         82.35         87.52         2.36 o                         
   3  12   7        111.09        110.29         2.52 o                         
   4  12   7         41.54         36.82         1.92 o                         
   5  12   7         61.47         59.58         1.96 o                         
   6  12   7         80.15         75.88         2.41 o                         
   7  12   7          9.08          8.48         1.73 o                         
   8  12   7          0.72         -1.43         1.79 o                         
   9  12   7         10.05          9.69         2.11 o                         
 -16  13   7         27.99         24.96         3.26 o                         
 -15  13   7          2.53          4.26         2.50 o                         
 -14  13   7         16.35         15.48         2.23 o                         
 -13  13   7         45.75         50.80         3.11 o                         
 -12  13   7        124.75        127.07         3.96 o                         
 -11  13   7          9.70          6.46         1.59 o                         
 -10  13   7         13.27         11.08         1.40 o                         
  -9  13   7         58.58         60.50         2.52 o                         
  -8  13   7        238.60        239.62         3.66 o                         
  -7  13   7          2.50          2.46         0.95 o                         
  -6  13   7          2.36          4.42         0.91 o                         
  -5  13   7          7.35          9.41         1.17 o                         
  -4  13   7         11.17         12.50         0.90 o                         
  -3  13   7        117.07        102.98         2.13 o                         
  -2  13   7         30.98         28.63         1.54 o                         
  -1  13   7         15.27         16.73         1.26 o                         
   0  13   7         10.07         11.06         2.16 o                         
   1  13   7        156.17        152.39         3.28 o                         
   2  13   7          5.09          3.77         1.13 o                         
   3  13   7          7.19          8.23         1.27 o                         
   4  13   7         34.81         40.62         1.73 o                         
   5  13   7         81.50         73.90         2.70 o                         
   6  13   7         33.73         35.28         2.00 o                         
   7  13   7         40.76         46.36         2.87 o                         
   8  13   7          1.04         -1.21         2.29 o                         
   9  13   7         47.92         55.45         4.81 o                         
 -15  14   7         39.51         41.80         3.15 o                         
 -14  14   7         55.71         57.52         4.67 o                         
 -13  14   7         23.77         21.15         2.22 o                         
 -12  14   7         14.72         10.56         1.89 o                         
 -11  14   7         98.56         90.90         3.00 o                         
 -10  14   7         17.78         18.87         1.53 o                         
  -9  14   7         10.81          9.73         1.33 o                         
  -8  14   7         57.65         55.65         2.12 o                         
  -7  14   7         41.74         47.89         1.81 o                         
  -6  14   7        141.69        144.91         2.69 o                         
  -5  14   7          1.24          5.17         1.55 o                         
  -4  14   7          2.11          0.80         0.99 o                         
  -3  14   7          0.16         -0.33         1.03 o                         
  -2  14   7          4.92          5.19         1.22 o                         
  -1  14   7        186.07        187.80         3.65 o                         
   0  14   7          6.19          7.53         1.29 o                         
   1  14   7         27.93         29.05         2.69 o                         
   2  14   7          4.24          2.19         1.18 o                         
   3  14   7         18.66         20.74         1.44 o                         
   4  14   7         48.44         47.11         2.03 o                         
   5  14   7        174.32        164.03         3.54 o                         
   6  14   7        198.59        203.06         4.56 o                         
   7  14   7        124.97        128.48         4.18 o                         
   8  14   7         55.16         58.27         3.28 o                         
 -14  15   7         13.94         17.38         2.63 o                         
 -13  15   7          2.37          1.71         2.00 o                         
 -12  15   7         16.65         15.20         2.04 o                         
 -11  15   7         21.21         21.86         1.85 o                         
 -10  15   7         16.65         12.19         1.60 o                         
  -9  15   7        252.29        245.17         4.00 o                         
  -8  15   7         48.84         52.75         2.15 o                         
  -7  15   7         10.49         15.03         1.29 o                         
  -6  15   7         83.75         80.60         2.67 o                         
  -5  15   7         48.09         50.95         1.99 o                         
  -4  15   7          1.07          2.68         1.20 o                         
  -3  15   7         11.84         12.98         1.41 o                         
  -2  15   7         16.59         16.55         1.31 o                         
  -1  15   7         97.62         93.85         2.66 o                         
   0  15   7         48.05         45.18         2.19 o                         
   1  15   7         37.14         35.71         1.78 o                         
   2  15   7         40.77         43.73         2.05 o                         
   3  15   7        130.20        128.15         2.99 o                         
   4  15   7          1.66          0.70         1.50 o                         
   5  15   7          1.55          0.80         1.81 o                         
   6  15   7         31.53         33.19         2.13 o                         
   7  15   7          4.29          7.06         2.37 o                         
   8  15   7         37.60         37.22         2.93 o                         
 -14  16   7         26.83         33.62         4.61 o                         
 -13  16   7          4.04          2.86         2.14 o                         
 -12  16   7         51.25         53.47         2.60 o                         
 -11  16   7         24.82         26.32         2.08 o                         
 -10  16   7          3.51          0.52         1.64 o                         
  -9  16   7          4.24          0.15         1.51 o                         
  -8  16   7         61.87         58.00         2.27 o                         
  -7  16   7         50.51         49.51         2.00 o                         
  -6  16   7         26.06         32.06         1.77 o                         
  -5  16   7          6.73          8.42         1.31 o                         
  -4  16   7        341.32        335.86         5.27 o                         
  -3  16   7        104.85        115.36         3.19 o                         
  -2  16   7         15.32         14.97         1.37 o                         
  -1  16   7        217.83        211.05         4.13 o                         
   0  16   7         28.92         30.89         1.79 o                         
   1  16   7         33.73         37.79         1.79 o                         
   2  16   7         52.18         55.28         2.21 o                         
   3  16   7          8.76         10.17         1.76 o                         
   4  16   7          3.21          4.02         1.74 o                         
   5  16   7         91.80         96.89         3.41 o                         
   6  16   7         24.17         24.10         2.54 o                         
   7  16   7         12.59         13.94         3.53 o                         
 -13  17   7         10.16          8.41         5.23 o                         
 -12  17   7         10.48          4.24         7.88 o                         
 -11  17   7         22.28         20.71         2.70 o                         
 -10  17   7          9.10          5.94         2.56 o                         
  -9  17   7          1.29          3.09         2.13 o                         
  -8  17   7         19.07         20.99         3.38 o                         
  -7  17   7         30.14         30.47         2.35 o                         
  -6  17   7         30.71         34.35         2.54 o                         
  -5  17   7         13.65         15.12         1.91 o                         
  -4  17   7        183.51        180.42         4.45 o                         
  -3  17   7         29.14         33.85         2.46 o                         
  -2  17   7        120.84        114.85         4.23 o                         
  -1  17   7          9.54         11.18         1.99 o                         
   0  17   7          3.22          1.73         2.18 o                         
   1  17   7         24.78         25.57         2.08 o                         
   2  17   7          7.58          7.43         2.06 o                         
   3  17   7         44.32         43.94         3.10 o                         
   4  17   7         10.46         11.05         2.25 o                         
   5  17   7         65.98         63.81         3.84 o                         
   6  17   7          1.01          0.52         3.33 o                         
 -12  18   7          0.68          1.82         3.53 o                         
 -11  18   7          0.68          2.26         3.19 o                         
 -10  18   7          7.44          7.49         3.00 o                         
  -9  18   7         49.01         54.41         3.68 o                         
  -8  18   7         29.51         26.93         6.63 o                         
  -7  18   7         11.94          9.14         2.58 o                         
  -6  18   7        105.90        102.29         7.10 o                         
  -5  18   7          6.91          9.31         2.17 o                         
  -4  18   7         88.91         91.53         7.22 o                         
  -3  18   7         35.81         35.61         2.75 o                         
  -2  18   7         87.34         81.76         5.64 o                         
  -1  18   7         48.74         48.35         4.74 o                         
   0  18   7         68.94         72.87         4.75 o                         
   1  18   7         13.56         15.38         2.50 o                         
   2  18   7          3.86          0.86         4.67 o                         
   3  18   7         23.53         25.88         3.58 o                         
   4  18   7          8.38          6.51         6.72 o                         
   5  18   7          0.34         -3.21         3.21 o                         
 -11  19   7          1.64         -0.98         4.36 o                         
 -10  19   7         25.88         26.97         3.63 o                         
  -9  19   7          6.52          8.10         3.15 o                         
  -8  19   7         39.38         40.94         5.00 o                         
  -7  19   7         31.15         30.13         4.11 o                         
  -6  19   7        261.23        262.45         7.52 o                         
  -5  19   7         92.32        103.21         4.34 o                         
  -4  19   7         79.39         97.12         5.97 o                         
  -3  19   7        258.92        261.54         8.18 o                         
  -2  19   7        149.63        148.41         6.45 o                         
  -1  19   7        288.52        288.55         8.61 o                         
   0  19   7         37.92         41.81         3.35 o                         
   1  19   7          3.54          2.79         2.57 o                         
   2  19   7         10.16          8.68         2.88 o                         
   3  19   7         58.24         60.15         4.77 o                         
   4  19   7          4.12          2.53         8.02 o                         
  -9  20   7         10.07          5.44         3.74 o                         
  -8  20   7          4.84          4.32         3.19 o                         
  -7  20   7         41.46         47.28         3.60 o                         
  -6  20   7        123.34        126.31         5.67 o                         
  -5  20   7         20.40         21.35         3.70 o                         
  -4  20   7         30.98         30.87         5.99 o                         
  -3  20   7         15.44         11.84         3.48 o                         
  -2  20   7        159.33        170.21         7.12 o                         
  -1  20   7         14.21         23.69         2.93 o                         
   0  20   7         39.28         46.45         5.51 o                         
   1  20   7          6.64          7.40         3.14 o                         
   2  20   7          1.47          6.67         3.86 o                         
  -7  21   7         17.73         20.70         4.09 o                         
  -6  21   7         66.45         70.88         4.13 o                         
  -5  21   7         10.38         12.44         4.56 o                         
  -4  21   7         14.79         13.30         3.68 o                         
  -3  21   7         99.15         99.49         8.67 o                         
  -2  21   7        118.33        124.78        11.33 o                         
  -1  21   7          7.76         15.30         3.31 o                         
   0  21   7         26.90         24.76         4.37 o                         
 -19   0   8          3.27          4.79         2.79 o                         
 -18   0   8         13.69         12.83         3.22 o                         
 -17   0   8        215.23        230.51         5.31 o                         
 -16   0   8          0.48          2.64         2.13 o                         
 -15   0   8        542.55        563.77         8.94 o                         
 -13   0   8         19.93         12.63         1.70 o                         
 -12   0   8          2.77          1.75         1.06 o                         
 -11   0   8         12.83         14.04         1.19 o                         
 -10   0   8        949.59       1129.58        15.75 o                         
  -9   0   8        112.00        113.90         4.17 o                         
  -8   0   8        110.98        115.55         2.72 o                         
  -7   0   8        102.58        125.74         3.14 o                         
  -6   0   8       2264.92       2339.62        31.88 o                         
  -5   0   8         33.01         35.66         1.63 o                         
  -4   0   8        409.17        434.04         5.66 o                         
  -3   0   8        117.92        107.66         3.88 o                         
  -2   0   8       2170.07       2276.47        31.04 o                         
  -1   0   8         10.27         18.25         1.44 o                         
   0   0   8        157.88        166.50         3.42 o                         
   1   0   8        243.28        215.14         4.22 o                         
   2   0   8       2059.57       2038.22        28.08 o                         
   3   0   8         12.77         16.47         1.95 o                         
   4   0   8         37.10         41.93         3.46 o                         
   5   0   8        240.66        261.63         5.34 o                         
   6   0   8        867.23        845.51        14.29 o                         
   7   0   8       1579.35       1641.45        26.71 o                         
   8   0   8          6.45          3.14         2.02 o                         
   9   0   8        267.53        290.47         6.77 o                         
  10   0   8         28.07         35.41         3.09 o                         
  11   0   8          0.81          1.35         3.08 o                         
 -19   1   8         11.44          9.67         2.34 o                         
 -18   1   8         24.46         24.55         2.41 o                         
 -17   1   8        135.30        136.25         4.80 o                         
 -16   1   8          7.28          7.81         1.42 o                         
 -15   1   8        239.00        247.50         3.76 o                         
 -14   1   8        596.48        600.37         6.98 o                         
 -13   1   8        341.73        340.29         4.05 o                         
 -12   1   8        370.94        387.77         4.07 o                         
 -11   1   8          7.85          3.01         0.72 o                         
 -10   1   8        234.74        215.42         2.61 o                         
  -9   1   8         18.12         20.59         1.32 o                         
  -8   1   8         13.00         14.47         0.73 o                         
  -7   1   8          7.76          9.79         0.74 o                         
  -6   1   8         61.83         80.04         1.29 o                         
  -5   1   8         70.02         84.64         1.48 o                         
  -4   1   8        968.11        972.70        13.26 o                         
  -3   1   8        579.85        582.55         7.11 o                         
  -2   1   8        697.74        683.95         7.32 o                         
  -1   1   8         34.81         32.24         0.90 o                         
   0   1   8         38.93         43.15         1.27 o                         
   1   1   8         57.70         69.80         1.56 o                         
   2   1   8        149.38        135.15         1.98 o                         
   3   1   8        108.49         92.90         1.69 o                         
   4   1   8        113.61        113.91         2.07 o                         
   5   1   8         36.56         46.20         3.25 o                         
   6   1   8        109.93        116.09         2.56 o                         
   7   1   8         79.24         87.67         2.57 o                         
   8   1   8         15.30         17.11         1.59 o                         
   9   1   8         20.27         15.08         1.73 o                         
  10   1   8         42.67         48.51         2.32 o                         
  11   1   8          1.02          0.29         2.37 o                         
 -19   2   8         20.84         21.72         2.66 o                         
 -18   2   8          3.71          3.99         2.12 o                         
 -17   2   8          3.44          0.94         2.30 o                         
 -16   2   8         34.18         29.17         1.70 o                         
 -15   2   8          2.85          1.64         1.30 o                         
 -14   2   8         29.01         16.80         2.38 o                         
 -13   2   8         93.09         98.63         2.32 o                         
 -12   2   8          1.77          1.66         0.84 o                         
 -11   2   8        239.71        244.77         3.23 o                         
 -10   2   8         86.76         79.05         1.55 o                         
  -9   2   8        736.41        671.07         7.27 o                         
  -8   2   8        592.91        537.29         5.88 o                         
  -7   2   8        646.57        629.27         6.78 o                         
  -6   2   8       1130.26       1200.60        11.75 o                         
  -5   2   8        361.23        408.58         3.47 o                         
  -4   2   8          2.50          5.10         0.59 o                         
  -3   2   8        459.92        494.63         4.52 o                         
  -2   2   8        635.37        693.22         8.02 o                         
  -1   2   8         55.40         66.54         1.24 o                         
   0   2   8        129.35        139.44         2.18 o                         
   1   2   8         54.55         56.87         2.72 o                         
   2   2   8         67.91         58.28         1.44 o                         
   3   2   8        390.03        367.67         4.37 o                         
   4   2   8          1.14          2.26         0.82 o                         
   5   2   8        164.76        157.14         2.30 o                         
   6   2   8        348.79        361.84         4.47 o                         
   7   2   8          0.24         -1.00         1.05 o                         
   8   2   8         33.57         29.13         1.70 o                         
   9   2   8          9.35          7.41         1.72 o                         
  10   2   8          0.46         -0.82         1.88 o                         
  11   2   8         24.25         30.92         2.55 o                         
 -19   3   8          0.40         -2.14         2.41 o                         
 -18   3   8          5.22          5.68         2.41 o                         
 -17   3   8         35.46         31.26         3.03 o                         
 -16   3   8          4.41         -0.06         1.41 o                         
 -15   3   8          5.56          4.02         1.29 o                         
 -14   3   8         13.10         14.11         1.28 o                         
 -13   3   8         16.01         11.89         1.13 o                         
 -12   3   8         28.62         16.88         1.16 o                         
 -11   3   8         75.21         64.05         1.55 o                         
 -10   3   8         62.63         64.84         1.45 o                         
  -9   3   8        727.12        700.95         7.10 o                         
  -8   3   8       1727.35       1633.52        17.00 o                         
  -7   3   8       1284.29       1280.06        15.57 o                         
  -6   3   8         60.26         40.17         0.88 o                         
  -5   3   8         82.35         78.47         1.08 o                         
  -4   3   8         77.87         77.57         1.31 o                         
  -3   3   8         25.92         23.18         0.69 o                         
  -2   3   8         19.86          9.45         0.61 o                         
  -1   3   8       2058.27       1990.43        20.61 o                         
   0   3   8       1078.77       1050.05        12.02 o                         
   1   3   8        715.09        693.42         7.53 o                         
   2   3   8         35.92         40.13         1.30 o                         
   3   3   8         87.38         75.42         1.95 o                         
   4   3   8        194.52        169.61         2.34 o                         
   5   3   8         16.31         22.36         1.45 o                         
   6   3   8         19.85         22.77         1.34 o                         
   7   3   8          1.47          0.04         1.30 o                         
   8   3   8          4.64          1.47         1.28 o                         
   9   3   8         49.00         50.00         2.11 o                         
  10   3   8          0.48          1.57         2.06 o                         
  11   3   8          4.59          6.01         2.25 o                         
 -19   4   8         61.10         62.80         3.06 o                         
 -18   4   8          1.13          0.91         2.14 o                         
 -17   4   8         12.87         15.48         2.70 o                         
 -16   4   8          0.82         -0.81         1.51 o                         
 -15   4   8         23.09         19.17         1.40 o                         
 -14   4   8         18.54         18.47         1.36 o                         
 -13   4   8          0.80          2.09         1.06 o                         
 -12   4   8         27.68         20.19         1.14 o                         
 -11   4   8        162.33        135.77         2.11 o                         
 -10   4   8        281.17        218.23         2.57 o                         
  -9   4   8        729.14        660.04         6.47 o                         
  -8   4   8        113.11         90.54         1.48 o                         
  -7   4   8       1074.73       1096.52         9.64 o                         
  -6   4   8        100.44         93.02         1.21 o                         
  -5   4   8        615.04        637.32         5.46 o                         
  -4   4   8         28.64         24.68         0.68 o                         
  -3   4   8       1406.73       1402.93        11.14 o                         
  -2   4   8         28.90         28.36         0.81 o                         
  -1   4   8        482.15        488.88         4.76 o                         
   0   4   8         21.31         13.29         0.82 o                         
   1   4   8        718.51        615.19         6.74 o                         
   2   4   8         22.70         12.00         0.84 o                         
   3   4   8         96.76         82.08         1.55 o                         
   4   4   8         51.50         48.95         1.55 o                         
   5   4   8          1.82          0.81         0.85 o                         
   6   4   8          1.58          1.61         0.99 o                         
   7   4   8         37.63         36.55         1.51 o                         
   8   4   8         10.97         11.48         1.37 o                         
   9   4   8          9.63          9.80         1.78 o                         
  10   4   8         14.71         15.14         2.04 o                         
  11   4   8         40.62         40.78         2.61 o                         
 -19   5   8         11.84         11.23         2.69 o                         
 -18   5   8          9.92          7.30         2.23 o                         
 -17   5   8          2.68          3.54         3.00 o                         
 -16   5   8         17.20         18.45         2.89 o                         
 -15   5   8          4.13          3.57         1.44 o                         
 -14   5   8          1.48          0.95         1.04 o                         
 -13   5   8          9.65          9.46         1.01 o                         
 -12   5   8          3.19          1.68         0.88 o                         
 -11   5   8        307.42        295.27         3.28 o                         
 -10   5   8         47.17         64.76         1.43 o                         
  -9   5   8         97.98         92.95         1.58 o                         
  -8   5   8         44.56         48.66         1.19 o                         
  -7   5   8        161.16        159.50         1.75 o                         
  -6   5   8         20.32         14.73         0.67 o                         
  -5   5   8         39.11         30.28         0.79 o                         
  -4   5   8        150.34        189.97         7.12 o                         
  -3   5   8          2.87          3.38         0.56 o                         
  -2   5   8          1.59          1.76         0.50 o                         
  -1   5   8        289.24        305.36         2.99 o                         
   0   5   8        243.56        244.63         2.50 o                         
   1   5   8         55.06         50.05         1.34 o                         
   2   5   8        354.82        376.62         4.71 o                         
   3   5   8         46.46         46.49         1.33 o                         
   4   5   8         33.39         36.82         1.27 o                         
   5   5   8          0.76         -0.38         0.83 o                         
   6   5   8         19.18         19.12         1.11 o                         
   7   5   8          4.75          5.54         1.19 o                         
   8   5   8          4.95          3.04         1.33 o                         
   9   5   8         35.14         31.24         2.32 o                         
  10   5   8         64.70         71.55         3.04 o                         
  11   5   8         68.88         76.62         3.26 o                         
 -18   6   8         68.23         92.19         7.25 o                         
 -17   6   8          5.90          4.74         5.19 o                         
 -16   6   8          4.46          2.79         1.59 o                         
 -15   6   8        110.86        114.40         3.25 o                         
 -14   6   8        253.94        264.36         4.11 o                         
 -13   6   8         90.35         85.41         2.33 o                         
 -12   6   8         72.00         74.93         1.75 o                         
 -11   6   8         16.74         17.03         0.94 o                         
 -10   6   8          0.31          0.38         0.99 o                         
  -9   6   8        238.00        246.65         2.75 o                         
  -8   6   8        317.92        310.39         3.23 o                         
  -7   6   8         23.89         14.72         0.62 o                         
  -6   6   8        380.66        368.16         3.32 o                         
  -5   6   8        330.83        298.34         2.65 o                         
  -4   6   8        297.00        286.76         2.35 o                         
  -3   6   8         73.26         69.20         0.91 o                         
  -2   6   8         28.21         37.21         1.23 o                         
  -1   6   8          8.26          4.03         0.62 o                         
   0   6   8        341.30        336.75         5.35 o                         
   1   6   8        137.35        137.71         2.25 o                         
   2   6   8          0.35          0.24         0.66 o                         
   3   6   8         78.74         77.61         1.55 o                         
   4   6   8         77.29         75.26         1.64 o                         
   5   6   8          7.43          4.29         0.90 o                         
   6   6   8        234.31        246.40         3.52 o                         
   7   6   8        130.90        128.75         2.88 o                         
   8   6   8         17.44         14.53         1.51 o                         
   9   6   8         49.78         44.30         3.36 o                         
  10   6   8         96.30        114.43         4.24 o                         
  11   6   8         96.10        105.84         4.71 o                         
 -18   7   8          7.17          2.62         2.20 o                         
 -17   7   8          0.19          1.68         2.44 o                         
 -16   7   8        146.15        156.61         3.59 o                         
 -15   7   8          1.53          1.75         1.46 o                         
 -14   7   8        196.94        212.42         4.06 o                         
 -13   7   8         78.92         78.33         2.33 o                         
 -12   7   8         11.25          7.34         1.11 o                         
 -11   7   8          5.71          5.84         0.89 o                         
 -10   7   8         14.72         15.61         0.91 o                         
  -9   7   8        127.68        121.38         1.79 o                         
  -8   7   8         46.75         33.48         0.87 o                         
  -7   7   8         47.41         37.82         0.97 o                         
  -6   7   8        200.86        199.82         1.92 o                         
  -5   7   8         22.37         27.36         0.78 o                         
  -4   7   8        678.54        652.52         4.95 o                         
  -3   7   8        279.66        260.94         2.27 o                         
  -2   7   8        392.42        372.15         3.36 o                         
  -1   7   8        132.56        110.09         1.56 o                         
   0   7   8          9.01         10.96         0.69 o                         
   1   7   8         10.98          9.88         1.28 o                         
   2   7   8        107.13        114.99         1.95 o                         
   3   7   8         19.71         14.61         0.89 o                         
   4   7   8        132.13        136.17         2.10 o                         
   5   7   8        121.99        123.61         2.37 o                         
   6   7   8         14.84          8.02         1.05 o                         
   7   7   8          6.15          6.91         1.22 o                         
   8   7   8         29.79         25.84         1.76 o                         
   9   7   8          2.04          1.47         2.28 o                         
  10   7   8         67.89         76.30         3.29 o                         
 -18   8   8          2.41          1.72         2.33 o                         
 -17   8   8         64.85         67.55         3.37 o                         
 -16   8   8          5.14          1.91         1.61 o                         
 -15   8   8          3.20          2.59         1.47 o                         
 -14   8   8         20.20         22.71         1.54 o                         
 -13   8   8         11.63          7.51         1.43 o                         
 -12   8   8         43.52         40.93         1.63 o                         
 -11   8   8          6.07          5.71         0.97 o                         
 -10   8   8         85.36         85.54         1.66 o                         
  -9   8   8          8.60          8.21         0.78 o                         
  -8   8   8         17.78         16.01         0.90 o                         
  -7   8   8         45.22         40.76         0.98 o                         
  -6   8   8        830.65        847.49         7.18 o                         
  -5   8   8        810.11        817.47         6.61 o                         
  -4   8   8         17.69         21.54         0.86 o                         
  -3   8   8       1786.66       1765.14        14.61 o                         
  -2   8   8        719.77        693.92         6.23 o                         
  -1   8   8         21.20         30.11         1.53 o                         
   0   8   8        130.60        110.62         1.70 o                         
   1   8   8        118.63        112.39         1.78 o                         
   2   8   8         15.33         14.15         0.87 o                         
   3   8   8         13.46         15.49         0.93 o                         
   4   8   8          7.66          8.73         0.94 o                         
   5   8   8         51.56         52.69         1.82 o                         
   6   8   8         13.75         13.54         1.45 o                         
   7   8   8         25.02         27.36         1.61 o                         
   8   8   8         70.65         69.56         2.72 o                         
   9   8   8         11.85         10.89         2.35 o                         
  10   8   8         18.84         20.71         2.49 o                         
 -18   9   8         79.23         84.80         3.37 o                         
 -17   9   8         25.39         29.10         2.93 o                         
 -16   9   8         63.78         66.39         2.75 o                         
 -15   9   8         53.89         54.74         2.22 o                         
 -14   9   8          6.69          5.95         1.38 o                         
 -13   9   8         12.35         12.85         1.33 o                         
 -12   9   8         16.11         13.50         1.36 o                         
 -11   9   8          6.22          4.51         0.98 o                         
 -10   9   8         37.05         32.07         1.20 o                         
  -9   9   8         18.57         14.33         0.77 o                         
  -8   9   8        172.66        177.49         1.98 o                         
  -7   9   8        244.96        197.82         1.99 o                         
  -6   9   8        372.21        319.26         2.95 o                         
  -5   9   8       1760.73       1596.72        12.67 o                         
  -4   9   8         41.34         36.31         0.89 o                         
  -3   9   8       1435.16       1280.53        10.68 o                         
  -2   9   8        399.57        352.80         3.57 o                         
  -1   9   8         38.76         29.84         1.06 o                         
   0   9   8        221.43        225.21         2.68 o                         
   1   9   8          6.59          4.22         0.76 o                         
   2   9   8        118.88        110.20         1.98 o                         
   3   9   8          8.78          9.07         0.89 o                         
   4   9   8         61.80         60.04         1.76 o                         
   5   9   8         26.13         27.58         1.26 o                         
   6   9   8          5.87          6.05         1.16 o                         
   7   9   8          6.96          2.79         1.61 o                         
   8   9   8         36.33         33.22         1.86 o                         
   9   9   8          5.57          3.35         2.06 o                         
  10   9   8         57.08         54.86         2.83 o                         
 -17  10   8         20.03         19.19         2.66 o                         
 -16  10   8         20.45         18.31         2.24 o                         
 -15  10   8        117.02        125.31         3.09 o                         
 -14  10   8        122.37        125.90         2.97 o                         
 -13  10   8         35.04         33.28         1.87 o                         
 -12  10   8        141.63        147.22         2.53 o                         
 -11  10   8         14.55         15.56         1.17 o                         
 -10  10   8          1.91          0.68         0.82 o                         
  -9  10   8        122.92        127.11         1.76 o                         
  -8  10   8         18.68         17.85         0.83 o                         
  -7  10   8        147.33        124.12         1.60 o                         
  -6  10   8         29.76         24.38         0.77 o                         
  -5  10   8        164.71        136.24         1.87 o                         
  -4  10   8         10.44         12.30         0.73 o                         
  -3  10   8         13.76         14.10         0.78 o                         
  -2  10   8        171.10        143.63         2.05 o                         
  -1  10   8         15.51         17.37         0.86 o                         
   0  10   8        243.14        220.92         2.83 o                         
   1  10   8        132.83        132.48         1.93 o                         
   2  10   8         13.16         11.65         0.92 o                         
   3  10   8          1.29          1.05         0.86 o                         
   4  10   8        284.59        291.30         3.63 o                         
   5  10   8         65.48         68.16         2.02 o                         
   6  10   8         23.63         20.30         1.32 o                         
   7  10   8         16.51         15.21         1.60 o                         
   8  10   8         24.94         25.41         1.92 o                         
   9  10   8         43.96         45.58         2.43 o                         
 -17  11   8         46.80         48.42         2.77 o                         
 -16  11   8         43.04         43.13         2.05 o                         
 -15  11   8         10.81         10.07         1.64 o                         
 -14  11   8          8.28          5.48         1.38 o                         
 -13  11   8         49.23         53.66         2.30 o                         
 -12  11   8          8.08          4.41         1.09 o                         
 -11  11   8        210.07        200.78         2.86 o                         
 -10  11   8        139.97        136.47         2.67 o                         
  -9  11   8        496.58        484.14         5.64 o                         
  -8  11   8          3.63          4.94         1.06 o                         
  -7  11   8         11.05          6.77         0.86 o                         
  -6  11   8        183.01        155.53         2.67 o                         
  -5  11   8          9.10          6.58         0.80 o                         
  -4  11   8         13.22          8.94         0.85 o                         
  -3  11   8          2.34          1.98         0.86 o                         
  -2  11   8         48.07         50.86         1.77 o                         
  -1  11   8         72.44         57.71         1.74 o                         
   0  11   8          0.28          0.24         0.82 o                         
   1  11   8         56.74         61.94         1.93 o                         
   2  11   8        103.11        106.85         2.29 o                         
   3  11   8         40.85         39.24         1.67 o                         
   4  11   8         98.64         92.73         2.06 o                         
   5  11   8        126.46        129.24         2.45 o                         
   6  11   8         41.00         41.28         1.61 o                         
   7  11   8          4.92          2.22         1.47 o                         
   8  11   8         27.85         24.92         1.99 o                         
   9  11   8         47.09         50.56         3.33 o                         
 -16  12   8          8.05         13.58         3.31 o                         
 -15  12   8          6.88          5.73         1.75 o                         
 -14  12   8          0.66         -1.38         1.38 o                         
 -13  12   8         86.02         85.16         2.28 o                         
 -12  12   8          2.32          1.30         1.48 o                         
 -11  12   8        374.35        372.47         5.30 o                         
 -10  12   8        382.94        386.26         5.33 o                         
  -9  12   8        221.43        208.57         3.42 o                         
  -8  12   8        121.02        109.82         2.22 o                         
  -7  12   8          5.32          5.20         0.95 o                         
  -6  12   8         63.28         61.56         1.90 o                         
  -5  12   8          2.35          2.01         0.82 o                         
  -4  12   8          5.11          5.00         0.90 o                         
  -3  12   8          4.27          3.34         0.97 o                         
  -2  12   8         27.91         33.48         1.57 o                         
  -1  12   8         61.24         59.09         2.20 o                         
   0  12   8         35.16         28.86         1.53 o                         
   1  12   8        189.36        187.76         3.77 o                         
   2  12   8        555.54        553.48         7.69 o                         
   3  12   8        423.64        418.47         5.15 o                         
   4  12   8         23.58         22.08         1.33 o                         
   5  12   8         78.11         75.46         2.98 o                         
   6  12   8          8.53          7.65         1.53 o                         
   7  12   8          8.71          8.77         1.80 o                         
   8  12   8         17.45         12.83         2.14 o                         
 -16  13   8          8.32          6.12         2.76 o                         
 -15  13   8          8.23          4.97         2.78 o                         
 -14  13   8         16.69         13.94         2.07 o                         
 -13  13   8        118.15        121.31         3.59 o                         
 -12  13   8         62.47         64.30         2.58 o                         
 -11  13   8        298.53        295.47         4.65 o                         
 -10  13   8         19.86         18.32         1.47 o                         
  -9  13   8         99.00         96.34         2.53 o                         
  -8  13   8          9.00          9.94         1.18 o                         
  -7  13   8        146.47        133.79         2.69 o                         
  -6  13   8          5.14          6.59         1.08 o                         
  -5  13   8         62.18         59.30         2.33 o                         
  -4  13   8          0.25         -1.02         1.02 o                         
  -3  13   8         63.94         62.36         2.08 o                         
  -2  13   8         27.85         29.25         1.54 o                         
  -1  13   8         54.56         55.86         2.28 o                         
   0  13   8         41.10         45.95         2.16 o                         
   1  13   8         55.96         54.77         3.13 o                         
   2  13   8         77.09         74.18         2.63 o                         
   3  13   8        388.66        390.61         5.47 o                         
   4  13   8         42.52         50.70         2.01 o                         
   5  13   8        163.67        160.89         3.88 o                         
   6  13   8         16.42         13.07         1.87 o                         
   7  13   8         54.12         56.02         3.04 o                         
   8  13   8          0.75         -0.87         2.48 o                         
 -15  14   8         57.12         66.95         2.93 o                         
 -14  14   8          8.34          8.16         2.16 o                         
 -13  14   8         57.09         67.28         3.16 o                         
 -12  14   8        274.69        280.06         5.31 o                         
 -11  14   8        338.47        345.36         5.26 o                         
 -10  14   8        244.49        230.96         3.95 o                         
  -9  14   8         56.75         53.26         2.21 o                         
  -8  14   8         13.49         14.76         1.41 o                         
  -7  14   8        140.57        130.42         2.76 o                         
  -6  14   8          5.48          6.39         1.17 o                         
  -5  14   8         12.48         12.91         1.27 o                         
  -4  14   8         26.74         26.44         1.40 o                         
  -3  14   8         10.03         11.80         1.22 o                         
  -2  14   8         32.25         32.82         1.55 o                         
  -1  14   8         65.90         58.36         2.44 o                         
   0  14   8         37.53         36.70         1.80 o                         
   1  14   8          4.61          3.98         1.61 o                         
   2  14   8        240.45        229.02         4.16 o                         
   3  14   8         46.46         47.43         2.64 o                         
   4  14   8         72.07         64.82         4.13 o                         
   5  14   8         16.80         15.56         1.88 o                         
   6  14   8          8.91         10.34         2.17 o                         
   7  14   8         46.01         45.27         3.14 o                         
 -14  15   8         13.92         17.00         2.67 o                         
 -13  15   8         89.98        100.32         3.79 o                         
 -12  15   8         99.69        108.07         3.53 o                         
 -11  15   8         73.02         78.23         3.07 o                         
 -10  15   8         97.29         96.38         3.10 o                         
  -9  15   8          1.26          0.53         1.38 o                         
  -8  15   8        161.93        158.60         3.07 o                         
  -7  15   8          2.86          3.74         1.29 o                         
  -6  15   8        212.01        217.31         3.61 o                         
  -5  15   8         44.34         47.24         2.11 o                         
  -4  15   8         62.22         57.31         2.32 o                         
  -3  15   8         40.68         40.10         1.84 o                         
  -2  15   8        303.99        305.45         5.32 o                         
  -1  15   8         31.56         35.16         1.84 o                         
   0  15   8        102.35        105.24         3.14 o                         
   1  15   8          0.58         -1.30         1.51 o                         
   2  15   8         48.26         51.89         2.45 o                         
   3  15   8         86.41         90.11         3.52 o                         
   4  15   8         56.73         65.65         2.86 o                         
   5  15   8         41.97         47.98         2.27 o                         
   6  15   8         10.52         11.33         2.17 o                         
   7  15   8         16.85         13.21         2.96 o                         
 -14  16   8          3.10          3.69         3.19 o                         
 -13  16   8          5.66          3.41         2.25 o                         
 -12  16   8          1.10          2.00         1.98 o                         
 -11  16   8         18.43         13.81         1.95 o                         
 -10  16   8         60.58         68.72         2.74 o
[truncated: 248,671 more chars]
